# Supplementary material for: High diversity of Escherichia coli causing invasive disease in neonates in Malawi poses challenges for O-antigen based vaccine approach
Source: Commun Med (Lond). 2025 Jul 18;5:298. doi: 10.1038/s43856-025-01007-1 (PMC12274568; doi:10.1038/s43856-025-01007-1)
Supplement: Supplementary file 3 — Supplementary data 1 [file 43856_2025_1007_MOESM3_ESM.csv]

Sanger ID	study_acc	sample_acc	run_acc	ebi_exp_acc
43416_2#207	ERP120687	ERS9756175	ERR10894018	ERX10337141
44994_2#1	ERP120687	ERS11390024	ERR11506654	ERX10912534
44994_2#2	ERP120687	ERS11390110	ERR11506655	ERX10912535
44994_2#3	ERP120687	ERS11390052	ERR11506656	ERX10912536
44994_2#4	ERP120687	ERS11390025	ERR11506657	ERX10912537
44994_2#5	ERP120687	ERS11390061	ERR11506658	ERX10912538
44994_2#6	ERP120687	ERS11390026	ERR11506659	ERX10912539
44994_2#7	ERP120687	ERS11390065	ERR11506660	ERX10912540
44994_2#8	ERP120687	ERS11390027	ERR11506661	ERX10912541
44994_2#9	ERP120687	ERS11390082	ERR11506662	ERX10912542
44994_2#10	ERP120687	ERS11390028	ERR11506663	ERX10912543
44994_2#11	ERP120687	ERS11390093	ERR11506664	ERX10912544
44994_2#12	ERP120687	ERS11390029	ERR11506665	ERX10912545
44994_2#13	ERP120687	ERS11390037	ERR11506666	ERX10912546
44994_2#14	ERP120687	ERS11390031	ERR11506667	ERX10912547
44994_2#15	ERP120687	ERS11390147	ERR11506668	ERX10912548
44994_2#16	ERP120687	ERS11390030	ERR11506669	ERX10912549
44994_2#17	ERP120687	ERS11390201	ERR11506670	ERX10912550
44994_2#19	ERP120687	ERS11390202	ERR11506672	ERX10912552
44994_2#21	ERP120687	ERS11390203	ERR11506674	ERX10912554
44994_2#23	ERP120687	ERS11390204	ERR11506676	ERX10912556
44994_2#25	ERP120687	ERS11390205	ERR11506678	ERX10912558
44994_2#27	ERP120687	ERS11390206	ERR11506680	ERX10912560
44994_2#29	ERP120687	ERS11390207	ERR11506682	ERX10912562
44994_2#31	ERP120687	ERS11390209	ERR11506684	ERX10912564
44994_2#33	ERP120687	ERS11390151	ERR11506686	ERX10912566
44994_2#34	ERP120687	ERS11390032	ERR11506687	ERX10912567
44994_2#35	ERP120687	ERS11390156	ERR11506688	ERX10912568
44994_2#36	ERP120687	ERS11390033	ERR11506689	ERX10912569
44994_2#37	ERP120687	ERS11390159	ERR11506690	ERX10912570
44994_2#38	ERP120687	ERS11390035	ERR11506691	ERX10912571
44994_2#39	ERP120687	ERS11390160	ERR11506692	ERX10912572
44994_2#40	ERP120687	ERS11390034	ERR11506693	ERX10912573
44994_2#41	ERP120687	ERS11390164	ERR11506694	ERX10912574
44994_2#42	ERP120687	ERS11390036	ERR11506695	ERX10912575
44994_2#43	ERP120687	ERS11390168	ERR11506696	ERX10912576
44994_2#44	ERP120687	ERS11390039	ERR11506697	ERX10912577
44994_2#45	ERP120687	ERS11390170	ERR11506698	ERX10912578
44994_2#47	ERP120687	ERS11390171	ERR11506700	ERX10912580
44994_2#49	ERP120687	ERS11390210	ERR11506702	ERX10912582
44994_2#51	ERP120687	ERS11390211	ERR11506704	ERX10912584
44994_2#53	ERP120687	ERS11390212	ERR11506706	ERX10912586
44994_2#55	ERP120687	ERS11390214	ERR11506708	ERX10912588
44994_2#65	ERP120687	ERS11390176	ERR11506718	ERX10912598
44994_2#67	ERP120687	ERS11390177	ERR11506720	ERX10912600
44994_2#69	ERP120687	ERS11390179	ERR11506722	ERX10912602
44994_2#71	ERP120687	ERS11390183	ERR11506724	ERX10912604
44994_2#73	ERP120687	ERS11390199	ERR11506726	ERX10912606
44994_2#75	ERP120687	ERS11390208	ERR11506728	ERX10912608
44994_2#77	ERP120687	ERS11390213	ERR11506730	ERX10912610
44994_2#108	ERP120687	ERS11390118	ERR11506761	ERX10912641
44994_2#110	ERP120687	ERS11390119	ERR11506763	ERX10912643
44994_2#112	ERP120687	ERS11390120	ERR11506765	ERX10912645
44994_2#130	ERP120687	ERS11390121	ERR11506783	ERX10912663
44994_2#132	ERP120687	ERS11390122	ERR11506785	ERX10912665
44994_2#134	ERP120687	ERS11390123	ERR11506787	ERX10912667
44994_2#136	ERP120687	ERS11390124	ERR11506789	ERX10912669
44994_2#137	ERP120687	ERS11390023	ERR11506790	ERX10912670
44994_2#138	ERP120687	ERS11390125	ERR11506791	ERX10912671
44994_2#139	ERP120687	ERS11390022	ERR11506792	ERX10912672
44994_2#140	ERP120687	ERS11390126	ERR11506793	ERX10912673
44994_2#141	ERP120687	ERS11390045	ERR11506794	ERX10912674
44994_2#142	ERP120687	ERS11390127	ERR11506795	ERX10912675
44994_2#143	ERP120687	ERS11390047	ERR11506796	ERX10912676
44994_2#144	ERP120687	ERS11390128	ERR11506797	ERX10912677
44994_2#161	ERP120687	ERS11390049	ERR11506814	ERX10912694
44994_2#162	ERP120687	ERS11390129	ERR11506815	ERX10912695
44994_2#163	ERP120687	ERS11390048	ERR11506816	ERX10912696
44994_2#164	ERP120687	ERS11390130	ERR11506817	ERX10912697
44994_2#165	ERP120687	ERS11390050	ERR11506818	ERX10912698
44994_2#166	ERP120687	ERS11390131	ERR11506819	ERX10912699
44994_2#167	ERP120687	ERS11390051	ERR11506820	ERX10912700
44994_2#168	ERP120687	ERS11390134	ERR11506821	ERX10912701
44994_2#169	ERP120687	ERS11390053	ERR11506822	ERX10912702
44994_2#170	ERP120687	ERS11390135	ERR11506823	ERX10912703
44994_2#171	ERP120687	ERS11390054	ERR11506824	ERX10912704
44994_2#172	ERP120687	ERS11390132	ERR11506825	ERX10912705
44994_2#173	ERP120687	ERS11390056	ERR11506826	ERX10912706
44994_2#174	ERP120687	ERS11390133	ERR11506827	ERX10912707
44994_2#175	ERP120687	ERS11390057	ERR11506828	ERX10912708
44994_2#176	ERP120687	ERS11390136	ERR11506829	ERX10912709
44994_2#193	ERP120687	ERS11390058	ERR11506846	ERX10912726
44994_2#194	ERP120687	ERS11390138	ERR11506847	ERX10912727
44994_2#195	ERP120687	ERS11390060	ERR11506848	ERX10912728
44994_2#196	ERP120687	ERS11390137	ERR11506849	ERX10912729
44994_2#197	ERP120687	ERS11390059	ERR11506850	ERX10912730
44994_2#198	ERP120687	ERS11390139	ERR11506851	ERX10912731
44994_2#199	ERP120687	ERS11390062	ERR11506852	ERX10912732
44994_2#200	ERP120687	ERS11390141	ERR11506853	ERX10912733
44994_2#201	ERP120687	ERS11390063	ERR11506854	ERX10912734
44994_2#202	ERP120687	ERS11390140	ERR11506855	ERX10912735
44994_2#203	ERP120687	ERS11390064	ERR11506856	ERX10912736
44994_2#204	ERP120687	ERS11390142	ERR11506857	ERX10912737
44994_2#205	ERP120687	ERS11390066	ERR11506858	ERX10912738
44994_2#206	ERP120687	ERS11390143	ERR11506859	ERX10912739
44994_2#207	ERP120687	ERS11390067	ERR11506860	ERX10912740
44994_2#208	ERP120687	ERS11390145	ERR11506861	ERX10912741
44994_2#225	ERP120687	ERS11390068	ERR11506878	ERX10912758
44994_2#226	ERP120687	ERS11390148	ERR11506879	ERX10912759
44994_2#227	ERP120687	ERS11390070	ERR11506880	ERX10912760
44994_2#228	ERP120687	ERS11390146	ERR11506881	ERX10912761
44994_2#229	ERP120687	ERS11390069	ERR11506882	ERX10912762
44994_2#230	ERP120687	ERS11390149	ERR11506883	ERX10912763
44994_2#231	ERP120687	ERS11390071	ERR11506884	ERX10912764
44994_2#232	ERP120687	ERS11390157	ERR11506885	ERX10912765
44994_2#233	ERP120687	ERS11390072	ERR11506886	ERX10912766
44994_2#234	ERP120687	ERS11390150	ERR11506887	ERX10912767
44994_2#235	ERP120687	ERS11390074	ERR11506888	ERX10912768
44994_2#236	ERP120687	ERS11390152	ERR11506889	ERX10912769
44994_2#237	ERP120687	ERS11390073	ERR11506890	ERX10912770
44994_2#238	ERP120687	ERS11390153	ERR11506891	ERX10912771
44994_2#239	ERP120687	ERS11390075	ERR11506892	ERX10912772
44994_2#240	ERP120687	ERS11390154	ERR11506893	ERX10912773
44994_2#257	ERP120687	ERS11390078	ERR11506910	ERX10912790
44994_2#258	ERP120687	ERS11390155	ERR11506911	ERX10912791
44994_2#259	ERP120687	ERS11390076	ERR11506912	ERX10912792
44994_2#260	ERP120687	ERS11390158	ERR11506913	ERX10912793
44994_2#261	ERP120687	ERS11390077	ERR11506914	ERX10912794
44994_2#262	ERP120687	ERS11390161	ERR11506915	ERX10912795
44994_2#263	ERP120687	ERS11390079	ERR11506916	ERX10912796
44994_2#264	ERP120687	ERS11390162	ERR11506917	ERX10912797
44994_2#265	ERP120687	ERS11390080	ERR11506918	ERX10912798
44994_2#266	ERP120687	ERS11390163	ERR11506919	ERX10912799
44994_2#267	ERP120687	ERS11390081	ERR11506920	ERX10912800
44994_2#268	ERP120687	ERS11390165	ERR11506921	ERX10912801
44994_2#269	ERP120687	ERS11390083	ERR11506922	ERX10912802
44994_2#270	ERP120687	ERS11390167	ERR11506923	ERX10912803
44994_2#271	ERP120687	ERS11390084	ERR11506924	ERX10912804
44994_2#272	ERP120687	ERS11390166	ERR11506925	ERX10912805
44994_2#289	ERP120687	ERS11390085	ERR11506942	ERX10912822
44994_2#290	ERP120687	ERS11390169	ERR11506943	ERX10912823
44994_2#291	ERP120687	ERS11390086	ERR11506944	ERX10912824
44994_2#292	ERP120687	ERS11390172	ERR11506945	ERX10912825
44994_2#293	ERP120687	ERS11390087	ERR11506946	ERX10912826
44994_2#294	ERP120687	ERS11390173	ERR11506947	ERX10912827
44994_2#295	ERP120687	ERS11390088	ERR11506948	ERX10912828
44994_2#296	ERP120687	ERS11390174	ERR11506949	ERX10912829
44994_2#297	ERP120687	ERS11390089	ERR11506950	ERX10912830
44994_2#298	ERP120687	ERS11390175	ERR11506951	ERX10912831
44994_2#299	ERP120687	ERS11390090	ERR11506952	ERX10912832
44994_2#300	ERP120687	ERS11390178	ERR11506953	ERX10912833
44994_2#301	ERP120687	ERS11390091	ERR11506954	ERX10912834
44994_2#302	ERP120687	ERS11390180	ERR11506955	ERX10912835
44994_2#303	ERP120687	ERS11390092	ERR11506956	ERX10912836
44994_2#304	ERP120687	ERS11390181	ERR11506957	ERX10912837
44994_2#321	ERP120687	ERS11390094	ERR11506974	ERX10912854
44994_2#322	ERP120687	ERS11390182	ERR11506975	ERX10912855
44994_2#323	ERP120687	ERS11390096	ERR11506976	ERX10912856
44994_2#324	ERP120687	ERS11390184	ERR11506977	ERX10912857
44994_2#325	ERP120687	ERS11390095	ERR11506978	ERX10912858
44994_2#326	ERP120687	ERS11390186	ERR11506979	ERX10912859
44994_2#327	ERP120687	ERS11390097	ERR11506980	ERX10912860
44994_2#328	ERP120687	ERS11390187	ERR11506981	ERX10912861
44994_2#329	ERP120687	ERS11390099	ERR11506982	ERX10912862
44994_2#330	ERP120687	ERS11390189	ERR11506983	ERX10912863
44994_2#331	ERP120687	ERS11390098	ERR11506984	ERX10912864
44994_2#332	ERP120687	ERS11390188	ERR11506985	ERX10912865
44994_2#333	ERP120687	ERS11390100	ERR11506986	ERX10912866
44994_2#334	ERP120687	ERS11390190	ERR11506987	ERX10912867
44994_2#335	ERP120687	ERS11390101	ERR11506988	ERX10912868
44994_2#336	ERP120687	ERS11390191	ERR11506989	ERX10912869
44994_2#353	ERP120687	ERS11390102	ERR11507006	ERX10912886
44994_2#354	ERP120687	ERS11390192	ERR11507007	ERX10912887
44994_2#355	ERP120687	ERS11390103	ERR11507008	ERX10912888
44994_2#356	ERP120687	ERS11390193	ERR11507009	ERX10912889
44994_2#357	ERP120687	ERS11390104	ERR11507010	ERX10912890
44994_2#358	ERP120687	ERS11390195	ERR11507011	ERX10912891
44994_2#359	ERP120687	ERS11390105	ERR11507012	ERX10912892
44994_2#360	ERP120687	ERS11390194	ERR11507013	ERX10912893
44994_2#361	ERP120687	ERS11390106	ERR11507014	ERX10912894
44994_2#362	ERP120687	ERS11390196	ERR11507015	ERX10912895
44994_2#363	ERP120687	ERS11390107	ERR11507016	ERX10912896
44994_2#364	ERP120687	ERS11390198	ERR11507017	ERX10912897
44994_2#365	ERP120687	ERS11390111	ERR11507018	ERX10912898
44994_2#366	ERP120687	ERS11390197	ERR11507019	ERX10912899
44994_2#367	ERP120687	ERS11390108	ERR11507020	ERX10912900
44994_2#368	ERP120687	ERS11390200	ERR11507021	ERX10912901
44994_2#384	ERP120687	ERS11390185	ERR11507037	ERX10912917
45018_2#120	ERP120687	ERS11390668	ERR11525319	ERX10930593
45018_2#193	ERP120687	ERS11390661	ERR11525392	ERX10930666
45018_2#194	ERP120687	ERS11390662	ERR11525393	ERX10930667
45018_2#195	ERP120687	ERS11390666	ERR11525394	ERX10930668
45018_2#196	ERP120687	ERS11390664	ERR11525395	ERX10930669
45018_2#197	ERP120687	ERS11390663	ERR11525396	ERX10930670
45018_2#198	ERP120687	ERS11390665	ERR11525397	ERX10930671
45018_2#199	ERP120687	ERS11390667	ERR11525398	ERX10930672
45018_2#200	ERP120687	ERS11390669	ERR11525399	ERX10930673
45018_2#217	ERP120687	ERS11390670	ERR11525416	ERX10930690
45018_2#218	ERP120687	ERS11390672	ERR11525417	ERX10930691
45018_2#219	ERP120687	ERS11390671	ERR11525418	ERX10930692
45018_2#220	ERP120687	ERS11390674	ERR11525419	ERX10930693
45018_2#221	ERP120687	ERS11390673	ERR11525420	ERX10930694
