# Supplementary material for: High diversity of Escherichia coli causing invasive disease in neonates in Malawi poses challenges for O-antigen based vaccine approach
Source: Commun Med (Lond). 2025 Jul 18;5:298. doi: 10.1038/s43856-025-01007-1 (PMC12274568; doi:10.1038/s43856-025-01007-1)
Supplement: Supplementary file 4 — Supplementary data 2 [file 43856_2025_1007_MOESM4_ESM.csv]

Sanger ID	long_read_acc	contigs	total length	contig lengths
44994_2#331	SRR29329186	5	5236891	86425 / 94872 / 9159 / 4952323 / 94112
44994_2#355	SRR29329185	3	5083651	4970711 / 9312 / 103628
44994_2#365	SRR29329184	3	5412960	5245447 / 80855 / 86658
44994_2#367	SRR29329183	1	4716414	4716414
45018_2#199	SRR29329191	3	5142082	79563 / 4985672 / 76847
44994_2#202	SRR29329189	2	5181358	86670 / 5094688
44994_2#323	SRR29329187	3	4587970	24007 / 4515613 / 48350
45018_2#217	SRR29329190	4	4975378	6367 / 85158 / 4738756 / 145097
44994_2#130	SRR29329192	4	5046316	70393 / 4897784 / 2388 / 75751
44994_2#49	SRR29329193	7	5404814	87958 / 13978 / 8166 / 6200 / 84720 / 5197944 / 5848
44994_2#236	SRR29329188	2	5047008	4897324 / 149684
45018_2#194	SRR29329182	2	4981896	4838929 / 142967
44994_2#53	SRR29410221	2	5190147	5086183 / 103964
44994_2#13	SRR29410220	1	4633098	4633098
