# Supplementary material for: High diversity of Escherichia coli causing invasive disease in neonates in Malawi poses challenges for O-antigen based vaccine approach
Source: Commun Med (Lond). 2025 Jul 18;5:298. doi: 10.1038/s43856-025-01007-1 (PMC12274568; doi:10.1038/s43856-025-01007-1)
Supplement: Supplementary file 5 — Supplementary data 3 [file 43856_2025_1007_MOESM5_ESM.txt]

	hosp_id	ward	Gender	PatientAge	AgeUnit	ProfileName	Amikacin.30	Ampicillin.10	Augmentin.30	Cefoxitin.30	Cefpodoxime.10..Ceftriaxone.	Chloramphenicol.30	Ciprofloxacin.5	Cotrimoxazole.25	Gentamicin.10	Meropenem.10	Pefloxacin.5	Piperacillin.Tazobactam.36	Year	Sample	H1	H2	O_overall	ECTyper_O.type	ECTyper_H.type	ECTyper_Evidence	ECTyper_GeneScores	ECTyper_AlleleKeys	ECTyper_GeneIdentities...	ECTyper_GeneCoverages...	ECTyper_GeneContigNames	ECTyper_GeneRanges	ECTyper_GeneLengths	ECTyper_Database	Col156.match	Col440I.match	Col440II.match	Col8282.match	ColRNAI.match	Col_BS512_.match	Col_MG828_.match	Col_MP18_.match	Col_pHAD28_.match	ColpVC.match	IncB_O_K_Z.match	IncFI..match	IncFIA.match	IncFIA_..match	IncFIB_..match
1	BHAGLB	PAEDIATRIC NURSERY	Female	3	Days	Blood Culture MC&S Procedure		R			S	R	S	R	S				2016	44994_2#4	H1	NA	O6?	O6	H1	Based on 3 allele(s)	wzx:1;wzy:1;fliC:1;	O6-1-wzx-origin;O6-7-wzy-origin;H1-1-fliC-origin;	100;100;100;	100;100;100;	.44994_2_4.1;.44994_2_4.1;.44994_2_4.7;	598691-599947;599947-601290;48450-50237;	1257;1344;1788;	v1.0 (11-03-2020)	no	no	no	yes	no	no	no	no	no	no	no	no	yes	yes	no
2	BKQ11P	PAEDIATRIC NURSERY	Male	9	Days	Blood Culture MC&S Procedure		S			S	S	S	S	S				2012	NA	NA	NA	NA	NA	NA	NA	NA	NA	NA	NA	NA	NA	NA	NA	NA	NA	NA	NA	NA	NA	NA	NA	NA	NA	NA	NA	NA	NA	NA
3	BKQ11Q	PAEDIATRIC A&E	Male	9	Days	Blood Culture MC&S Procedure		S			S	S	S	S	S				2012	NA	NA	NA	NA	NA	NA	NA	NA	NA	NA	NA	NA	NA	NA	NA	NA	NA	NA	NA	NA	NA	NA	NA	NA	NA	NA	NA	NA	NA	NA
4	BKQ1LQ	CHATINKHA NURSERY	Female	8	Days	Blood Culture MC&S Procedure		R			S	R	S	R	R				2012	NA	NA	NA	NA	NA	NA	NA	NA	NA	NA	NA	NA	NA	NA	NA	NA	NA	NA	NA	NA	NA	NA	NA	NA	NA	NA	NA	NA	NA	NA
5	BKQ2JY	PAEDIATRIC NURSERY	Female	15	Days	Blood Culture MC&S Procedure		R			S	S	S	R	S				2012	NA	NA	NA	NA	NA	NA	NA	NA	NA	NA	NA	NA	NA	NA	NA	NA	NA	NA	NA	NA	NA	NA	NA	NA	NA	NA	NA	NA	NA	NA
6	BKQ37E	PAEDIATRIC NURSERY	Female	NA		Blood Culture MC&S Procedure		R			S	S	S	R	S				2013	44994_2#13	H4	H55	unknown7	-	H4	Based on 1 allele(s)	fliC:1;	H4-15-fliC;	99.525;	100;	.44994_2_13.96;	994-2046;	1053;	v1.0 (11-03-2020)	no	no	no	no	no	no	no	no	no	no	no	no	no	no	no
7	BKQ4HB	CHATINKHA NURSERY	Female	2	Days	Blood Culture MC&S Procedure		S			S	S	S	R	S				2013	44994_2#42	H9	NA	O169	O169	H9	Based on 3 allele(s)	wzx:0.996;wzy:0.998;fliC:1;	O169-4-wzx;O169-5-wzy;H9-9-fliC;	99.611;99.81;100;	100;100;100;	.44994_2_42.30;.44994_2_42.24;.44994_2_42.1;	816-2099;6701-7753;45760-47772;	1284;1053;2013;	v1.0 (11-03-2020)	no	no	no	no	no	yes	no	yes	no	no	no	no	no	no	no
8	BKQ5JN	CHATINKHA NURSERY	Female	18	Days	Blood Culture MC&S Procedure	S	R	R		R	R	R	R	R				2013	44994_2#34	H15	NA	O1A	O1	H15	Based on 3 allele(s)	wzx:1;wzy:1;fliC:1;	O1-4-wzx;O1-7-wzy;H15-2-fliC;	100;100;100;	100;100;100;	.44994_2_34.1;.44994_2_34.1;.44994_2_34.3;	19176-20402;15904-16908;66090-67778;	1227;1005;1689;	v1.0 (11-03-2020)	no	no	no	no	no	no	yes	no	no	no	no	yes	yes	yes	no
9	BKQ5V5	CHATINKHA NURSERY	Female	3	Days	Blood Culture MC&S Procedure		R			S	R	S	R	S				2013	44994_2#16	H10	NA	O9	O9	H10	Based on 3 allele(s)	wzm:1;wzt:1;fliC:1;	O9-14-wzm;O9-20-wzt;H10-17-fliC;	100;100;100;	100;100;100;	.44994_2_16.12;.44994_2_16.12;.44994_2_16.1;	84999-85784;85787-87082;76489-77751;	786;1296;1263;	v1.0 (11-03-2020)	no	no	no	no	no	yes	no	no	no	no	no	no	no	no	no
10	BKQ60N	CHATINKHA NURSERY	Unknown	NA		Blood Culture MC&S Procedure		R			S	R	S	R	S				2013	44994_2#12	H4	NA	O168	O168	H4	Based on 3 allele(s)	wzx:1;wzy:1;fliC:1;	O168-1-wzx-origin;O168-2-wzy-origin;H4-2-fliC-origin;	100;100;100;	100;100;100;	.44994_2_12.16;.44994_2_12.16;.44994_2_12.21;	34404-35675;30755-31987;57142-58191;	1272;1233;1050;	v1.0 (11-03-2020)	no	no	no	no	yes	no	no	no	no	no	yes	no	no	no	no
11	BKQ658	PAEDIATRIC NURSERY	Female	6	Days	Blood Culture MC&S Procedure		R			S	R	S	R	S				2013	44994_2#363	H18	NA	O15	O15	H18	Based on 3 allele(s)	wzx:1;wzy:1;fliC:1;	O15-4-wzx;O15-8-wzy;H18-1-fliC-origin;	100;100;100;	100;100;100;	.44994_2_363.27;.44994_2_363.27;.44994_2_363.12;	314-1558;2591-3769;93984-95648;	1245;1179;1665;	v1.0 (11-03-2020)	no	yes	no	no	no	no	no	no	no	no	no	yes	yes	no	no
12	BKQ663	PAEDIATRIC NURSERY	Male	3		Blood Culture MC&S Procedure	S	R	R		R	R	S	R	R				2013	44994_2#14	H18	NA	O17	O77/O17/O44/O106	H18	Based on 3 allele(s)	wzx:1;wzy:0.999;fliC:1;	O77-1-wzx-origin/O17-1-wzx-origin;O77-3-wzy-inhouse/O17-2-wzy-origin;H18-1-fliC-origin;	100;99.85;100;	100;100;100;	.44994_2_14.2;.44994_2_14.2;.44994_2_14.6;	375187-376422;373814-375145;53882-55546;	1236;1332;1665;	v1.0 (11-03-2020)	no	no	no	no	no	no	no	no	no	no	no	no	no	no	no
13	BKQ6CA	PAEDIATRIC NURSERY	Male	5	Days	Blood Culture MC&S Procedure		R			S	R	S	R	S				2013	44994_2#353	H4	NA	O25B	O25	H4	Based on 3 allele(s)	wzx:0.96;wzy:0.957;fliC:1;	O25-1-wzx-origin;O25-2-wzy-origin;H4-2-fliC-origin;	96.032;95.673;100;	100;100;100;	.44994_2_353.5;.44994_2_353.5;.44994_2_353.2;	75213-76472;71998-73060;379060-380109;	1260;1063;1050;	v1.0 (11-03-2020)	no	no	no	no	no	no	no	no	no	no	no	no	yes	yes	no
14	BKQ71I	CHATINKHA NURSERY	Male	4	Days	Blood Culture MC&S Procedure		R			S	S	S	R	S				2013	44994_2#335	H45	NA	O7	O7	H45	Based on 3 allele(s)	wzx:1;wzy:1;fliC:0.91;	O7-7-wzx;O7-39-wzy;H45-5-fliC;	100;100;99.429;	100;100;92;	.44994_2_335.11;.44994_2_335.11;.44994_2_335.42;	29234-30664;24803-25529;36168-37742;	1431;727;1575;	v1.0 (11-03-2020)	yes	no	no	no	no	no	no	no	no	no	no	yes	no	no	no
15	BKQ7XC	PAEDIATRIC NURSERY	Male	1	Months	Blood Culture MC&S Procedure		R			S	S	S	R	S				2013	NA	NA	NA	NA	NA	NA	NA	NA	NA	NA	NA	NA	NA	NA	NA	NA	NA	NA	NA	NA	NA	NA	NA	NA	NA	NA	NA	NA	NA	NA
16	BKQ91J	CHATINKHA NURSERY	Male	17	Days	Blood Culture MC&S Procedure		R			S	R	S	R	S				2013	44994_2#333	H4	NA	O11	O11	H4	Based on 3 allele(s)	wzx:1;wzy:1;fliC:1;	O11-1-wzx-origin;O11-2-wzy-origin;H4-2-fliC-origin;	100;100;99.714;	100;100;100;	.44994_2_333.6;.44994_2_333.6;.44994_2_333.1;	189689-190924;191655-192890;381697-382743;	1236;1236;1050;	v1.0 (11-03-2020)	yes	no	no	no	no	no	no	no	no	no	no	yes	no	no	no
17	BKQ91S	CHATINKHA NURSERY	Male	2	Days	Blood Culture MC&S Procedure		R			S	S	S	R	I				2013	44994_2#331	H7	NA	O178	O153/O178	H7	Based on 3 allele(s)	wzx:1;wzy:1;fliC:1;	O153-1-wzx-origin/O178-1-wzx-origin;O153-2-wzy-origin/O178-3-wzy-origin;H7-6-fliC-origin;	100;100;100;	100;100;100;	.44994_2_331.12;.44994_2_331.12;.44994_2_331.6;	109205-110434;110439-111512;59760-61517;	1230;1074;1758;	v1.0 (11-03-2020)	no	no	no	no	yes	no	no	no	no	no	yes	yes	no	no	no
18	BKQ9B3	CHATINKHA NURSERY	Male	2	Days	Blood Culture MC&S Procedure		R			S	R	S	R	S				2014	44994_2#327	NA	NA	NA	-	-	-	-							v1.0 (11-03-2020)	NA	NA	NA	NA	NA	NA	NA	NA	NA	NA	NA	NA	NA	NA	NA
19	BKQAF6	CHATINKHA NURSERY	Male	2	Days	Blood Culture MC&S Procedure		R			S	S	S	R	S				2014	44994_2#303	H18	NA	O17	O77/O17/O44/O106	H18	Based on 3 allele(s)	wzx:1;wzy:1;fliC:1;	O77-1-wzx-origin/O17-1-wzx-origin;O77-3-wzy-inhouse/O17-2-wzy-origin;H18-1-fliC-origin;	100;100;100;	100;100;100;	.44994_2_303.3;.44994_2_303.3;.44994_2_303.3;	144126-145361;142753-144084;311099-312763;	1236;1332;1665;	v1.0 (11-03-2020)	yes	no	no	no	no	no	no	no	no	no	no	yes	no	no	no
20	BKQAG7	PAEDIATRIC NURSERY	Male	3		Blood Culture MC&S Procedure		R			S	S	R	R	S				2014	44994_2#6	H7	NA	O21	O21	H7	Based on 3 allele(s)	wzx:1;wzy:1;fliC:1;	O21-4-wzx;O21-8-wzy;H7-4-fliC-origin;	100;100;100;	100;100;100;	.44994_2_6.13;.44994_2_6.13;.44994_2_6.1;	53383-54618;56907-57989;158384-160141;	1236;1083;1758;	v1.0 (11-03-2020)	yes	no	no	no	no	no	no	no	no	no	no	no	yes	no	no
21	BKQD27	PAEDIATRIC NURSERY	Female	16	Days	Blood Culture MC&S Procedure		R			S	S	S	S	S				2014	44994_2#173	H14	NA	O16	O16	H14	Based on 3 allele(s)	wzx:1;wzy:1;fliC:1;	O16-1-wzx-origin;O16-2-wzy-origin;H14-2-fliC;	100;100;99.94;	100;100;100;	.44994_2_173.31;.44994_2_173.31;.44994_2_173.64;	7570-8817;5293-6459;14774-16426;	1248;1167;1653;	v1.0 (11-03-2020)	yes	no	no	no	no	yes	no	no	no	no	no	yes	no	no	no
22	BKQDAI	CHATINKHA NURSERY	Female	6	Days	Blood Culture MC&S Procedure		R			S	R	S	R	S				2014	44994_2#163	H10	NA	O9-like	O9	H10	Based on 3 allele(s)	wzm:1;wzt:1;fliC:1;	O9-5-wzm-origin;O9-6-wzt-origin;H10-4-fliC;	100;100;100;	100;100;100;	.44994_2_163.33;.44994_2_163.33;.44994_2_163.13;	27633-28418;26335-27630;92485-93746;	786;1296;1262;	v1.0 (11-03-2020)	no	no	no	no	no	no	no	no	no	no	no	no	yes	yes	no
23	BKQEV3	PAEDIATRIC NURSERY	Female	2		Blood Culture MC&S Procedure		S			S	S	S	R	S				2014	44994_2#355	H10	NA	unknown1	-	H10	Based on 1 allele(s)	fliC:1;	H10-17-fliC;	100;	100;	.44994_2_355.23;	66274-67536;	1263;	v1.0 (11-03-2020)	no	no	no	no	no	no	no	no	no	no	no	no	no	no	no
24	BKQF1W	PAEDIATRIC NURSERY	Male	10	Days	Blood Culture MC&S Procedure		R			S	S	S	R	S				2014	44994_2#137	NA	NA	NA	NA	NA	NA	NA	NA	NA	NA	NA	NA	NA	NA	NA	NA	NA	NA	NA	NA	NA	NA	NA	NA	NA	NA	NA	NA	NA
25	BKQHB5	CHATINKHA NURSERY	Female	2	Days	Blood Culture MC&S Procedure		S			S	S	S	R	S				2015	44994_2#139	H27	NA	O168	O168	H27	Based on 3 allele(s)	wzx:1;wzy:1;fliC:1;	O168-1-wzx-origin;O168-2-wzy-origin;H27-11-fliC;	100;100;100;	100;100;100;	.44994_2_139.5;.44994_2_139.5;.44994_2_139.17;	91364-92635;95052-96284;29049-30509;	1272;1233;1461;	v1.0 (11-03-2020)	no	no	no	no	no	no	no	no	no	no	no	no	no	no	no
26	BKQJ4P	PAEDIATRIC NURSERY	Female	7	Days	Blood Culture MC&S Procedure		S			S	S	S	R	S				2015	44994_2#201	NA	NA	NA	NA	NA	NA	NA	NA	NA	NA	NA	NA	NA	NA	NA	NA	NA	NA	NA	NA	NA	NA	NA	NA	NA	NA	NA	NA	NA
27	BKQKTG	PAEDIATRIC A&E	Male	1	Months	Blood Culture MC&S Procedure		R			S	S	S	R	S				2015	44994_2#7	H1	NA	O6?	O6	H1	Based on 3 allele(s)	wzx:1;wzy:0.999;fliC:1;	O6-1-wzx-origin;O6-7-wzy-origin;H1-1-fliC-origin;	100;99.926;100;	100;100;100;	.44994_2_7.29;.44994_2_7.29;.44994_2_7.1;	9678-10934;10934-12277;162499-164286;	1257;1344;1788;	v1.0 (11-03-2020)	no	no	no	no	no	no	no	no	no	no	no	no	no	no	no
28	BKQL4P	PAEDIATRIC NURSERY	Male	9	Days	Blood Culture MC&S Procedure		S			S	S	S	R	S				2015	44994_2#297	NA	NA	NA	NA	NA	NA	NA	NA	NA	NA	NA	NA	NA	NA	NA	NA	NA	NA	NA	NA	NA	NA	NA	NA	NA	NA	NA	NA	NA
29	BKQP2G	CHATINKHA NURSERY	Male	2	Days	Blood Culture MC&S Procedure		R			S	S	S	R	S				2016	44994_2#261	H26	NA	O174-like	O174	H26	Based on 3 allele(s)	wzx:0.999;wzy:0.963;fliC:1;	O174-4-wzx-origin;O174-11-wzy;H26-4-fliC;	99.921;96.316;100;	100;100;100;	.44994_2_261.3;.44994_2_261.3;.44994_2_261.62;	78403-79674;79655-80794;7871-9543;	1272;1140;1673;	v1.0 (11-03-2020)	no	no	no	no	no	no	no	no	no	no	no	no	no	no	no
30	BKQQ7W	CHATINKHA NURSERY	Female	5	Days	Blood Culture MC&S Procedure	S	R	R		R	S	S	R	S				2016	44994_2#299	H23	NA	O91	O91	H23	Based on 3 allele(s)	wzx:0.999;wzy:1;fliC:1;	O91-1-wzx-origin;O91-5-wzy;H23-2-fliC;	99.921;100;99.943;	100;100;100;	.44994_2_299.1;.44994_2_299.1;.44994_2_299.1;	588311-589576;584310-585521;492904-494670;	1266;1212;1767;	v1.0 (11-03-2020)	no	no	no	no	no	no	no	no	no	no	no	no	no	no	no
31	BKQQJS	PAEDIATRIC NURSERY	Female	1		Blood Culture MC&S Procedure		R			S	S	S	S	S				2016	44994_2#263	H4	NA	O11	O11	H4	Based on 3 allele(s)	wzx:1;wzy:1;fliC:0.99;	O11-1-wzx-origin;O11-2-wzy-origin;H4-1-fliC-origin;	100;100;99.333;	100;100;100;	.44994_2_263.13;.44994_2_263.13;.44994_2_263.14;	74780-76015;76746-77981;19664-20713;	1236;1236;1050;	v1.0 (11-03-2020)	no	no	no	no	no	no	no	no	no	no	no	yes	no	no	no
32	BKQR8P	PAEDIATRIC NURSERY	Male	7	Days	Blood Culture MC&S Procedure		R			S	S	S	R	S				2016	44994_2#233	NA	NA	NA	NA	NA	NA	NA	NA	NA	NA	NA	NA	NA	NA	NA	NA	NA	NA	NA	NA	NA	NA	NA	NA	NA	NA	NA	NA	NA
33	BKQTBL	PAEDIATRIC NURSERY	Male	17	Days	Blood Culture MC&S Procedure	R	R	S		S	R	S	R	S				2016	44994_2#175	H4	NA	O25B	O25	H4	Based on 3 allele(s)	wzx:0.96;wzy:0.957;fliC:1;	O25-1-wzx-origin;O25-2-wzy-origin;H4-2-fliC-origin;	96.032;95.673;100;	100;100;100;	.44994_2_175.16;.44994_2_175.16;.44994_2_175.19;	48717-49976;45502-46564;54709-55758;	1260;1063;1050;	v1.0 (11-03-2020)	yes	no	no	no	no	no	no	no	no	no	no	yes	yes	yes	no
34	BKQTNW	PAEDIATRIC NURSERY	Unknown	1	Months	Blood Culture MC&S Procedure		R			S	R	S	R	S				2016	44994_2#36	H5	NA	O11	O11	H5	Based on 3 allele(s)	wzx:1;wzy:1;fliC:1;	O11-1-wzx-origin;O11-2-wzy-origin;H5-7-fliC;	100;100;100;	100;100;100;	.44994_2_36.17;.44994_2_36.17;.44994_2_36.9;	75534-76769;77500-78735;112692-114001;	1236;1236;1310;	v1.0 (11-03-2020)	yes	no	no	no	no	no	no	no	no	no	no	yes	no	no	no
35	BKQU0F	CHATINKHA NURSERY	Unknown	8	Days	Blood Culture MC&S Procedure		R			S	S	S	R	S				2016	44994_2#231	H18	NA	O11	O11	H18	Based on 3 allele(s)	wzx:1;wzy:1;fliC:1;	O11-1-wzx-origin;O11-2-wzy-origin;H18-1-fliC-origin;	100;100;100;	100;100;100;	.44994_2_231.3;.44994_2_231.3;.44994_2_231.7;	253965-255200;255931-257166;198154-199818;	1236;1236;1665;	v1.0 (11-03-2020)	yes	no	no	no	no	no	yes	no	no	no	no	yes	no	no	no
36	BKQU0Z	CHATINKHA NURSERY	Male	2	Days	Blood Culture MC&S Procedure		R			S	S	S	R	S				2016	44994_2#227	NA	NA	NA	-	-	-	-							v1.0 (11-03-2020)	NA	NA	NA	NA	NA	NA	NA	NA	NA	NA	NA	NA	NA	NA	NA
37	BKQVX4	PAEDIATRIC NURSERY	Female	24	Days	Blood Culture MC&S Procedure		R			S	R	S	R	S				2016	44994_2#365	H31	NA	unknown2	-	H31	Based on 1 allele(s)	fliC:1;	H31-4-fliC;	100;	100;	.44994_2_365.12;	104024-105691;	1668;	v1.0 (11-03-2020)	no	no	no	no	no	no	no	no	no	no	no	yes	no	no	yes
38	BKQWHE	PAEDIATRIC NURSERY	Female	2	Days	Blood Culture MC&S Procedure	S	S	S		S	R	S	R	S				2016	44994_2#367	H11	H54	O178	O178/O153	H11	Based on 3 allele(s)	wzx:1;wzy:0.995;fliC:1;	O178-1-wzx-origin;O178-2-wzy-origin;H11-4-fliC;	100;99.454;100;	100;100;100;	.44994_2_367.19;.44994_2_367.19;.44994_2_367.24;	31400-32629;30322-31419;27576-29034;	1230;1098;1459;	v1.0 (11-03-2020)	no	no	no	no	no	no	no	no	no	no	no	no	no	no	no
39	BKQYJ6	CHATINKHA NURSERY	Male	1	Days	Blood Culture MC&S Procedure		R			S	R	S	R	S				2016	44994_2#325	H2	NA	O132	O132	H2	Based on 3 allele(s)	wzx:1;wzy:1;fliC:1;	O132-3-wzx;O132-8-wzy;H2-6-fliC;	100;100;99.933;	100;100;100;	.44994_2_325.24;.44994_2_325.24;.44994_2_325.7;	41347-42630;46288-47487;8598-10086;	1284;1200;1489;	v1.0 (11-03-2020)	yes	no	no	no	yes	no	no	no	no	no	no	no	no	no	no
40	BKQYNC	PAEDIATRIC A&E	Unknown	9	Days	Blood Culture MC&S Procedure		S			S	R	S	R	S				2016	44994_2#2	H18	NA	O15	O15	H18	Based on 3 allele(s)	wzx:1;wzy:1;fliC:1;	O15-4-wzx;O15-8-wzy;H18-1-fliC-origin;	100;100;100;	100;100;100;	.44994_2_2.29;.44994_2_2.29;.44994_2_2.12;	30452-31696;28241-29419;90618-92282;	1245;1179;1665;	v1.0 (11-03-2020)	no	no	no	no	no	no	no	no	no	no	no	yes	no	no	no
41	BKQYNV	CHATINKHA NURSERY	Male	2	Days	Blood Culture MC&S Procedure		R			S	R	S	R	S				2016	44994_2#359	H25	NA	O88	O88	H25	Based on 3 allele(s)	wzx:1;wzy:1;fliC:1;	O88-1-wzx-origin;O88-2-wzy-origin;H25-2-fliC-origin;	100;100;100;	100;100;100;	.44994_2_359.14;.44994_2_359.14;.44994_2_359.23;	40077-41534;37874-39148;42727-44058;	1458;1275;1332;	v1.0 (11-03-2020)	no	no	no	no	no	no	no	no	yes	no	no	yes	no	no	no
42	BKQZQ1	CHATINKHA NURSERY	Female	14	Days	Blood Culture MC&S Procedure	S	R	R		R	R	R	R	S				2017	44994_2#361	H18	NA	O15	O15	H18	Based on 3 allele(s)	wzx:1;wzy:1;fliC:1;	O15-4-wzx;O15-8-wzy;H18-1-fliC-origin;	100;100;100;	100;100;100;	.44994_2_361.27;.44994_2_361.27;.44994_2_361.11;	33543-34787;31332-32510;93984-95648;	1245;1179;1665;	v1.0 (11-03-2020)	yes	no	no	no	no	no	yes	no	no	yes	yes	yes	yes	no	no
43	BKR1JJ	CHATINKHA NURSERY	Female	2	Days	CSF MC&S Procedure		R			S	R	S	R	S				2012	44994_2#10	H45	NA	O89	O89	H45	Based on 3 allele(s)	wzm:1;wzt:1;fliC:0.98;	O89-1-wzm-origin;O89-4-wzt;H45-7-fliC;	100;100;98.477;	100;100;100;	.44994_2_10.10;.44994_2_10.10;.44994_2_10.5;	125040-125819;125826-126578;47190-48896;	780;753;1707;	v1.0 (11-03-2020)	no	no	no	no	no	no	no	no	no	yes	no	yes	no	no	no
44	BKR1JL	CHATINKHA NURSERY	Female	2	Days	CSF MC&S Procedure		S			S	S	S	R	S				2012	44994_2#8	NA	NA	NA	O169	H9	Based on 3 allele(s)	wzx:0.996;wzy:0.998;fliC:1;	O169-4-wzx;O169-5-wzy;H9-9-fliC;	99.611;99.81;100;	100;100;100;	.44994_2_8.15;.44994_2_8.29;.44994_2_8.1;	769-2052;4041-5093;45158-47170;	1284;1053;2013;	v1.0 (11-03-2020)	NA	NA	NA	NA	NA	NA	NA	NA	NA	NA	NA	NA	NA	NA	NA
45	BKR1QG	CHATINKHA NURSERY	Female	2	Days	CSF MC&S Procedure		S			S	S	S	S	S				2012	NA	NA	NA	NA	NA	NA	NA	NA	NA	NA	NA	NA	NA	NA	NA	NA	NA	NA	NA	NA	NA	NA	NA	NA	NA	NA	NA	NA	NA	NA
46	BKR1Z7	PAEDIATRIC NURSERY	Male	12	Days	CSF MC&S Procedure		S			S	S	S	S	S				2013	44994_2#44	H7	NA	Onovel26	-	H7	Based on 1 allele(s)	fliC:1;	H7-6-fliC-origin;	99.943;	100;	.44994_2_44.1;	122374-124131;	1758;	v1.0 (11-03-2020)	no	no	no	no	yes	no	no	no	no	no	no	yes	no	no	no
47	BKR2SF	PAEDIATRIC NURSERY	Female	7	Days	CSF MC&S Procedure		R			S	R	S	R	S				2013	NA	NA	NA	NA	NA	NA	NA	NA	NA	NA	NA	NA	NA	NA	NA	NA	NA	NA	NA	NA	NA	NA	NA	NA	NA	NA	NA	NA	NA	NA
48	BKR2XZ	CHATINKHA NURSERY	Unknown	2	Days	CSF MC&S Procedure		R			S	S	S	R	S				2013	44994_2#293	H4	NA	O11	O11	H4	Based on 3 allele(s)	wzx:1;wzy:1;fliC:1;	O11-1-wzx-origin;O11-2-wzy-origin;H4-2-fliC-origin;	100;100;100;	100;100;100;	.44994_2_293.6;.44994_2_293.6;.44994_2_293.13;	36783-38018;34817-36052;22938-23987;	1236;1236;1050;	v1.0 (11-03-2020)	no	no	no	no	no	no	no	no	no	no	no	yes	yes	no	no
49	BKR3JP	PAEDIATRIC NURSERY	Male	20	Days	CSF MC&S Procedure		S			S	S	S	R	S				2014	44994_2#295	H4	NA	O7	O7	H4	Based on 3 allele(s)	wzx:0.999;wzy:1;fliC:1;	O7-14-wzx;O7-39-wzy;H4-1-fliC-origin;	99.93;100;100;	100;100;100;	.44994_2_295.19;.44994_2_295.19;.44994_2_295.3;	40955-42386;46091-46817;308757-309806;	1432;727;1050;	v1.0 (11-03-2020)	no	no	no	no	no	no	no	no	no	no	no	no	no	no	no
50	BKR406	CHATINKHA NURSERY	Female	2	Days	CSF MC&S Procedure		R			S	R	S	R	I				2014	44994_2#11	H7	NA	O1A	O1	H7	Based on 3 allele(s)	wzx:1;wzy:1;fliC:1;	O1-1-wzx-origin;O1-7-wzy;H7-3-fliC-origin;	100;100;100;	100;100;100;	.44994_2_11.15;.44994_2_11.15;.44994_2_11.22;	25522-26748;22250-23254;69666-71423;	1227;1005;1758;	v1.0 (11-03-2020)	yes	no	no	no	yes	no	no	no	no	no	no	no	yes	no	no
51	BKR54Y	CHATINKHA NURSERY	Female	4	Days	CSF MC&S Procedure		R			S	R	S	R	S				2014	44994_2#197	H5	NA	O18A?	O18	H5	Based on 3 allele(s)	wzx:1;wzy:1;fliC:1;	O18-1-wzx-origin;O18-5-wzy-origin;H5-6-fliC;	100;100;99.924;	100;100;100;	.44994_2_197.17;.44994_2_197.17;.44994_2_197.12;	65545-66792;66894-68039;71610-72919;	1248;1146;1310;	v1.0 (11-03-2020)	no	no	no	no	no	no	no	no	no	no	no	yes	no	no	no
52	BKR54Y	CHATINKHA NURSERY	Female	4	Days	CSF MC&S Procedure		R			S	R	S	R	S				2014	44994_2#205	H18	NA	O15	O15	H18	Based on 3 allele(s)	wzx:1;wzy:1;fliC:1;	O15-4-wzx;O15-8-wzy;H18-1-fliC-origin;	100;100;100;	100;100;100;	.44994_2_205.1;.44994_2_205.1;.44994_2_205.12;	411366-412610;413643-414821;93984-95648;	1245;1179;1665;	v1.0 (11-03-2020)	no	yes	no	no	no	no	no	no	no	no	no	yes	yes	yes	no
53	BKR5DM	CHATINKHA NURSERY	Female	2	Days	CSF MC&S Procedure		S			S	S	S	S	S				2014	44994_2#161	H11	H36	O128	O128	H36	Based on 3 allele(s)	wzx:1;wzy:1;flkA:1;	O128-3-wzx-origin;O128-5-wzy-origin;H36-2-flkA;	100;100;100;	100;100;100;	.44994_2_161.15;.44994_2_161.15;.44994_2_161.11;	112828-114270;109200-110243;153481-155151;	1443;1044;1671;	v1.0 (11-03-2020)	no	no	no	no	no	no	no	no	no	no	no	no	no	no	no
54	BKR5IE	PAEDIATRIC NURSERY	Male	3		CSF MC&S Procedure		R			S	S	S	R	S				2014	44994_2#167	H1	NA	O6?	O6	H1	Based on 3 allele(s)	wzx:1;wzy:0.999;fliC:1;	O6-1-wzx-origin;O6-7-wzy-origin;H1-1-fliC-origin;	100;99.926;100;	100;100;100;	.44994_2_167.3;.44994_2_167.3;.44994_2_167.2;	365136-366392;366392-367735;162856-164643;	1257;1344;1788;	v1.0 (11-03-2020)	no	no	no	no	no	no	no	no	no	no	no	no	no	no	no
55	BKR5L0	CHATINKHA NURSERY	Male	4	Days	CSF MC&S Procedure		R			S	S	S	R	S				2014	44994_2#165	H12	NA	O8	O8	H12	Based on 3 allele(s)	wzm:1;wzt:0.998;fliC:1;	O8-22-wzm;O8-26-wzt;H12-11-fliC;	100;99.835;99.944;	100;100;100;	.44994_2_165.2;.44994_2_165.2;.44994_2_165.20;	384925-385719;385719-386933;7811-9598;	795;1215;1788;	v1.0 (11-03-2020)	no	no	no	no	no	no	no	no	no	no	no	no	no	yes	no
56	BKR6K3	PAEDIATRIC NURSERY	Male	9	Days	CSF MC&S Procedure		S			S	S	S	R	S				2015	44994_2#171	H14	NA	O25B	O25	H14	Based on 3 allele(s)	wzx:0.96;wzy:0.956;fliC:1;	O25-1-wzx-origin;O25-2-wzy-origin;H14-2-fliC;	96.032;95.579;100;	100;100;100;	.44994_2_171.13;.44994_2_171.13;.44994_2_171.9;	34613-35872;31398-32460;126840-128492;	1260;1063;1653;	v1.0 (11-03-2020)	no	no	no	no	yes	yes	no	no	no	no	no	yes	no	no	no
57	BKR6R5	PAEDIATRIC NURSERY	Male	3	Days	CSF MC&S Procedure		R			S	R	S	R	S				2015	44994_2#3	H1	NA	O4	O4	H1	Based on 3 allele(s)	wzx:1;wzy:1;fliC:1;	O4-1-wzx-origin;O4-2-wzy-origin;H1-3-fliC;	100;100;100;	100;100;100;	.44994_2_3.7;.44994_2_3.7;.44994_2_3.3;	12510-13748;10427-11614;204990-206777;	1239;1188;1788;	v1.0 (11-03-2020)	no	no	no	no	no	no	no	no	no	no	no	yes	no	no	no
58	BKR6V7	CHATINKHA NURSERY	Male	3	Days	CSF MC&S Procedure		R			S	S	S	R	S				2015	44994_2#265	NA	NA	NA	NA	NA	NA	NA	NA	NA	NA	NA	NA	NA	NA	NA	NA	NA	NA	NA	NA	NA	NA	NA	NA	NA	NA	NA	NA	NA
59	BKR73J	CHATINKHA NURSERY	Female	1	Days	CSF MC&S Procedure		R			S	S	R	R	S				2015	44994_2#143	H32	NA	O19	O19	H32	Based on 3 allele(s)	wzx:0.998;wzy:0.999;fliC:1;	O19-1-wzx-origin;O19-2-wzy-origin;H32-2-fliC;	99.841;99.911;100;	100;100;100;	.44994_2_143.14;.44994_2_143.14;.44994_2_143.2;	36040-37296;34914-36038;68866-70578;	1257;1125;1713;	v1.0 (11-03-2020)	no	no	no	no	no	no	no	no	no	no	no	no	no	no	no
60	BKR791	PAEDIATRIC NURSERY	Male	3	Days	CSF MC&S Procedure		R			S	S	S	R	S				2015	44994_2#267	H5	NA	O16	O16	H5	Based on 3 allele(s)	wzx:1;wzy:1;fliC:1;	O16-1-wzx-origin;O16-2-wzy-origin;H5-7-fliC;	100;100;100;	100;100;100;	.44994_2_267.4;.44994_2_267.4;.44994_2_267.2;	338390-339637;340748-341914;375669-376978;	1248;1167;1310;	v1.0 (11-03-2020)	yes	no	no	no	no	no	no	no	no	no	no	yes	no	no	no
61	BKR7E5	CHATINKHA NURSERY	Female	7	Days	CSF MC&S Procedure	S	R	R		R	S	R	R	R				2016	44994_2#203	H9	NA	O8	O8	H9	Based on 3 allele(s)	wzx:0.999;wzy:1;fliC:1;	O8-5-wzx-origin;O8-7-wzy-origin;H9-1-fliC-origin;	99.916;100;99.95;	100;100;100;	.44994_2_203.4;.44994_2_203.4;.44994_2_203.18;	237313-238500;236082-237323;58231-60243;	1188;1242;2013;	v1.0 (11-03-2020)	no	no	no	no	no	yes	no	no	no	no	no	no	yes	yes	no
62	BKR8N2	PAEDIATRIC NURSERY	Male	2		CSF MC&S Procedure	S	R	R		R	R	R	R	R				2016	44994_2#301	H9	NA	O8	O8	H9	Based on 3 allele(s)	wzx:0.999;wzy:1;fliC:1;	O8-5-wzx-origin;O8-7-wzy-origin;H9-1-fliC-origin;	99.916;100;99.95;	100;100;100;	.44994_2_301.4;.44994_2_301.4;.44994_2_301.6;	237482-238669;236251-237492;267111-269123;	1188;1242;2013;	v1.0 (11-03-2020)	no	no	no	no	no	yes	no	no	no	no	no	no	yes	no	no
63	BKR9QY	PAEDIATRIC NURSERY	Male	7	Days	CSF MC&S Procedure		S			S	R	S	R	S				2016	44994_2#329	H18	NA	O15	O15	H18	Based on 3 allele(s)	wzx:1;wzy:1;fliC:1;	O15-4-wzx;O15-8-wzy;H18-1-fliC-origin;	100;100;100;	100;100;100;	.44994_2_329.29;.44994_2_329.29;.44994_2_329.13;	30521-31765;28310-29488;90631-92295;	1245;1179;1665;	v1.0 (11-03-2020)	no	no	no	no	no	no	no	no	no	no	no	yes	no	no	no
64	BKRA1H	CHATINKHA NURSERY	Male	5	Days	CSF MC&S Procedure	S	R	R		R	R	R	R	R				2016	44994_2#229	H9	NA	O8	O8	H9	Based on 3 allele(s)	wzx:0.999;wzy:1;fliC:1;	O8-5-wzx-origin;O8-7-wzy-origin;H9-1-fliC-origin;	99.916;100;99.95;	100;100;100;	.44994_2_229.4;.44994_2_229.4;.44994_2_229.6;	237539-238726;236308-237549;266933-268945;	1188;1242;2013;	v1.0 (11-03-2020)	no	no	no	no	no	yes	no	no	no	no	no	no	yes	yes	no
65	BKRC60	CHATINKHA NURSERY	Female	2	Days	CSF MC&S Procedure		R			S	S	R	R	S				2017	44994_2#239	H5	NA	O45	O45	H5	Based on 3 allele(s)	wzx:1;wzy:1;fliC:1;	O45-2-wzx-origin;O45-5-wzy-origin;H5-6-fliC;	100;100;100;	100;100;100;	.44994_2_239.1;.44994_2_239.1;.44994_2_239.1;	579192-580454;581411-582502;751080-752389;	1263;1092;1310;	v1.0 (11-03-2020)	yes	no	no	no	no	yes	no	no	no	no	no	no	yes	no	no
66	BKREG9	CHATINKHA NURSERY	Female	1	Months	CSF MC&S Procedure	S	R	R		R	R	R	R	R				2017	44994_2#141	H9	NA	O8	O8	H9	Based on 3 allele(s)	wzx:0.999;wzy:1;fliC:1;	O8-5-wzx-origin;O8-7-wzy-origin;H9-1-fliC-origin;	99.916;100;99.95;	100;100;100;	.44994_2_141.3;.44994_2_141.3;.44994_2_141.3;	256437-257624;255206-256447;364814-366826;	1188;1242;2013;	v1.0 (11-03-2020)	no	no	no	no	no	no	no	no	no	no	no	no	yes	yes	no
67	BKREPU	CHATINKHA NURSERY	Female	1	Months	CSF MC&S Procedure	S	R	R		R	R	R	R	R				2017	44994_2#169	H9	NA	O8	O8	H9	Based on 3 allele(s)	wzx:0.999;wzy:1;fliC:1;	O8-5-wzx-origin;O8-7-wzy-origin;H9-1-fliC-origin;	99.916;100;99.95;	100;100;100;	.44994_2_169.2;.44994_2_169.2;.44994_2_169.22;	237313-238500;236082-237323;58231-60243;	1188;1242;2013;	v1.0 (11-03-2020)	no	no	no	no	no	no	no	no	no	no	no	no	yes	yes	no
68	BKRFHC	CHATINKHA NURSERY	Male	7	Days	CSF MC&S Procedure	S	R	R		R	S	R	R	R				2018	44994_2#326	H9	NA	O8	O8	H9	Based on 3 allele(s)	wzx:0.999;wzy:1;fliC:1;	O8-5-wzx-origin;O8-7-wzy-origin;H9-1-fliC-origin;	99.916;100;99.95;	100;100;100;	.44994_2_326.5;.44994_2_326.5;.44994_2_326.22;	237357-238544;236126-237367;58230-60242;	1188;1242;2013;	v1.0 (11-03-2020)	no	no	no	no	no	yes	no	no	no	no	no	no	yes	yes	no
69	BKRFKC	CHATINKHA NURSERY	Male	1	Days	CSF MC&S Procedure	S	R	R		R		R	R	R				2018	44994_2#364	H4	NA	O25B	O25	H4	Based on 3 allele(s)	wzx:0.96;wzy:0.957;fliC:1;	O25-1-wzx-origin;O25-2-wzy-origin;H4-2-fliC-origin;	96.032;95.673;100;	100;100;100;	.44994_2_364.1;.44994_2_364.1;.44994_2_364.15;	366239-367498;369651-370713;97238-98287;	1260;1063;1050;	v1.0 (11-03-2020)	yes	no	no	no	yes	no	no	no	no	no	no	no	yes	yes	no
70	BKRHXR	CHATINKHA NURSERY	Female	2	Days	CSF MC&S Procedure		S			S	S	S	R	S				2018	45018_2#199	H10	NA	OX13-like	-	H10	Based on 1 allele(s)	fliC:1;	H10-4-fliC;	100;	100;	.45018_2_199.10;	107060-108321;	1262;	v1.0 (11-03-2020)	no	no	no	no	yes	yes	no	no	no	yes	yes	no	no	no	no
71	BKRI4I	PAEDIATRIC NURSERY	Female	15	Days	CSF MC&S Procedure		S			S	S	S	R	S				2018	44994_2#142	H7	NA	O1A	O1	H7	Based on 3 allele(s)	wzx:1;wzy:1;fliC:1;	O1-1-wzx-origin;O1-7-wzy;H7-3-fliC-origin;	100;100;100;	100;100;100;	.44994_2_142.8;.44994_2_142.8;.44994_2_142.12;	96722-97948;100216-101220;105470-107227;	1227;1005;1758;	v1.0 (11-03-2020)	yes	no	no	no	yes	no	no	no	no	no	no	yes	no	no	no
72	BKRIFN	CHATINKHA NURSERY	Female	3	Days	CSF MC&S Procedure	S	R	R				R	R	S				2018	44994_2#202	H31	NA	OX13-like	-	H31	Based on 1 allele(s)	fliC:1;	H31-4-fliC;	100;	100;	.44994_2_202.4;	7224-8891;	1668;	v1.0 (11-03-2020)	no	yes	no	no	no	no	no	no	yes	no	no	yes	no	no	yes
73	BKRJ4N	PAEDIATRIC A&E	Female	1		CSF MC&S Procedure		R			S	S	S	R	S				2018	44994_2#29	H4	NA	O9	O9	H4	Based on 3 allele(s)	wzm:1;wzt:1;fliC:1;	O9-14-wzm;O9-19-wzt;H4-15-fliC;	100;100;99.715;	100;100;100;	.44994_2_29.32;.44994_2_29.32;.44994_2_29.7;	43489-44274;42191-43486;130887-131939;	786;1296;1053;	v1.0 (11-03-2020)	no	no	no	no	no	no	no	no	no	no	no	no	no	no	no
74	BKRJ5V	CHATINKHA NURSERY	Male	2	Days	CSF MC&S Procedure	S	R	R		S	R	R	R	S				2018	44994_2#168	H28	NA	O100	O100	H28	Based on 3 allele(s)	wzx:1;wzy:0.999;fliC:1;	O100-1-wzx-origin;O100-2-wzy-origin;H28-7-fliC;	100;99.915;99.77;	100;100;100;	.44994_2_168.2;.44994_2_168.2;.44994_2_168.17;	9592-10833;7209-8378;46946-48685;	1242;1170;1740;	v1.0 (11-03-2020)	no	no	no	no	no	no	no	no	no	no	no	no	no	no	no
75	BKRJ7C	CHATINKHA NURSERY	Female	3	Days	CSF MC&S Procedure		S			S	S	S	R	S				2019	44994_2#69	H37	NA	O27	O27	H37	Based on 3 allele(s)	wzx:1;wzy:0.998;fliC:0.99;	O27-1-wzx-origin;O27-2-wzy-origin;H37-1-fliC-origin;	100;99.757;99.881;	100;100;99;	.44994_2_69.12;.44994_2_69.12;.44994_2_69.10;	105308-106594;102300-103532;126-1801;	1287;1233;1676;	v1.0 (11-03-2020)	yes	no	no	no	yes	no	yes	yes	no	no	yes	no	no	no	no
76	BKRK9A	PAEDIATRIC NURSERY	Female	2	Days	CSF MC&S Procedure		R			S	S	S	R	S				2019	44994_2#132	H25	NA	O8	O8	H25	Based on 3 allele(s)	wzm:1;wzt:1;fliC:1;	O8-1-wzm-origin;O8-3-wzt-origin;H25-2-fliC-origin;	100;100;100;	100;100;100;	.44994_2_132.31;.44994_2_132.31;.44994_2_132.9;	40668-41462;39454-40668;46972-48303;	795;1215;1332;	v1.0 (11-03-2020)	no	no	no	no	no	no	no	no	no	no	no	yes	no	no	no
77	BKRKJH	PAEDIATRIC NURSERY	Male	8	Days	CSF MC&S Procedure	I	R	R		R	S	R	R	R	S		I	2019	NA	NA	NA	NA	NA	NA	NA	NA	NA	NA	NA	NA	NA	NA	NA	NA	NA	NA	NA	NA	NA	NA	NA	NA	NA	NA	NA	NA	NA	NA
78	BKRKLV	CHATINKHA NURSERY	Male	3	Days	CSF MC&S Procedure	I	R	R	S	R	S	S	R	R	S	S	R	2019	44994_2#67	H9	NA	O78	O78	H9	Based on 3 allele(s)	wzx:1;wzy:1;fliC:1;	O78-3-wzx;O78-6-wzy;H9-1-fliC-origin;	100;100;100;	100;100;100;	.44994_2_67.3;.44994_2_67.3;.44994_2_67.10;	155949-157364;160091-161212;187292-189304;	1416;1122;2013;	v1.0 (11-03-2020)	no	no	no	no	no	no	no	no	no	no	no	yes	no	no	no
79	BKRKUF	PAEDIATRIC A&E	Male	6		CSF MC&S Procedure					S	S	S	R	S				2019	44994_2#332	H5	NA	O18A?	O18	H5	Based on 3 allele(s)	wzx:1;wzy:1;fliC:1;	O18-1-wzx-origin;O18-5-wzy-origin;H5-6-fliC;	100;100;99.924;	100;100;100;	.44994_2_332.18;.44994_2_332.18;.44994_2_332.8;	9792-11039;8545-9690;97836-99145;	1248;1146;1310;	v1.0 (11-03-2020)	no	no	no	no	yes	no	no	no	no	no	no	yes	no	no	no
80	BKRLTT	CHATINKHA NURSERY	Male	4	Days	CSF MC&S Procedure	S	R	S	S	R	S	R	R	R	S	R	S	2019	NA	NA	NA	NA	NA	NA	NA	NA	NA	NA	NA	NA	NA	NA	NA	NA	NA	NA	NA	NA	NA	NA	NA	NA	NA	NA	NA	NA	NA	NA
81	BKRLUL	PAEDIATRIC SURGICAL WARD	Unknown	1	Months	CSF MC&S Procedure	I	R	R	R	R	S	S	R	R	S	S	R	2019	44994_2#77	H9	NA	O78	O78	H9	Based on 3 allele(s)	wzx:1;wzy:1;fliC:1;	O78-3-wzx;O78-6-wzy;H9-1-fliC-origin;	100;100;100;	100;100;100;	.44994_2_77.2;.44994_2_77.2;.44994_2_77.2;	353934-355349;358076-359197;188499-190511;	1416;1122;2013;	v1.0 (11-03-2020)	no	no	no	no	no	no	no	no	no	no	no	yes	no	no	no
82	CAA18L	CHATINKHA NURSERY	Male	1	Days	Blood Culture MC&S Procedure		R			S	S	S	R	S				2017	44994_2#357	H18	NA	O17	O77/O17/O44/O106/O73	H18	Based on 3 allele(s)	wzx:1;wzy:0.999;fliC:1;	O77-1-wzx-origin/O17-1-wzx-origin;O77-3-wzy-inhouse/O17-2-wzy-origin;H18-1-fliC-origin;	100;99.85;100;	100;100;100;	.44994_2_357.1;.44994_2_357.1;.44994_2_357.1;	499361-500596;500638-501969;395617-397281;	1236;1332;1665;	v1.0 (11-03-2020)	no	no	no	no	no	no	no	no	no	no	no	no	no	no	no
83	CAA1RQ	PAEDIATRIC A&E	Unknown	NA		Blood Culture MC&S Procedure	S	R	R		R	S	R	R	R				2017	44994_2#259	H4	NA	O25B	O25	H4	Based on 3 allele(s)	wzx:0.96;wzy:0.957;fliC:1;	O25-1-wzx-origin;O25-2-wzy-origin;H4-2-fliC-origin;	96.032;95.673;100;	100;100;100;	.44994_2_259.2;.44994_2_259.2;.44994_2_259.15;	588333-589592;591745-592807;38329-39378;	1260;1063;1050;	v1.0 (11-03-2020)	no	no	no	no	no	yes	no	no	no	no	no	yes	yes	yes	no
84	CAA23A	CHATINKHA NURSERY	Female	1	Days	Blood Culture MC&S Procedure		R			R	S	S	R	S				2017	44994_2#321	H7	NA	Onovel26	-	H7	Based on 1 allele(s)	fliC:1;	H7-6-fliC-origin;	100;	100;	.44994_2_321.1;	122374-124131;	1758;	v1.0 (11-03-2020)	no	no	no	no	no	no	no	no	no	no	no	yes	no	no	no
85	CAA282	CHATINKHA NURSERY	Male	2	Days	Blood Culture MC&S Procedure		S			S		S	R	S				2017	44994_2#323	H4	NA	unknown3	-	H4	Based on 1 allele(s)	fliC:1;	H4-15-fliC;	99.905;	100;	.44994_2_323.59;	7233-8282;	1050;	v1.0 (11-03-2020)	no	no	no	no	no	no	no	no	no	no	no	no	no	no	no
86	CAA4L7	CHATINKHA NURSERY	Female	2	Days	Blood Culture MC&S Procedure		R			S	S	R	R	S				2017	44994_2#237	H5	NA	O45	O45	H5	Based on 3 allele(s)	wzx:1;wzy:1;fliC:1;	O45-2-wzx-origin;O45-5-wzy-origin;H5-6-fliC;	100;100;100;	100;100;100;	.44994_2_237.1;.44994_2_237.1;.44994_2_237.1;	579192-580454;581411-582502;751080-752389;	1263;1092;1310;	v1.0 (11-03-2020)	yes	no	no	no	no	yes	no	no	no	no	no	no	yes	yes	no
87	CAA4NX	CHATINKHA NURSERY	Female	3	Days	Blood Culture MC&S Procedure		R			S	S	S	R	S				2017	44994_2#235	H18	NA	O15	O15	H18	Based on 3 allele(s)	wzx:1;wzy:1;fliC:1;	O15-4-wzx;O15-8-wzy;H18-1-fliC-origin;	100;100;100;	100;100;100;	.44994_2_235.1;.44994_2_235.1;.44994_2_235.10;	411126-412370;413403-414581;93984-95648;	1245;1179;1665;	v1.0 (11-03-2020)	no	yes	no	no	no	no	no	no	no	no	no	yes	no	no	no
88	CAA4TE	PAEDIATRIC A&E	Male	6	Days	Blood Culture MC&S Procedure		R			S	S	S	R	S				2017	44994_2#271	H18	NA	O15	O15	H18	Based on 3 allele(s)	wzx:1;wzy:1;fliC:1;	O15-4-wzx;O15-8-wzy;H18-1-fliC-origin;	100;100;100;	100;100;100;	.44994_2_271.28;.44994_2_271.28;.44994_2_271.11;	412-1656;2689-3867;93984-95648;	1245;1179;1665;	v1.0 (11-03-2020)	no	yes	no	no	no	no	no	no	no	no	no	yes	no	no	no
89	CAA542	CHATINKHA NURSERY	Male	2	Days	Blood Culture MC&S Procedure	S	R	R		R	S	S	R	R				2017	44994_2#289	NA	NA	NA	-	-	-	-							v1.0 (11-03-2020)	NA	NA	NA	NA	NA	NA	NA	NA	NA	NA	NA	NA	NA	NA	NA
90	CAA5DL	CHATINKHA NURSERY	Female	3	Days	Blood Culture MC&S Procedure		S			S	S	S	R	S				2017	44994_2#291	H2	NA	O126	O126	H2	Based on 3 allele(s)	wzx:1;wzy:1;fliC:1;	O126-1-wzx-origin;O126-3-wzy-origin;H2-6-fliC;	100;100;100;	100;100;100;	.44994_2_291.16;.44994_2_291.16;.44994_2_291.10;	62076-63560;72629-73672;145619-147107;	1485;1044;1489;	v1.0 (11-03-2020)	no	no	no	yes	yes	no	no	no	no	no	yes	no	no	no	no
91	CAA5DM	CHATINKHA NURSERY	Male	7	Days	Blood Culture MC&S Procedure	S	R	R		R	R	R	R	R				2017	44994_2#257	H9	NA	O8	O8	H9	Based on 3 allele(s)	wzx:0.999;wzy:1;fliC:1;	O8-5-wzx-origin;O8-7-wzy-origin;H9-1-fliC-origin;	99.916;100;99.95;	100;100;100;	.44994_2_257.2;.44994_2_257.2;.44994_2_257.21;	237442-238629;236211-237452;58231-60243;	1188;1242;2013;	v1.0 (11-03-2020)	no	no	no	no	no	yes	no	no	no	no	no	no	yes	yes	no
92	CAA5LT	CHATINKHA NURSERY	Male	4	Days	Blood Culture MC&S Procedure		R			S	S	S	R	S				2017	44994_2#269	H4	NA	O12	O12	H4	Based on 3 allele(s)	wzx:1;wzy:1;fliC:1;	O12-1-wzx-origin;O12-2-wzy-origin;H4-2-fliC-origin;	100;100;99.905;	100;100;100;	.44994_2_269.17;.44994_2_269.17;.44994_2_269.12;	102460-103719;103732-104835;112125-113174;	1260;1104;1050;	v1.0 (11-03-2020)	yes	no	no	no	yes	yes	no	no	no	no	no	yes	no	no	no
93	CAA5QG	CHATINKHA NURSERY	Female	5	Days	Blood Culture MC&S Procedure		R			S	S	S	R	S				2017	44994_2#9	NA	NA	NA	-	-	-	-							v1.0 (11-03-2020)	NA	NA	NA	NA	NA	NA	NA	NA	NA	NA	NA	NA	NA	NA	NA
94	CAA5WJ	PAEDIATRIC NURSERY	Male	1		Blood Culture MC&S Procedure		R			S	S	S	S	S				2017	44994_2#193	H45	NA	O7	O7	H45	Based on 3 allele(s)	wzx:0.999;wzy:1;fliC:0.99;	O7-7-wzx;O7-39-wzy;H45-5-fliC;	99.93;100;99.356;	100;100;100;	.44994_2_193.38;.44994_2_193.38;.44994_2_193.1;	29009-30439;24578-25304;39944-41650;	1431;727;1707;	v1.0 (11-03-2020)	yes	no	no	yes	yes	no	yes	no	no	no	no	yes	no	no	no
95	CAA6F8	PAEDIATRIC NURSERY	Male	8	Days	Blood Culture MC&S Procedure		R			S	R	S	R	S				2017	44994_2#5	H40	NA	O4	O4	H40	Based on 3 allele(s)	wzx:1;wzy:1;fliC:1;	O4-1-wzx-origin;O4-2-wzy-origin;H40-1-fliC-origin;	100;100;99.932;	100;100;100;	.44994_2_5.1;.44994_2_5.1;.44994_2_5.2;	962062-963300;964196-965383;106564-108042;	1239;1188;1479;	v1.0 (11-03-2020)	no	no	no	no	no	no	no	no	no	no	no	yes	no	no	no
96	CAA8NH	PAEDIATRIC NURSERY	Female	1	Months	Blood Culture MC&S Procedure		R			S	S	S	R	S				2017	44994_2#195	H40	NA	O4	O4	H40	Based on 3 allele(s)	wzx:0.999;wzy:0.99;fliC:1;	O4-1-wzx-origin;O4-2-wzy-origin;H40-1-fliC-origin;	99.919;98.999;99.932;	100;100;100;	.44994_2_195.3;.44994_2_195.3;.44994_2_195.8;	12521-13759;10427-11625;92736-94214;	1239;1199;1479;	v1.0 (11-03-2020)	yes	no	no	no	no	no	no	no	no	no	no	yes	no	no	no
97	CAA8QA	PAEDIATRIC NURSERY	Female	1	Months	Blood Culture MC&S Procedure		R			S	S	S	R	S				2017	44994_2#207	H10	NA	Onovel5	-	H10	Based on 1 allele(s)	fliC:1;	H10-28-fliC;	100;	100;	.44994_2_207.13;	122901-124163;	1263;	v1.0 (11-03-2020)	no	no	no	no	no	no	no	no	no	no	no	yes	no	no	no
98	CAA9A2	CHATINKHA NURSERY	Unknown	4	Days	Blood Culture MC&S Procedure		R			S	S	S	R	S				2017	44994_2#199	H14	NA	O16	O16	H14	Based on 3 allele(s)	wzx:1;wzy:1;fliC:1;	O16-1-wzx-origin;O16-2-wzy-origin;H14-2-fliC;	100;100;99.94;	100;100;100;	.44994_2_199.31;.44994_2_199.31;.44994_2_199.65;	7570-8817;5293-6459;14957-16609;	1248;1167;1653;	v1.0 (11-03-2020)	yes	no	no	no	yes	yes	no	no	no	no	no	yes	no	no	no
99	CAAAAK	CHATINKHA NURSERY	Male	3	Days	Blood Culture MC&S Procedure	S	S	S		S	S	S	R	S				2017	44994_2#38	H2	NA	O61	O61	H2	Based on 3 allele(s)	wzx:1;wzy:0.999;fliC:1;	O61-1-wzx-origin;O61-2-wzy-origin;H2-6-fliC;	100;99.914;100;	100;100;100;	.44994_2_38.33;.44994_2_38.33;.44994_2_38.43;	4640-5866;2556-3713;39279-40767;	1227;1158;1489;	v1.0 (11-03-2020)	no	no	no	no	no	no	no	no	no	no	no	no	no	no	no
100	CAABD7	CHATINKHA NURSERY	Female	5	Days	Blood Culture MC&S Procedure		S			S		S	R	S				2018	44994_2#1	H16	NA	O88	O88	H16	Based on 3 allele(s)	wzx:0.955;wzy:0.936;fliC:1;	O88-3-wzx;O88-2-wzy-origin;H16-25-fliC;	95.473;93.569;100;	100;100;100;	.44994_2_1.15;.44994_2_1.15;.44994_2_1.7;	57567-59024;59952-61226;141956-143530;	1458;1275;1575;	v1.0 (11-03-2020)	no	no	no	no	no	no	no	no	no	no	no	no	no	no	no
101	CAAC7W	PAEDIATRIC NURSERY	Female	13	Days	Blood Culture MC&S Procedure		R			S	S	S	R	S				2018	44994_2#225	H7	NA	O166	O166	H7	Based on 3 allele(s)	wzx:1;wzy:0.997;fliC:1;	O166-1-wzx-origin;O166-4-wzy;H7-3-fliC-origin;	100;99.721;100;	100;100;100;	.44994_2_225.9;.44994_2_225.9;.44994_2_225.16;	106789-108042;108933-110006;46977-48734;	1254;1074;1758;	v1.0 (11-03-2020)	no	no	no	no	no	yes	no	no	no	yes	no	yes	no	no	no
102	CAAD3J	PAEDIATRIC NURSERY	Female	15	Days	Blood Culture MC&S Procedure		R			S	S	S	R	S				2018	44994_2#328	H4	NA	O25B	O25	H4	Based on 3 allele(s)	wzx:0.96;wzy:0.957;fliC:1;	O25-1-wzx-origin;O25-2-wzy-origin;H4-2-fliC-origin;	96.032;95.673;100;	100;100;100;	.44994_2_328.6;.44994_2_328.6;.44994_2_328.16;	50733-51992;47518-48580;38329-39378;	1260;1063;1050;	v1.0 (11-03-2020)	yes	no	no	no	no	no	no	no	no	no	no	yes	no	no	no
103	CAAE2H	CHATINKHA NURSERY	Female	15	Days	Blood Culture MC&S Procedure	S	R	R		R	S	R	R	R				2018	44994_2#362	NA	NA	NA	O8	H9	Based on 3 allele(s)	wzx:0.999;wzy:1;fliC:1;	O8-5-wzx-origin;O8-7-wzy-origin;H9-1-fliC-origin;	99.916;100;99.95;	100;100;100;	.44994_2_362.2;.44994_2_362.2;.44994_2_362.25;	237530-238717;236299-237540;58230-60242;	1188;1242;2013;	v1.0 (11-03-2020)	NA	NA	NA	NA	NA	NA	NA	NA	NA	NA	NA	NA	NA	NA	NA
104	CAAE5J	CHATINKHA NURSERY	Male	2	Days	Blood Culture MC&S Procedure	S	R	R		R		S	R	S				2018	44994_2#366	H9	NA	Onovel32	O89	H9	Based on 3 allele(s)	wzm:0.941;wzt:0.936;fliC:1;	O89-1-wzm-origin;O89-4-wzt;H9-3-fliC;	94.103;93.625;100;	100;100;100;	.44994_2_366.48;.44994_2_366.48;.44994_2_366.5;	4590-5369;3831-4583;182376-184388;	780;753;2013;	v1.0 (11-03-2020)	no	no	no	no	no	no	no	no	no	no	no	yes	no	no	no
105	CAAECS	CHATINKHA NURSERY	Female	2	Days	Blood Culture MC&S Procedure		S			S	S	S	S	S				2018	44994_2#73	H8	NA	O4	O4	H8	Based on 3 allele(s)	wzx:1;wzy:0.998;fliC:1;	O4-3-wzx;O4-6-wzy;H8-1-fliC-origin;	100;99.832;100;	100;100;100;	.44994_2_73.2;.44994_2_73.2;.44994_2_73.2;	384401-385639;386535-387722;505502-506980;	1239;1188;1479;	v1.0 (11-03-2020)	no	no	no	no	no	no	no	no	no	no	no	no	no	no	no
106	CAAFAU	CHATINKHA NURSERY	Male	3	Days	Blood Culture MC&S Procedure		R			S	S	S	R	S				2018	44994_2#360	H10	NA	O92	O92	H10	Based on 3 allele(s)	wzm:1;wzt:1;fliC:1;	O92-3-wzm;O92-4-wzt;H10-17-fliC;	100;100;100;	100;100;100;	.44994_2_360.24;.44994_2_360.24;.44994_2_360.53;	10990-11790;10237-10986;20827-22089;	801;750;1263;	v1.0 (11-03-2020)	no	no	no	no	yes	yes	yes	no	no	no	yes	yes	no	no	no
107	CAAFSL	CHATINKHA NURSERY	Female	2	Days	Blood Culture MC&S Procedure	S	S	R		S	S	S	S	S				2018	44994_2#71	NA	NA	NA	-	-	-	-							v1.0 (11-03-2020)	NA	NA	NA	NA	NA	NA	NA	NA	NA	NA	NA	NA	NA	NA	NA
108	CAAFZ2	PAEDIATRIC A&E	Female	NA		Blood Culture MC&S Procedure		R			S	S	S	R	S				2018	44994_2#384	H1	NA	O18A?	O18	H1	Based on 3 allele(s)	wzx:1;wzy:1;fliC:1;	O18-6-wzx;O18-11-wzy;H1-3-fliC;	100;100;100;	100;100;100;	.44994_2_384.4;.44994_2_384.4;.44994_2_384.2;	48815-50062;47568-48756;219093-220880;	1248;1189;1788;	v1.0 (11-03-2020)	no	no	no	no	no	no	no	no	no	no	no	yes	no	no	no
109	CAAGA7	PAEDIATRIC NURSERY	Male	14	Days	Blood Culture MC&S Procedure		S			S	S	S	S	S				2018	44994_2#324	H45	NA	O7	O7	H45	Based on 3 allele(s)	wzx:0.999;wzy:1;fliC:0.99;	O7-7-wzx;O7-39-wzy;H45-5-fliC;	99.93;100;99.414;	100;100;100;	.44994_2_324.40;.44994_2_324.40;.44994_2_324.22;	29009-30439;24578-25304;64469-66175;	1431;727;1707;	v1.0 (11-03-2020)	yes	no	no	no	yes	no	no	no	no	no	no	yes	no	no	no
110	CAAGJI	PAEDIATRIC A&E	Male	21	Days	Blood Culture MC&S Procedure		R			R	S	S	R	S				2018	44994_2#322	H7	NA	O45	O45	H7	Based on 3 allele(s)	wzx:1;wzy:1;fliC:1;	O45-2-wzx-origin;O45-5-wzy-origin;H7-4-fliC-origin;	100;100;100;	100;100;100;	.44994_2_322.11;.44994_2_322.11;.44994_2_322.3;	55821-57083;58040-59131;82004-83761;	1263;1092;1758;	v1.0 (11-03-2020)	yes	no	yes	no	no	yes	yes	no	no	no	no	no	yes	yes	no
111	CAAGSS	PAEDIATRIC A&E	Female	NA		Blood Culture MC&S Procedure		R			S	S	S	R	S				2018	44994_2#51	H16	NA	O45	O45	H16	Based on 3 allele(s)	wzx:0.999;wzy:1;fliC:1;	O45-2-wzx-origin;O45-5-wzy-origin;H16-25-fliC;	99.921;100;100;	100;100;100;	.44994_2_51.1;.44994_2_51.1;.44994_2_51.39;	231142-232404;233361-234452;7399-8973;	1263;1092;1575;	v1.0 (11-03-2020)	yes	no	no	no	no	no	no	no	no	no	yes	yes	yes	yes	no
112	CAAH13	CHATINKHA NURSERY	Female	1	Days	Blood Culture MC&S Procedure	S	R	S		R	S	R	R	S				2018	44994_2#304	H4	NA	O25B	O25	H4	Based on 3 allele(s)	wzx:0.96;wzy:0.957;fliC:1;	O25-1-wzx-origin;O25-2-wzy-origin;H4-2-fliC-origin;	96.032;95.673;100;	100;100;100;	.44994_2_304.3;.44994_2_304.3;.44994_2_304.9;	588473-589732;591885-592947;105174-106223;	1260;1063;1050;	v1.0 (11-03-2020)	yes	no	no	no	no	no	no	no	no	no	no	no	yes	no	no
113	CAAH3Y	CHATINKHA NURSERY	Male	6	Days	Blood Culture MC&S Procedure		R			S	S	S	R	S				2018	44994_2#53	H5	NA	unknown6	-	H5	Based on 1 allele(s)	fliC:1;	H5-14-fliC;	100;	100;	.44994_2_53.3;	345241-346551;	1311;	v1.0 (11-03-2020)	no	no	no	yes	no	yes	no	no	no	no	no	no	yes	no	no
114	CAAHDQ	PAEDIATRIC NURSERY	Female	15	Days	Blood Culture MC&S Procedure		S			S	S	S	R	S				2018	44994_2#75	H7	NA	O1A	O1	H7	Based on 3 allele(s)	wzx:1;wzy:1;fliC:1;	O1-1-wzx-origin;O1-7-wzy;H7-3-fliC-origin;	100;100;100;	100;100;100;	.44994_2_75.6;.44994_2_75.6;.44994_2_75.10;	96722-97948;100216-101220;105462-107219;	1227;1005;1758;	v1.0 (11-03-2020)	yes	no	no	no	yes	no	no	no	no	no	no	yes	no	no	no
115	CAAHQV	CHATINKHA NURSERY	Female	3	Days	Blood Culture MC&S Procedure		R			S	S	S	R	S				2018	44994_2#200	H5	NA	O18A?	O18	H5	Based on 3 allele(s)	wzx:1;wzy:1;fliC:1;	O18-1-wzx-origin;O18-5-wzy-origin;H5-6-fliC;	100;100;99.924;	100;100;100;	.44994_2_200.17;.44994_2_200.17;.44994_2_200.8;	65738-66985;67087-68232;95454-96763;	1248;1146;1310;	v1.0 (11-03-2020)	no	no	no	no	no	no	no	no	no	no	no	yes	no	no	no
116	CAAHYL	CHATINKHA NURSERY	Female	2	Days	Blood Culture MC&S Procedure		R			S	S	R	R	S				2018	44994_2#196	H5	NA	O45	O45	H5	Based on 3 allele(s)	wzx:1;wzy:1;fliC:1;	O45-2-wzx-origin;O45-5-wzy-origin;H5-6-fliC;	100;100;100;	100;100;100;	.44994_2_196.1;.44994_2_196.1;.44994_2_196.1;	579192-580454;581411-582502;751088-752397;	1263;1092;1310;	v1.0 (11-03-2020)	yes	no	no	no	no	yes	no	no	no	no	no	no	yes	no	no
117	CAAI8S	CHATINKHA NURSERY	Female	3	Days	Blood Culture MC&S Procedure		S			S	S	S	R	S				2018	44994_2#136	H36	NA	O32	O32	H36	Based on 3 allele(s)	wzx:1;wzy:1;flkA:1;	O32-3-wzx;O32-5-wzy;H36-2-flkA;	100;100;99.94;	100;100;100;	.44994_2_136.1;.44994_2_136.1;.44994_2_136.9;	554091-555548;555552-556763;153353-155023;	1458;1212;1671;	v1.0 (11-03-2020)	no	no	no	no	no	no	no	no	no	no	no	no	no	no	no
118	CAAIBQ	CHATINKHA NURSERY	Female	23	Days	Blood Culture MC&S Procedure		S			S	S	S	R	S				2018	44994_2#108	H5	NA	O88	O88	H5	Based on 3 allele(s)	wzx:0.995;wzy:0.997;fliC:1;	O88-1-wzx-origin;O88-2-wzy-origin;H5-13-fliC;	99.52;99.686;100;	100;100;100;	.44994_2_108.45;.44994_2_108.45;.44994_2_108.11;	4789-6246;7179-8453;63034-64344;	1458;1275;1311;	v1.0 (11-03-2020)	no	no	no	no	no	no	no	no	no	no	no	yes	no	no	no
119	CAAJG8	CHATINKHA NURSERY	Male	5	Days	Blood Culture MC&S Procedure	S	R	R		R	S	R	S	S				2018	45018_2#200	NA	NA	NA	NA	NA	NA	NA	NA	NA	NA	NA	NA	NA	NA	NA	NA	NA	NA	NA	NA	NA	NA	NA	NA	NA	NA	NA	NA	NA
120	CAAJR1	CHATINKHA NURSERY	Male	0	Days	Blood Culture MC&S Procedure		R			S	S	S	R	S				2018	45018_2#217	H21	NA	unknown1	-	H21	Based on 1 allele(s)	fliC:1;	H21-10-fliC;	100;	100;	.45018_2_217.54;	9278-10753;	1476;	v1.0 (11-03-2020)	no	no	no	no	no	no	no	no	no	no	no	yes	no	no	no
121	CAAKAA	PAEDIATRIC NURSERY	Male	14	Days	Blood Culture MC&S Procedure	S	R	R		R	R	S	R	R				2018	45018_2#120	H4	NA	O25B	O25	H4	Based on 3 allele(s)	wzx:0.96;wzy:0.957;fliC:1;	O25-1-wzx-origin;O25-2-wzy-origin;H4-2-fliC-origin;	96.032;95.673;100;	100;100;100;	.45018_2_120.1;.45018_2_120.1;.45018_2_120.9;	418695-419954;415480-416542;75519-76568;	1260;1063;1050;	v1.0 (11-03-2020)	no	no	no	no	no	no	no	no	no	no	no	no	no	no	no
122	CAAKFW	PICU/HDU	Male	9	Days	Blood Culture MC&S Procedure	S	R	R		R	S	R	R	R				2018	44994_2#144	H5	NA	O16	O16	H5	Based on 3 allele(s)	wzx:1;wzy:1;fliC:1;	O16-1-wzx-origin;O16-2-wzy-origin;H5-7-fliC;	100;100;100;	100;100;100;	.44994_2_144.4;.44994_2_144.4;.44994_2_144.2;	338288-339535;340646-341812;375656-376965;	1248;1167;1310;	v1.0 (11-03-2020)	yes	no	no	no	no	no	no	no	no	no	no	no	yes	no	no
123	CAAL73	PAEDIATRIC NURSERY	Male	8	Days	Blood Culture MC&S Procedure	S	R	R		S	S	R	R	S				2018	45018_2#198	H18	NA	O17	O77/O17/O44/O106/O73	H18	Based on 3 allele(s)	wzx:1;wzy:1;fliC:1;	O77-1-wzx-origin/O17-1-wzx-origin;O77-3-wzy-inhouse/O17-2-wzy-origin;H18-1-fliC-origin;	100;100;100;	100;100;100;	.45018_2_198.8;.45018_2_198.8;.45018_2_198.3;	37273-38508;38550-39881;349650-351314;	1236;1332;1665;	v1.0 (11-03-2020)	yes	no	no	no	no	no	no	no	no	no	no	yes	yes	yes	no
124	CAALTB	CHATINKHA NURSERY	Male	1	Months	Blood Culture MC&S Procedure	S	R	R		R	S	R	R	R				2018	44994_2#296	NA	NA	NA	O75/O16	H5	Based on 3 allele(s)	wzx:1;wzy:1;fliC:1;	O75-6-wzx/O16-1-wzx-origin;O75-11-wzy/O16-2-wzy-origin;H5-7-fliC;	100;100;100;	100;100;100;	.44994_2_296.31/.44994_2_296.179;.44994_2_296.174/.44994_2_296.31;.44994_2_296.9;	359-1891/12550-13797;14908-16074/127-1200;85115-86424;	1248/1533;1167/1074;1310;	v1.0 (11-03-2020)	NA	NA	NA	NA	NA	NA	NA	NA	NA	NA	NA	NA	NA	NA	NA
125	CAAM3T	CHATINKHA NURSERY	Female	4	Days	Blood Culture MC&S Procedure		R			S	S	S	R	S				2018	44994_2#230	H25	NA	Onovel9	-	H25	Based on 1 allele(s)	fliC:1;	H25-2-fliC-origin;	100;	100;	.44994_2_230.13;	44007-45338;	1332;	v1.0 (11-03-2020)	no	no	no	no	no	no	no	no	no	no	no	no	no	no	no
126	CAANE1	PAEDIATRIC A&E	Female	2	Days	Blood Culture MC&S Procedure		S			S	S	S	R	S				2019	44994_2#19	H2	NA	O2	O2/O50	H2	Based on 3 allele(s)	wzx:1;wzy:0.999;fliC:1;	O2-1-wzx-origin;O2-2-wzy-origin;H2-6-fliC;	100;99.896;99.933;	100;100;100;	.44994_2_19.8;.44994_2_19.8;.44994_2_19.9;	89811-91073;87136-88098;121471-122959;	1263;963;1489;	v1.0 (11-03-2020)	yes	no	no	no	yes	no	no	no	no	no	no	no	no	no	no
127	CAANIF	PAEDIATRIC NURSERY	Male	2		Blood Culture MC&S Procedure		R			S	S	S	R	S				2019	44994_2#298	H1	NA	O4	O4	H1	Based on 3 allele(s)	wzx:1;wzy:1;fliC:1;	O4-1-wzx-origin;O4-2-wzy-origin;H1-3-fliC;	100;100;100;	100;100;100;	.44994_2_298.5;.44994_2_298.5;.44994_2_298.2;	12510-13748;10427-11614;214785-216572;	1239;1188;1788;	v1.0 (11-03-2020)	no	no	no	no	no	no	no	no	no	no	no	yes	no	no	no
128	CAANJJ	CHATINKHA NURSERY	Female	2	Days	Blood Culture MC&S Procedure		S			S	S	S	R	S				2019	44994_2#65	NA	NA	NA	O154	H4	Based on 3 allele(s)	wzx:0.999;wzy:1;fliC:1;	O154-1-wzx-origin;O154-2-wzy-origin;H4-1-fliC-origin;	99.923;100;100;	100;100;100;	.44994_2_65.55;.44994_2_65.55;.44994_2_65.144;	2662-3954;7123-8163;1213-2262;	1293;1041;1050;	v1.0 (11-03-2020)	NA	NA	NA	NA	NA	NA	NA	NA	NA	NA	NA	NA	NA	NA	NA
129	CAANKI	PAEDIATRIC NURSERY	Male	22	Days	Blood Culture MC&S Procedure		R			S	R	S	R	S				2019	44994_2#294	H4	NA	O25B	O25	H4	Based on 3 allele(s)	wzx:0.96;wzy:0.957;fliC:1;	O25-1-wzx-origin;O25-2-wzy-origin;H4-2-fliC-origin;	96.032;95.673;100;	100;100;100;	.44994_2_294.15;.44994_2_294.15;.44994_2_294.5;	60442-61701;63854-64916;140768-141817;	1260;1063;1050;	v1.0 (11-03-2020)	yes	no	no	no	no	no	no	no	no	no	no	yes	yes	yes	no
130	CAANMK	CHATINKHA NURSERY	Male	3	Days	Blood Culture MC&S Procedure		R			S	S	S	R	S				2019	44994_2#17	H18	NA	O15	O15	H18	Based on 3 allele(s)	wzx:1;wzy:1;fliC:1;	O15-4-wzx;O15-8-wzy;H18-1-fliC-origin;	100;100;100;	100;100;100;	.44994_2_17.29;.44994_2_17.29;.44994_2_17.11;	1571-2815;3848-5026;93984-95648;	1245;1179;1665;	v1.0 (11-03-2020)	no	yes	no	no	no	no	no	no	no	no	no	yes	yes	yes	no
131	CAAP0M	CHATINKHA NURSERY	Female	1	Days	Blood Culture MC&S Procedure					S	S	S	R					2019	44994_2#330	H28	NA	O93	O93	H28	Based on 3 allele(s)	wzx:1;wzy:1;fliC:1;	O93-1-wzx-origin;O93-2-wzy-origin;H28-7-fliC;	100;100;100;	100;100;100;	.44994_2_330.2;.44994_2_330.2;.44994_2_330.24;	356368-357567;357589-359100;7238-8977;	1200;1512;1740;	v1.0 (11-03-2020)	no	no	no	no	no	no	no	no	no	no	no	no	no	no	no
132	CAAPC0	PAEDIATRIC NURSERY	Female	3	Days	Blood Culture MC&S Procedure					S	S	S	R					2019	44994_2#368	H7	NA	O8	O8	H7	Based on 3 allele(s)	wzm:1;wzt:0.999;fliC:1;	O8-15-wzm;O8-35-wzt;H7-6-fliC-origin;	100;99.918;99.943;	100;100;100;	.44994_2_368.5;.44994_2_368.5;.44994_2_368.11;	340171-340965;340965-342179;140554-142311;	795;1215;1758;	v1.0 (11-03-2020)	no	no	no	no	no	no	no	no	no	no	no	no	no	no	no
133	CAAPZD	PAEDIATRIC SURGICAL WARD	Female	1	Months	Blood Culture MC&S Procedure					S	S	R	R					2019	44994_2#302	H18	NA	O25B	O25	H18	Based on 3 allele(s)	wzx:0.96;wzy:0.957;fliC:1;	O25-1-wzx-origin;O25-2-wzy-origin;H18-1-fliC-origin;	96.032;95.673;100;	100;100;100;	.44994_2_302.1;.44994_2_302.1;.44994_2_302.2;	267831-269090;271243-272305;350544-352208;	1260;1063;1665;	v1.0 (11-03-2020)	yes	no	no	no	no	no	no	no	no	no	no	no	yes	yes	no
134	CAAQ68	CHATINKHA NURSERY	Male	2	Days	Blood Culture MC&S Procedure					S	S	S	R	S				2019	44994_2#334	NA	NA	NA	O169	H9	Based on 3 allele(s)	wzx:0.996;wzy:0.998;fliC:1;	O169-4-wzx;O169-5-wzy;H9-9-fliC;	99.611;99.81;100;	100;100;100;	.44994_2_334.31;.44994_2_334.26;.44994_2_334.5;	51161-52444;7170-8222;46280-48292;	1284;1053;2013;	v1.0 (11-03-2020)	NA	NA	NA	NA	NA	NA	NA	NA	NA	NA	NA	NA	NA	NA	NA
135	CAAQ8B	PAEDIATRIC NURSERY	Female	1		Blood Culture MC&S Procedure					S	S	S	R	S				2019	44994_2#138	H30	NA	O51	O51	H30	Based on 3 allele(s)	wzx:1;wzy:1;fliC:1;	O51-3-wzx;O51-5-wzy;H30-2-fliC;	100;100;100;	100;100;100;	.44994_2_138.1;.44994_2_138.1;.44994_2_138.3;	402390-403949;404825-405862;201482-203194;	1560;1038;1713;	v1.0 (11-03-2020)	no	no	no	no	no	no	no	no	no	no	no	no	no	no	no
136	CAAQPW	CHATINKHA NURSERY	Female	3	Days	Blood Culture MC&S Procedure					S	S	S	R	S				2019	44994_2#238	H5	NA	O18A?	O18	H5	Based on 3 allele(s)	wzx:1;wzy:1;fliC:1;	O18-1-wzx-origin;O18-5-wzy-origin;H5-6-fliC;	100;100;99.924;	100;100;100;	.44994_2_238.19;.44994_2_238.19;.44994_2_238.7;	65545-66792;66894-68039;97836-99145;	1248;1146;1310;	v1.0 (11-03-2020)	no	no	no	no	no	no	no	no	no	no	no	yes	no	no	no
137	CAAQWY	PICU/HDU	Male	3		Blood Culture MC&S Procedure		R			S	R	S	R	S				2019	44994_2#240	H18	NA	O15	O15	H18	Based on 3 allele(s)	wzx:1;wzy:1;fliC:1;	O15-4-wzx;O15-8-wzy;H18-1-fliC-origin;	100;100;100;	100;100;100;	.44994_2_240.30;.44994_2_240.30;.44994_2_240.13;	33954-35198;31743-32921;93984-95648;	1245;1179;1665;	v1.0 (11-03-2020)	no	no	no	no	yes	no	no	no	no	no	no	yes	no	no	no
138	CAAR30	CHATINKHA NURSERY	Male	2	Days	Blood Culture MC&S Procedure	S		R		S	R	S	R	R	S		I	2019	44994_2#45	H9	NA	O8	O8	H9	Based on 3 allele(s)	wzm:1;wzt:1;fliC:1;	O8-16-wzm;O8-35-wzt;H9-1-fliC-origin;	100;100;100;	100;100;100;	.44994_2_45.10;.44994_2_45.10;.44994_2_45.3;	139133-139927;137919-139133;437771-439783;	795;1215;2013;	v1.0 (11-03-2020)	no	no	no	no	no	no	no	no	no	no	no	no	no	no	no
139	CAAR51	PAEDIATRIC NURSERY	Female	16	Days	Blood Culture MC&S Procedure					S	S	S	R	S				2019	44994_2#170	H33	NA	O176	O176	H33	Based on 3 allele(s)	wzx:1;wzy:0.998;fliC:1;	O176-1-wzx-origin;O176-2-wzy-origin;H33-1-fliC-origin;	100;99.775;100;	100;100;100;	.44994_2_170.19;.44994_2_170.19;.44994_2_170.47;	26253-27491;27488-28819;20157-21443;	1239;1332;1287;	v1.0 (11-03-2020)	no	no	no	no	no	no	no	no	no	no	no	yes	no	no	no
140	CAARDF	PAEDIATRIC NURSERY	Female	2		Blood Culture MC&S Procedure					S	S	S	R	S				2019	44994_2#290	H33	NA	O176	O176	H33	Based on 3 allele(s)	wzx:1;wzy:0.998;fliC:1;	O176-1-wzx-origin;O176-2-wzy-origin;H33-1-fliC-origin;	100;99.775;100;	100;100;100;	.44994_2_290.19;.44994_2_290.19;.44994_2_290.58;	26253-27491;27488-28819;13838-15124;	1239;1332;1287;	v1.0 (11-03-2020)	no	no	no	no	no	no	no	no	no	no	no	yes	no	no	no
141	CAARKN	CHATINKHA NURSERY	Male	5	Days	Blood Culture MC&S Procedure		R			S	S	S	S	S				2019	44994_2#39	H30	NA	O129	O13/O135	H30	Based on 3 allele(s)	wzx:0.998;wzy:1;fliC:1;	O13-1-wzx-origin;O13-2-wzy-origin;H30-1-fliC-origin;	99.841;100;99.942;	100;100;100;	.44994_2_39.3;.44994_2_39.3;.44994_2_39.4;	443599-444855;446694-447842;415250-416962;	1257;1149;1713;	v1.0 (11-03-2020)	no	no	no	no	no	no	no	no	no	no	no	no	no	no	no
142	CAARRR	CHATINKHA NURSERY	Female	2	Days	Blood Culture MC&S Procedure		S			S	S	S	R	S				2019	44994_2#264	NA	NA	NA	NA	NA	NA	NA	NA	NA	NA	NA	NA	NA	NA	NA	NA	NA	NA	NA	NA	NA	NA	NA	NA	NA	NA	NA	NA	NA
143	CAASU8	CHATINKHA NURSERY	Male	3	Days	Blood Culture MC&S Procedure		R			S	S	S	R	R				2019	NA	NA	NA	NA	NA	NA	NA	NA	NA	NA	NA	NA	NA	NA	NA	NA	NA	NA	NA	NA	NA	NA	NA	NA	NA	NA	NA	NA	NA	NA
144	CAASUS	PAEDIATRIC NURSERY	Male	3		Blood Culture MC&S Procedure	S	R	R		R	S	R	R	R	S		S	2019	44994_2#292	NA	NA	NA	NA	NA	NA	NA	NA	NA	NA	NA	NA	NA	NA	NA	NA	NA	NA	NA	NA	NA	NA	NA	NA	NA	NA	NA	NA	NA
145	CAASXJ	CHATINKHA NURSERY	Female	4	Days	Blood Culture MC&S Procedure	I	R	R	S		R	R	R	R	S	R	R	2019	44994_2#35	H4	NA	Onovel32	O89	H4	Based on 3 allele(s)	wzm:0.941;wzt:0.936;fliC:1;	O89-1-wzm-origin;O89-4-wzt;H4-15-fliC;	94.103;93.625;100;	100;100;100;	.44994_2_35.66;.44994_2_35.66;.44994_2_35.1;	6629-7408;5870-6622;8398-9447;	780;753;1050;	v1.0 (11-03-2020)	no	no	no	no	no	no	yes	no	no	no	no	yes	yes	yes	no
146	CAATJW	CHATINKHA NURSERY	Female	5	Days	Blood Culture MC&S Procedure	S	R	R	S	R	S	R	R	R	S	R	R	2019	44994_2#300	H4	NA	O25B	O25	H4	Based on 3 allele(s)	wzx:0.96;wzy:0.957;fliC:1;	O25-1-wzx-origin;O25-2-wzy-origin;H4-2-fliC-origin;	96.032;95.673;100;	100;100;100;	.44994_2_300.2;.44994_2_300.2;.44994_2_300.17;	21860-23119;18645-19707;38329-39378;	1260;1063;1050;	v1.0 (11-03-2020)	yes	no	no	no	no	no	no	no	no	no	no	yes	no	no	no
147	CAATQQ	CHATINKHA NURSERY	Male	2	Days	Blood Culture MC&S Procedure		S			S	S	S	R	S				2019	44994_2#260	H27	NA	O107	O107/O117	H27	Based on 3 allele(s)	wzx:0.999;wzy:1;fliC:1;	O107-1-wzx-origin;O107-2-wzy-origin;H27-11-fliC;	99.918;100;100;	100;100;100;	.44994_2_260.1;.44994_2_260.1;.44994_2_260.13;	281121-282338;282331-283653;67248-68708;	1218;1323;1461;	v1.0 (11-03-2020)	no	no	no	no	no	no	no	no	no	no	no	yes	no	no	no
148	CAATT8	PAEDIATRIC NURSERY	Male	14	Days	Blood Culture MC&S Procedure		R			S	S	S	R	S				2019	44994_2#258	H4	NA	O2	O2/O50	H4	Based on 3 allele(s)	wzx:1;wzy:1;fliC:1;	O2-1-wzx-origin;O2-2-wzy-origin;H4-2-fliC-origin;	100;100;100;	100;100;100;	.44994_2_258.7;.44994_2_258.7;.44994_2_258.2;	40718-41980;38043-39005;424106-425155;	1263;963;1050;	v1.0 (11-03-2020)	no	no	no	no	no	no	yes	no	no	no	no	yes	no	no	no
149	CAAU85	CHATINKHA NURSERY	Female	12	Days	Blood Culture MC&S Procedure	I	R	R	R	R	S	S	R	R	S	S	R	2019	44994_2#336	H9	NA	O78	O78	H9	Based on 3 allele(s)	wzx:1;wzy:1;fliC:1;	O78-3-wzx;O78-6-wzy;H9-1-fliC-origin;	100;100;100;	100;100;100;	.44994_2_336.3;.44994_2_336.3;.44994_2_336.11;	156323-157738;160465-161586;187297-189309;	1416;1122;2013;	v1.0 (11-03-2020)	no	no	no	no	no	no	no	no	no	no	no	yes	no	no	no
150	CAAUEZ	PICU/HDU	Male	1	Months	Blood Culture MC&S Procedure	S	R	R	S	R	S	R	R	R	S	R	R	2019	44994_2#55	H4	NA	O25B	O25	H4	Based on 3 allele(s)	wzx:0.96;wzy:0.957;fliC:1;	O25-1-wzx-origin;O25-2-wzy-origin;H4-2-fliC-origin;	96.032;95.673;99.905;	100;100;100;	.44994_2_55.10;.44994_2_55.10;.44994_2_55.13;	25481-26740;22266-23328;38329-39378;	1260;1063;1050;	v1.0 (11-03-2020)	yes	no	no	no	no	no	no	no	no	no	no	no	yes	no	no
151	CAAUJI	CHATINKHA NURSERY	Female	21	Days	Blood Culture MC&S Procedure	S	R	R	R	R	S	S	R	R	S	S	R	2019	44994_2#27	H9	NA	O78	O78	H9	Based on 3 allele(s)	wzx:1;wzy:1;fliC:1;	O78-3-wzx;O78-6-wzy;H9-1-fliC-origin;	100;100;100;	100;100;100;	.44994_2_27.4;.44994_2_27.4;.44994_2_27.10;	156017-157432;160159-161280;187293-189305;	1416;1122;2013;	v1.0 (11-03-2020)	no	no	no	no	no	no	no	no	no	no	no	yes	no	no	no
152	CAAUM3	PAEDIATRIC SURGICAL WARD	Unknown	NA		Blood Culture MC&S Procedure	S	R	R	R	R	S		R	R	S	R	R	2019	44994_2#272	H4	NA	O25B	O25	H4	Based on 3 allele(s)	wzx:0.96;wzy:0.957;fliC:1;	O25-1-wzx-origin;O25-2-wzy-origin;H4-2-fliC-origin;	96.032;95.673;100;	100;100;100;	.44994_2_272.2;.44994_2_272.2;.44994_2_272.17;	588328-589587;591740-592802;38329-39378;	1260;1063;1050;	v1.0 (11-03-2020)	no	no	no	no	yes	yes	no	no	no	no	no	yes	yes	yes	no
153	CAAW6Z	CHATINKHA NURSERY	Female	3	Days	Blood Culture MC&S Procedure		S			S	S	S	R	S				2019	44994_2#134	H7	NA	O18A?	O18	H7	Based on 3 allele(s)	wzx:1;wzy:0.999;fliC:1;	O18-7-wzx;O18-12-wzy;H7-6-fliC-origin;	100;99.916;99.943;	100;100;100;	.44994_2_134.1;.44994_2_134.1;.44994_2_134.1;	575728-576975;577032-578221;666076-667833;	1248;1190;1758;	v1.0 (11-03-2020)	no	no	no	no	no	no	no	no	no	no	no	no	no	no	no
154	CAAWKX	PICU/HDU	Male	6	Days	Blood Culture MC&S Procedure	S	R	S	S	R	S	S	R	S	S	R	S	2020	44994_2#110	H18	NA	O15	O15	H18	Based on 3 allele(s)	wzx:1;wzy:1;fliC:1;	O15-4-wzx;O15-8-wzy;H18-1-fliC-origin;	100;100;99.94;	100;100;100;	.44994_2_110.6;.44994_2_110.6;.44994_2_110.11;	255367-256611;257644-258822;93983-95647;	1245;1179;1665;	v1.0 (11-03-2020)	no	no	no	no	no	no	no	no	no	no	no	yes	no	no	no
155	CAAWSM	CHATINKHA NURSERY	Female	2	Days	Blood Culture MC&S Procedure	S	R	R	R	R	S	R	R	R	S	R		2019	NA	NA	NA	NA	NA	NA	NA	NA	NA	NA	NA	NA	NA	NA	NA	NA	NA	NA	NA	NA	NA	NA	NA	NA	NA	NA	NA	NA	NA	NA
156	CAAXI3	CHATINKHA NURSERY	Male	4	Days	Blood Culture MC&S Procedure	S	R	S	S	R	R	S	R	R	S	S	S	2019	44994_2#130	H30	NA	unknown4	-	H30	Based on 1 allele(s)	fliC:1;	H30-2-fliC;	100;	100;	.44994_2_130.11;	43176-44888;	1713;	v1.0 (11-03-2020)	no	no	no	no	yes	yes	no	no	no	no	no	yes	no	no	no
157	CAAXRZ	CHATINKHA NURSERY	Male	2	Days	Blood Culture MC&S Procedure		R			S	S	S	R	S				2020	44994_2#172	H16	NA	O45	O45	H16	Based on 3 allele(s)	wzx:1;wzy:1;fliC:1;	O45-2-wzx-origin;O45-5-wzy-origin;H16-25-fliC;	100;100;100;	100;100;100;	.44994_2_172.2;.44994_2_172.2;.44994_2_172.25;	270709-271971;272928-274019;46814-48388;	1263;1092;1575;	v1.0 (11-03-2020)	yes	no	no	no	no	no	no	no	no	no	no	yes	no	no	no
158	CAAXXQ	PICU/HDU	Male	9	Days	Blood Culture MC&S Procedure	R	R	S	S	R	S	R	R	R	S	R	S	2020	44994_2#174	H18	NA	O15	O15	H18	Based on 3 allele(s)	wzx:1;wzy:1;fliC:1;	O15-4-wzx;O15-8-wzy;H18-1-fliC-origin;	100;100;99.94;	100;100;100;	.44994_2_174.27;.44994_2_174.27;.44994_2_174.10;	30534-31778;28323-29501;96610-98274;	1245;1179;1665;	v1.0 (11-03-2020)	no	no	no	no	yes	no	no	no	no	no	no	yes	no	no	no
159	CAAY1E	CHATINKHA NURSERY	Female	6	Days	Blood Culture MC&S Procedure	S	R	S	S	R	S	R	R	R	S	R	S	2020	45018_2#219	H19	NA	O59	O59	H19	Based on 3 allele(s)	wzx:1;wzy:0.998;fliC:1;	O59-1-wzx-origin;O59-2-wzy-origin;H19-6-fliC;	100;99.829;99.945;	100;100;100;	.45018_2_219.8;.45018_2_219.8;.45018_2_219.23;	113445-114728;105359-106528;46989-48820;	1284;1170;1832;	v1.0 (11-03-2020)	no	no	no	no	no	no	no	no	no	no	yes	no	no	no	no
160	CAAY1E	CHATINKHA NURSERY	Female	6	Days	Blood Culture MC&S Procedure	S	R	S	S	R	S	R	R	R	S	R	S	2020	45018_2#220	H4	NA	O12	O12	H4	Based on 3 allele(s)	wzx:1;wzy:1;fliC:1;	O12-1-wzx-origin;O12-2-wzy-origin;H4-2-fliC-origin;	100;100;99.905;	100;100;100;	.45018_2_220.8;.45018_2_220.8;.45018_2_220.11;	33371-34630;32255-33358;89326-90375;	1260;1104;1050;	v1.0 (11-03-2020)	yes	no	no	no	no	no	yes	no	no	no	no	yes	no	no	no
161	CAAXQI	PAEDIATRIC NURSERY	Male	13	Days	Blood Culture MC&S Procedure		R			S	S	S	R	S				2020	NA	NA	NA	NA	NA	NA	NA	NA	NA	NA	NA	NA	NA	NA	NA	NA	NA	NA	NA	NA	NA	NA	NA	NA	NA	NA	NA	NA	NA	NA
162	CAAY9Y	CHATINKHA NURSERY	Female	2	Days	Blood Culture MC&S Procedure	I	R	R	S	R	S	R	R	R	S	R	R	2020	45018_2#221	H4	NA	Onovel32	O89	H4	Based on 3 allele(s)	wzm:0.941;wzt:0.936;fliC:1;	O89-1-wzm-origin;O89-4-wzt;H4-15-fliC;	94.103;93.625;100;	100;100;100;	.45018_2_221.61;.45018_2_221.61;.45018_2_221.2;	4164-4943;3405-4157;349627-350676;	780;753;1050;	v1.0 (11-03-2020)	no	no	no	no	no	no	yes	no	no	no	no	yes	yes	yes	no
163	BKRMHE	CHATINKHA NURSERY	Male	5	Days	Blood Culture MC&S Procedure	S	R	S	S	R	S	R	R	R	S	R	S	2020	44994_2#43	H7	NA	O21	O21	H7	Based on 3 allele(s)	wzx:1;wzy:1;fliC:1;	O21-4-wzx;O21-8-wzy;H7-4-fliC-origin;	100;100;100;	100;100;100;	.44994_2_43.14;.44994_2_43.14;.44994_2_43.2;	53383-54618;56907-57989;83199-84956;	1236;1083;1758;	v1.0 (11-03-2020)	yes	no	yes	no	yes	yes	no	no	no	no	no	no	yes	yes	no
164	BKRNES	PAEDIATRIC NURSERY	Male	21	Days	Blood Culture MC&S Procedure		R			S	S	S	R	S				2020	44994_2#268	H21	NA	O55	O55	H21	Based on 3 allele(s)	wzx:1;wzy:1;fliC:1;	O55-1-wzx-origin;O55-4-wzy-origin;H21-12-fliC;	100;100;100;	100;100;100;	.44994_2_268.19;.44994_2_268.19;.44994_2_268.23;	44076-45353;45371-46348;46798-48273;	1278;978;1476;	v1.0 (11-03-2020)	no	no	no	no	no	no	no	no	yes	no	no	yes	no	yes	yes
165	CAAZ1Q	PICU/HDU	Male	28	Days	Blood Culture MC&S Procedure	I	R	R	R	R	S	R	R	R	S	R	R	2020	44994_2#266	H9	NA	O8	O8	H9	Based on 3 allele(s)	wzx:0.999;wzy:1;fliC:1;	O8-5-wzx-origin;O8-7-wzy-origin;H9-1-fliC-origin;	99.916;100;99.95;	100;100;100;	.44994_2_266.5;.44994_2_266.5;.44994_2_266.22;	237313-238500;236082-237323;58231-60243;	1188;1242;2013;	v1.0 (11-03-2020)	no	no	no	no	no	yes	yes	no	no	no	no	yes	yes	yes	no
166	CNS1KP	PAEDIATRIC NURSERY	Male	2	Days	Blood Culture MC&S Procedure	S	R	R	S	R	S	S	R	S	S	R	S	2020	44994_2#15	H18	NA	O15	O15	H18	Based on 3 allele(s)	wzx:1;wzy:1;fliC:1;	O15-4-wzx;O15-8-wzy;H18-1-fliC-origin;	100;100;100;	100;100;100;	.44994_2_15.30;.44994_2_15.30;.44994_2_15.9;	31611-32855;29400-30578;165149-166813;	1245;1179;1665;	v1.0 (11-03-2020)	no	yes	no	no	yes	no	no	no	no	no	yes	yes	no	no	no
167	CNS1GW	PAEDIATRIC NURSERY	Male	5	Days	Blood Culture MC&S Procedure		R			S	S	S	R	S				2020	44994_2#226	H4	NA	O12	O12	H4	Based on 3 allele(s)	wzx:1;wzy:1;fliC:1;	O12-1-wzx-origin;O12-2-wzy-origin;H4-2-fliC-origin;	100;100;99.905;	100;100;100;	.44994_2_226.9;.44994_2_226.9;.44994_2_226.13;	32015-33274;30899-32002;97771-98820;	1260;1104;1050;	v1.0 (11-03-2020)	yes	no	no	no	no	no	no	no	no	yes	no	yes	no	no	no
168	CNS1TJ	PICU/HDU	Female	4	Days	Blood Culture MC&S Procedure		S			S	S	S	S	S				2020	44994_2#206	NA	NA	NA	O36/O3	H38	Based on 3 allele(s)	wzx:1;wzy:0.999;fliC:1;	O36-3-wzx/O36-3-wzx;O36-12-wzy/O36-12-wzy;H38-5-fliC;	100;99.92;100;	100;100;100;	.44994_2_206.13;.44994_2_206.13;.44994_2_206.6;	94296-95540;97074-98327;191216-192558;	1245;1255;1343;	v1.0 (11-03-2020)	NA	NA	NA	NA	NA	NA	NA	NA	NA	NA	NA	NA	NA	NA	NA
169	CNS3X3	CHATINKHA NURSERY	Female	2	Days	Blood Culture MC&S Procedure	S	R	R	S	S	R	R	R	S	S	R	S	2020	44994_2#208	H31	NA	O18A?	O18	H31	Based on 3 allele(s)	wzx:1;wzy:1;fliC:1;	O18-1-wzx-origin;O18-5-wzy-origin;H31-2-fliC-origin;	100;100;100;	100;100;100;	.44994_2_208.2;.44994_2_208.2;.44994_2_208.8;	9790-11037;8543-9688;23584-25251;	1248;1146;1668;	v1.0 (11-03-2020)	no	no	no	no	no	no	no	no	no	no	no	no	no	no	no
170	CNS3UY	CHATINKHA NURSERY	Male	7	Days	Blood Culture MC&S Procedure	S	R	R	R	R	S	S	R	R	S	S	S	2020	44994_2#166	H18	NA	O17	O77/O17/O44/O106/O73	H18	Based on 3 allele(s)	wzx:1;wzy:0.999;fliC:1;	O77-1-wzx-origin/O17-1-wzx-origin;O77-3-wzy-inhouse/O17-2-wzy-origin;H18-1-fliC-origin;	100;99.85;100;	100;100;100;	.44994_2_166.1;.44994_2_166.1;.44994_2_166.1;	507712-508947;508989-510320;403968-405632;	1236;1332;1665;	v1.0 (11-03-2020)	no	no	no	no	no	no	no	no	no	no	no	no	no	no	yes
171	CNS3NF	CHATINKHA NURSERY	Female	7	Days	Blood Culture MC&S Procedure	S	R	R	S	R	S	S	R	R	S	S	S	2020	44994_2#164	H18	NA	O17	O77/O17/O44/O106/O73	H18	Based on 3 allele(s)	wzx:1;wzy:0.999;fliC:1;	O77-1-wzx-origin/O17-1-wzx-origin;O77-3-wzy-inhouse/O17-2-wzy-origin;H18-1-fliC-origin;	100;99.85;100;	100;100;100;	.44994_2_164.1;.44994_2_164.1;.44994_2_164.1;	507712-508947;508989-510320;403968-405632;	1236;1332;1665;	v1.0 (11-03-2020)	no	no	no	no	no	no	no	no	no	no	no	no	no	no	yes
172	CNS3G8	CHATINKHA NURSERY	Female	8	Days	Blood Culture MC&S Procedure	S	R	R	S	R	S	S	R	R	S	S	S	2020	44994_2#204	H18	NA	O17	O77/O17/O44/O106/O73	H18	Based on 3 allele(s)	wzx:1;wzy:0.999;fliC:1;	O77-1-wzx-origin/O17-1-wzx-origin;O77-3-wzy-inhouse/O17-2-wzy-origin;H18-1-fliC-origin;	100;99.85;100;	100;100;100;	.44994_2_204.1;.44994_2_204.1;.44994_2_204.1;	507712-508947;508989-510320;403968-405632;	1236;1332;1665;	v1.0 (11-03-2020)	no	no	no	no	no	no	no	no	no	no	no	no	no	no	yes
173	CNS2KJ	CHATINKHA NURSERY	Unknown	1	Days	Blood Culture MC&S Procedure		S			S	R	S	R	S				2020	44994_2#37	NA	NA	NA	-	-	-	-							v1.0 (11-03-2020)	NA	NA	NA	NA	NA	NA	NA	NA	NA	NA	NA	NA	NA	NA	NA
174	CNS2LU	PICU/HDU	Female	21	Days	Blood Culture MC&S Procedure	R	R	R	S	R	S	R	R	R	S	R	R	2020	NA	NA	NA	NA	NA	NA	NA	NA	NA	NA	NA	NA	NA	NA	NA	NA	NA	NA	NA	NA	NA	NA	NA	NA	NA	NA	NA	NA	NA	NA
175	CNS2LZ	CHATINKHA NURSERY	Female	1	Days	Blood Culture MC&S Procedure	S	S	R	S	S	S	S	R	S	S	S	S	2020	44994_2#47	H5	NA	O141	O141	H5	Based on 3 allele(s)	wzx:0.999;wzy:0.997;fliC:1;	O141-1-wzx-origin;O141-4-wzy-origin;H5-14-fliC;	99.919;99.73;100;	100;100;100;	.44994_2_47.2;.44994_2_47.2;.44994_2_47.14;	381685-382926;384967-386079;57868-59178;	1242;1113;1311;	v1.0 (11-03-2020)	no	no	no	no	no	no	no	no	no	no	no	no	no	no	no
176	CNS2NN	CHATINKHA NURSERY	Male	10	Days	Blood Culture MC&S Procedure	R	R	R	S	R	R	S	R	R	S	S	R	2020	44994_2#270	NA	NA	NA	-	-	-	-							v1.0 (11-03-2020)	NA	NA	NA	NA	NA	NA	NA	NA	NA	NA	NA	NA	NA	NA	NA
177	CNS2WB	PAEDIATRIC NURSERY	Female	20	Days	Blood Culture MC&S Procedure		S			S	S	S	R	S				2020	44994_2#262	H4	NA	O12	O12	H4	Based on 3 allele(s)	wzx:1;wzy:1;fliC:1;	O12-1-wzx-origin;O12-2-wzy-origin;H4-2-fliC-origin;	100;100;99.905;	100;100;100;	.44994_2_262.20;.44994_2_262.20;.44994_2_262.13;	32015-33274;30899-32002;89989-91038;	1260;1104;1050;	v1.0 (11-03-2020)	yes	no	no	no	no	yes	no	no	no	no	no	yes	no	no	no
178	BKRPB0	PAEDIATRIC NURSERY	Male	28	Days	Blood Culture MC&S Procedure	R	R	R	S	R	S	R	R	R	S	R	S	2020	44994_2#234	H5	NA	O75	O75	H5	Based on 3 allele(s)	wzx:1;wzy:1;fliC:1;	O75-6-wzx;O75-11-wzy;H5-6-fliC;	100;100;100;	100;100;100;	.44994_2_234.1;.44994_2_234.1;.44994_2_234.1;	586826-588358;580629-581702;755362-756671;	1533;1074;1310;	v1.0 (11-03-2020)	yes	no	no	no	no	yes	no	no	no	no	no	no	yes	yes	no
179	BKRP06	PAEDIATRIC NURSERY	Female	17	Days	Blood Culture MC&S Procedure		S			S	S	S	R	S				2020	44994_2#232	H7	NA	O1A	O1	H7	Based on 3 allele(s)	wzx:1;wzy:1;fliC:1;	O1-1-wzx-origin;O1-6-wzy;H7-3-fliC-origin;	100;100;100;	100;100;100;	.44994_2_232.7;.44994_2_232.7;.44994_2_232.4;	43912-45138;40640-41644;386800-388557;	1227;1005;1758;	v1.0 (11-03-2020)	no	no	no	no	no	no	no	no	no	no	no	yes	no	no	no
180	CNS42L	PAEDIATRIC A&E	Male	21	Days	Blood Culture MC&S Procedure	S	R	S	S	S	S	R	R	R	S	R	S	2020	44994_2#41	H5	NA	O16	O16	H5	Based on 3 allele(s)	wzx:1;wzy:0.999;fliC:1;	O16-1-wzx-origin;O16-2-wzy-origin;H5-7-fliC;	100;99.914;100;	100;100;100;	.44994_2_41.7;.44994_2_41.7;.44994_2_41.2;	27372-28619;25095-26261;262262-263571;	1248;1167;1310;	v1.0 (11-03-2020)	yes	no	no	no	no	no	no	no	no	no	no	yes	no	no	no
181	CNS50T	CHATINKHA NURSERY	Male	3	Days	Blood Culture MC&S Procedure		S			S	S	S	R	S				2020	44994_2#49	H31	NA	unknown2	-	H31	Based on 1 allele(s)	fliC:1;	H31-4-fliC;	100;	100;	.44994_2_49.10;	99303-100970;	1668;	v1.0 (11-03-2020)	no	no	no	no	yes	no	no	no	no	no	yes	yes	no	no	yes
182	CNS4M3	PICU/HDU	Female	21	Days	Blood Culture MC&S Procedure		R			S	S	R	R	S				2020	44994_2#354	H5	NA	O16	O16	H5	Based on 3 allele(s)	wzx:1;wzy:1;fliC:1;	O16-1-wzx-origin;O16-2-wzy-origin;H5-7-fliC;	100;100;100;	100;100;100;	.44994_2_354.12;.44994_2_354.12;.44994_2_354.8;	27372-28619;25095-26261;213081-214390;	1248;1167;1310;	v1.0 (11-03-2020)	yes	no	no	no	no	no	no	no	no	no	no	yes	no	no	no
183	BKRPG4	PAEDIATRIC NURSERY	Male	3	Days	Blood Culture MC&S Procedure		R			S	S	S	R	S				2020	44994_2#356	H9	NA	Onovel29	-	H9	Based on 1 allele(s)	fliC:0.99;	H9-5-fliC;	98.559;	100;	.44994_2_356.6;	93468-95480;	2013;	v1.0 (11-03-2020)	no	no	no	no	no	no	no	no	no	yes	no	no	no	no	no
184	CNS4P3	CHATINKHA NURSERY	Male	2	Days	Blood Culture MC&S Procedure	R	R	R	S	R	S	R	R	R	S	R	S	2020	44994_2#358	H5	NA	O75	O75	H5	Based on 3 allele(s)	wzx:1;wzy:1;fliC:1;	O75-6-wzx;O75-11-wzy;H5-6-fliC;	100;100;100;	100;100;100;	.44994_2_358.1;.44994_2_358.1;.44994_2_358.1;	586657-588189;580460-581533;755192-756501;	1533;1074;1310;	v1.0 (11-03-2020)	yes	no	no	no	no	yes	no	no	no	no	no	no	yes	no	no
185	CNS5K0	CHATINKHA NURSERY	Male	1	Days	Blood Culture MC&S Procedure		S			S	S	S	S	S				2020	44994_2#31	H20	NA	O150	O150	H20	Based on 3 allele(s)	wzx:1;wzy:1;fliC:1;	O150-4-wzx;O150-7-wzy;H20-3-fliC;	100;100;100;	100;100;100;	.44994_2_31.1;.44994_2_31.1;.44994_2_31.19;	152810-154312;147835-148932;7269-8999;	1503;1098;1731;	v1.0 (11-03-2020)	no	no	no	no	no	no	no	no	no	no	no	no	no	no	no
186	CNS60I	PAEDIATRIC NURSERY	Male	21	Days	Blood Culture MC&S Procedure		S			S	S	S	S	S				2020	44994_2#23	H7	NA	O1A	O1	H7	Based on 3 allele(s)	wzx:1;wzy:1;fliC:1;	O1-1-wzx-origin;O1-6-wzy;H7-3-fliC-origin;	100;100;100;	100;100;100;	.44994_2_23.2;.44994_2_23.2;.44994_2_23.3;	219949-221175;216677-217681;385860-387617;	1227;1005;1758;	v1.0 (11-03-2020)	no	no	no	no	no	no	yes	no	no	no	no	yes	no	no	no
187	CNS60I	PAEDIATRIC NURSERY	Male	21	Days	Blood Culture MC&S Procedure		S			S	S	S	S	S				2020	44994_2#25	H4	NA	O12	O12	H4	Based on 3 allele(s)	wzx:1;wzy:1;fliC:1;	O12-1-wzx-origin;O12-2-wzy-origin;H4-2-fliC-origin;	100;100;99.905;	100;100;100;	.44994_2_25.14;.44994_2_25.14;.44994_2_25.11;	32015-33274;30899-32002;95657-96706;	1260;1104;1050;	v1.0 (11-03-2020)	yes	no	no	no	no	yes	no	no	no	no	no	yes	no	no	no
188	CNS62B	CHATINKHA NURSERY	Male	1	Days	Blood Culture MC&S Procedure		R			S	S	S	R	S				2020	43416_2#207	NA	NA	NA	O15	H18	Based on 3 allele(s)	wzx:1;wzy:1;fliC:1;	O15-4-wzx;O15-8-wzy;H18-1-fliC-origin;	100;100;100;	100;100;100;	.43416_2_207.9;.43416_2_207.9;.43416_2_207.12;	255094-256338;257371-258549;93984-95648;	1245;1179;1665;	v1.0 (11-03-2020)	NA	NA	NA	NA	NA	NA	NA	NA	NA	NA	NA	NA	NA	NA	NA
189	CNS62B	CHATINKHA NURSERY	Male	1	Days	Blood Culture MC&S Procedure		R			S	S	S	R	S				2020	44994_2#21	H18	NA	O15	O15	H18	Based on 3 allele(s)	wzx:1;wzy:1;fliC:1;	O15-4-wzx;O15-8-wzy;H18-1-fliC-origin;	100;100;100;	100;100;100;	.44994_2_21.27;.44994_2_21.27;.44994_2_21.12;	33791-35035;31580-32758;93984-95648;	1245;1179;1665;	v1.0 (11-03-2020)	no	no	no	no	no	no	no	no	no	no	no	yes	no	no	no
190	CNS5W5	PICU/HDU	Female	28	Days	Blood Culture MC&S Procedure	S	R	R	S	R	S	S	R	S	S	S	S	2020	44994_2#33	H1	NA	O6?	O6	H1	Based on 3 allele(s)	wzx:1;wzy:1;fliC:1;	O6-1-wzx-origin;O6-7-wzy-origin;H1-1-fliC-origin;	100;100;100;	100;100;100;	.44994_2_33.31;.44994_2_33.31;.44994_2_33.8;	5686-6942;6942-8285;83141-84928;	1257;1344;1788;	v1.0 (11-03-2020)	no	no	no	no	no	no	no	no	no	no	no	no	no	no	no
191	CNS5XH	PICU/HDU	Female	12	Days	Blood Culture MC&S Procedure		R			S	S	S	R	R				2020	44994_2#236	H16	NA	O8/O160	O160/O8	H16	Based on 3 allele(s)	wzx:1;wzy:1;fliC:0.99;	O160-3-wzx;O160-4-wzy;H16-25-fliC;	100;100;99.365;	100;100;100;	.44994_2_236.1;.44994_2_236.1;.44994_2_236.9;	380009-381256;376989-378089;154334-155899;	1248;1101;1575;	v1.0 (11-03-2020)	no	no	no	no	no	no	no	no	no	no	no	yes	no	no	no
192	CNS6GJ	CHATINKHA NURSERY	Female	5	Days	Blood Culture MC&S Procedure	S	R	R	S	R	S	R	R	S	S	S	S	2020	44994_2#228	H1	NA	O6?	O6	H1	Based on 3 allele(s)	wzx:1;wzy:1;fliC:1;	O6-1-wzx-origin;O6-7-wzy-origin;H1-1-fliC-origin;	100;100;100;	100;100;100;	.44994_2_228.2;.44994_2_228.2;.44994_2_228.8;	369751-371007;371007-372350;82675-84462;	1257;1344;1788;	v1.0 (11-03-2020)	no	no	no	no	no	no	no	no	no	no	no	no	no	no	no
193	CNS6HA	PICU/HDU	Female	5	Days	Blood Culture MC&S Procedure		R			S	S	S	S	R				2020	44994_2#112	H4	NA	O25B	O25	H4	Based on 3 allele(s)	wzx:0.96;wzy:0.957;fliC:1;	O25-1-wzx-origin;O25-2-wzy-origin;H4-2-fliC-origin;	96.032;95.673;100;	100;100;100;	.44994_2_112.6;.44994_2_112.6;.44994_2_112.11;	17605-18864;14390-15452;97241-98290;	1260;1063;1050;	v1.0 (11-03-2020)	yes	no	no	no	no	no	no	no	no	no	no	no	yes	yes	no
194	CNS6I8	CHATINKHA NURSERY	Male	2	Days	Blood Culture MC&S Procedure		R			S	S	S	R	S				2020	44994_2#162	H5	NA	O60	O60	H5	Based on 3 allele(s)	wzm:1;wzt:0.899;fliC:1;	O60-1-wzm-origin;O60-2-wzt-origin;H5-13-fliC;	100;99.909;100;	100;90;100;	.44994_2_162.36;.44994_2_162.95;.44994_2_162.9;	42045-42839;8897-9990;39627-40937;	795;1094;1311;	v1.0 (11-03-2020)	no	no	no	no	no	no	no	no	no	no	no	yes	no	no	no
195	CNS6I8	CHATINKHA NURSERY	Male	2	Days	Blood Culture MC&S Procedure		R			S	S	S	R	S				2020	45018_2#193	H11	NA	O11	O11	H11	Based on 3 allele(s)	wzx:1;wzy:1;fliC:1;	O11-1-wzx-origin;O11-2-wzy-origin;H11-4-fliC;	100;100;100;	100;100;100;	.45018_2_193.17;.45018_2_193.17;.45018_2_193.7;	34967-36202;33001-34236;27697-29155;	1236;1236;1459;	v1.0 (11-03-2020)	no	no	no	no	no	no	no	no	no	no	no	no	no	no	no
196	BKRRC1	PAEDIATRIC NURSERY	Female	3	Days	Blood Culture MC&S Procedure		R			S	S	S	R	S				2020	44994_2#194	H18	NA	O15	O15	H18	Based on 3 allele(s)	wzx:1;wzy:1;fliC:1;	O15-4-wzx;O15-8-wzy;H18-1-fliC-origin;	100;100;100;	100;100;100;	.44994_2_194.29;.44994_2_194.29;.44994_2_194.11;	32775-34019;30564-31742;93984-95648;	1245;1179;1665;	v1.0 (11-03-2020)	no	no	no	no	yes	no	no	no	no	no	no	yes	no	no	no
197	CNS6R2	PAEDIATRIC NURSERY	Female	8	Days	Blood Culture MC&S Procedure	S	S	R	S	R	S	S	R	S	S	S	S	2020	44994_2#198	H18	NA	O15	O15	H18	Based on 3 allele(s)	wzx:1;wzy:1;fliC:1;	O15-4-wzx;O15-8-wzy;H18-1-fliC-origin;	100;100;100;	100;100;100;	.44994_2_198.30;.44994_2_198.30;.44994_2_198.11;	33967-35211;31756-32934;93984-95648;	1245;1179;1665;	v1.0 (11-03-2020)	no	no	no	no	yes	no	no	no	no	no	no	yes	no	no	no
198	CNS6RQ	CHATINKHA NURSERY	Male	2	Days	Blood Culture MC&S Procedure	S	S	S	S	S	S	S	R	S	S	S	S	2021	45018_2#196	H27	NA	O81	O81	H27	Based on 3 allele(s)	wzx:1;wzy:1;fliC:1;	O81-1-wzx-origin;O81-2-wzy-origin;H27-11-fliC;	100;100;100;	100;100;100;	.45018_2_196.10;.45018_2_196.10;.45018_2_196.22;	60055-61356;56877-58106;22806-24266;	1302;1230;1461;	v1.0 (11-03-2020)	no	no	no	no	no	no	no	no	no	no	no	no	no	no	no
199	CNS75S	CHATINKHA NURSERY	Male	3	Days	Blood Culture MC&S Procedure	R	S	R	S	R	S	S	R	S	S	R	R	2021	45018_2#194	H10	NA	unknown5	-	H10	Based on 1 allele(s)	fliC:1;	H10-20-fliC;	100;	100;	.45018_2_194.10;	22298-23560;	1263;	v1.0 (11-03-2020)	no	no	no	no	yes	yes	no	no	no	yes	no	yes	no	no	no
200	CNS6YW	CHATINKHA NURSERY	Male	3	Days	Blood Culture MC&S Procedure		R			S	S	S	R	S				2021	45018_2#197	H34	NA	O142	O142	H34	Based on 3 allele(s)	wzx:1;wzy:1;fliC:1;	O142-3-wzx;O142-7-wzy;H34-3-fliC;	100;100;100;	100;100;100;	.45018_2_197.14;.45018_2_197.14;.45018_2_197.11;	74376-75620;73143-74324;128013-129650;	1245;1182;1638;	v1.0 (11-03-2020)	no	no	no	no	no	no	no	no	no	no	no	yes	no	no	no
201	CNS7ZN	CHATINKHA NURSERY	Female	3	Days	Blood Culture MC&S Procedure	S	R	R	R	R	S	R	R	R	S	R	R	2021	45018_2#195	H1	NA	O6?	O6	H1	Based on 3 allele(s)	wzx:1;wzy:1;fliC:1;	O6-1-wzx-origin;O6-7-wzy-origin;H1-1-fliC-origin;	100;100;100;	100;100;100;	.45018_2_195.3;.45018_2_195.3;.45018_2_195.1;	365051-366307;366307-367650;175605-177392;	1257;1344;1788;	v1.0 (11-03-2020)	no	no	no	no	yes	no	no	no	no	no	no	no	no	no	no
202	CNS7VP	CHATINKHA NURSERY	Female	6	Days	Blood Culture MC&S Procedure		R			S	S	S	R	S				2021	NA	NA	NA	NA	NA	NA	NA	NA	NA	NA	NA	NA	NA	NA	NA	NA	NA	NA	NA	NA	NA	NA	NA	NA	NA	NA	NA	NA	NA	NA
203	CNS8AJ	CHATINKHA NURSERY	Female	6	Days	Blood Culture MC&S Procedure	S	S	S	S	S	S	S	R	S	S	S	S	2021	NA	NA	NA	NA	NA	NA	NA	NA	NA	NA	NA	NA	NA	NA	NA	NA	NA	NA	NA	NA	NA	NA	NA	NA	NA	NA	NA	NA	NA	NA
204	CNS83S	PAEDIATRIC NURSERY	Male	2	Days	Blood Culture MC&S Procedure		S			S	S	S	R	S				2021	44994_2#176	H21	H35	O102	O102	H35	Based on 3 allele(s)	wzx:1;wzy:0.999;flkA:1;	O102-5-wzx;O102-4-wzy-origin;H35-1-flkA-origin;	100;99.912;100;	100;100;100;	.44994_2_176.12;.44994_2_176.12;.44994_2_176.5;	78871-80058;81061-82191;109666-111174;	1188;1131;1509;	v1.0 (11-03-2020)	no	no	no	no	no	no	no	no	no	no	no	no	no	no	no
205	CAAY4N	PAEDIATRIC SURGICAL WARD	Female	19	Days	Blood Culture MC&S Procedure	S	R	R		R	S	S	R	R	S	R	R	2020	45018_2#218	H4	NA	O25B	O25	H4	Based on 3 allele(s)	wzx:0.96;wzy:0.957;fliC:1;	O25-1-wzx-origin;O25-2-wzy-origin;H4-2-fliC-origin;	96.032;95.673;100;	100;100;100;	.45018_2_218.5;.45018_2_218.5;.45018_2_218.12;	66070-67329;69482-70544;75519-76568;	1260;1063;1050;	v1.0 (11-03-2020)	no	no	no	no	no	no	no	no	no	no	no	no	no	no	no
206	BKR9N9J	NA	NA	NA	Days	Blood Culture MC&S Procedure	NA	NA	NA	NA	NA	NA	NA	NA	NA	NA	NA	NA	NA	NA	NA	NA	NA	NA	NA	NA	NA	NA	NA	NA	NA	NA	NA	NA	NA	NA	NA	NA	NA	NA	NA	NA	NA	NA	NA	NA	NA	NA	NA
207	BK423Y	NA	NA	NA	NA	NA	NA	NA	NA	NA	NA	NA	NA	NA	NA	NA	NA	NA	NA	44994_2#40	H9	NA	O8	O8	H9	Based on 3 allele(s)	wzm:0.999;wzt:1;fliC:0.99;	O8-1-wzm-origin;O8-3-wzt-origin;H9-5-fliC;	99.874;100;99.305;	100;100;100;	.44994_2_40.13;.44994_2_40.13;.44994_2_40.1;	28987-29781;27773-28987;63108-65120;	795;1215;2013;	v1.0 (11-03-2020)	no	no	no	no	no	no	no	no	no	no	no	yes	no	no	no
208	CAAM37	NA	NA	NA	NA	NA	NA	NA	NA	NA	NA	NA	NA	NA	NA	NA	NA	NA	NA	44994_2#140	NA	NA	NA	-	-	-	-							v1.0 (11-03-2020)	NA	NA	NA	NA	NA	NA	NA	NA	NA	NA	NA	NA	NA	NA	NA
[truncated: 103 more columns]
