# Supplementary material for: High diversity of Escherichia coli causing invasive disease in neonates in Malawi poses challenges for O-antigen based vaccine approach
Source: Commun Med (Lond). 2025 Jul 18;5:298. doi: 10.1038/s43856-025-01007-1 (PMC12274568; doi:10.1038/s43856-025-01007-1)
Supplement: Supplementary file 6 — Supplementary data 4 [file 43856_2025_1007_MOESM6_ESM.csv]

	hosp_id	Year	Organism	age	neo	ecoli	bc_csf
1	D11210	1998	escherichia coli	0	Neonate	E. coli	NA
2	D7121	1998	acinetobacter species	0	Neonate	Not E. coli	NA
3	D7383	1998	acinetobacter species	0	Neonate	Not E. coli	NA
4	D9605	1998	haemophilus influenzae type b	0	Neonate	Not E. coli	NA
5	D12369	1998	klebsiella pneumoniae	0	Neonate	Not E. coli	NA
6	D10419	1998	klebsiella species	0	Neonate	Not E. coli	NA
7	D12330	1998	S. pneumoniae	0	Neonate	Not E. coli	NA
8	12510	1998	acinetobacter species	0.002465753	Neonate	Not E. coli	NA
9	11756	1998	S. aureus	0.002465753	Neonate	Not E. coli	NA
10	11488	1998	streptococcus agalactiae; group b strep	0.002465753	Neonate	Not E. coli	NA
11	9937	1998	streptococcus pyogenes; group a strep	0.002465753	Neonate	Not E. coli	NA
12	11867	1998	escherichia coli	0.002739726	Neonate	E. coli	NA
13	11856	1998	enterococcus faecalis; group d strep	0.002739726	Neonate	Not E. coli	NA
14	12192	1998	spn/pyo	0.002739726	Neonate	Not E. coli	NA
15	11650	1998	streptococcus agalactiae; group b strep	0.002739726	Neonate	Not E. coli	NA
16	D8602	1998	proteus species	0.002739726	Neonate	Not E. coli	NA
17	12723	1998	escherichia coli	0.004931507	Neonate	E. coli	NA
18	11992	1998	klebsiella species	0.004931507	Neonate	Not E. coli	NA
19	12155	1998	S. aureus	0.004931507	Neonate	Not E. coli	NA
20	12497	1998	S. aureus	0.004931507	Neonate	Not E. coli	NA
21	11449	1998	klebsiella species	0.005479452	Neonate	Not E. coli	NA
22	12071	1998	klebsiella species	0.005479452	Neonate	Not E. coli	NA
23	12468	1998	klebsiella species	0.005479452	Neonate	Not E. coli	NA
24	8774	1998	S. aureus	0.005479452	Neonate	Not E. coli	NA
25	D12268	1998	acinetobacter species	0.005479452	Neonate	Not E. coli	NA
26	11730	1998	S. aureus	0.007397261	Neonate	Not E. coli	NA
27	12097	1998	S. pneumoniae	0.007397261	Neonate	Not E. coli	NA
28	9924	1998	escherichia coli	0.008219178	Neonate	E. coli	NA
29	11486	1998	S. aureus	0.008219178	Neonate	Not E. coli	NA
30	12677	1998	streptococcus agalactiae; group b strep	0.008219178	Neonate	Not E. coli	NA
31	D12677	1998	streptococcus agalactiae; group b strep	0.008219178	Neonate	Not E. coli	NA
32	11350	1998	a- Haemolytic Strept	0.010958904	Neonate	Not E. coli	NA
33	11333	1998	klebsiella species	0.012328767	Neonate	Not E. coli	NA
34	11170	1998	escherichia coli	0.01369863	Neonate	E. coli	NA
35	9728	1998	escherichia coli	0.01369863	Neonate	E. coli	NA
36	7606	1998	proteus rettgeri	0.01369863	Neonate	Not E. coli	NA
37	12369	1998	klebsiella species	0.01369863	Neonate	Not E. coli	NA
38	11830	1998	b-haemolytic streptococcus	0.01369863	Neonate	Not E. coli	NA
39	7072	1998	escherichia coli	0.016438356	Neonate	E. coli	NA
40	D7072	1998	escherichia coli	0.016438356	Neonate	E. coli	NA
41	12195	1998	klebsiella species	0.016438356	Neonate	Not E. coli	NA
42	12113	1998	enterococcus faecalis; group d strep	0.016438356	Neonate	Not E. coli	NA
43	9858	1998	streptococcus agalactiae; group b strep	0.016438356	Neonate	Not E. coli	NA
44	D12261	1998	salmonella typhimurium	0.016438356	Neonate	Not E. coli	NA
45	11651	1998	enterococcus faecalis; group d strep	0.017260274	Neonate	Not E. coli	NA
46	11929	1998	streptococcus agalactiae; group b strep	0.017260274	Neonate	Not E. coli	NA
47	12324	1998	escherichia coli	0.019178081	Neonate	E. coli	NA
48	11241	1998	Unknown	0.019178081	Neonate	Not E. coli	NA
49	9436	1998	streptococcus agalactiae; group b strep	0.019178081	Neonate	Not E. coli	NA
50	D8374	1998	S. aureus	0.019178082	Neonate	Not E. coli	NA
51	11947	1998	S. aureus	0.019726027	Neonate	Not E. coli	NA
52	11994	1998	S. aureus	0.019726027	Neonate	Not E. coli	NA
53	10643	1998	escherichia coli	0.030136986	Neonate	E. coli	NA
54	D11386	1998	kluyvera species	0.030136986	Neonate	Not E. coli	NA
55	10890	1998	acinetobacter species	0.038356163	Neonate	Not E. coli	NA
56	11672	1998	b-haemolytic streptococcus	0.038356163	Neonate	Not E. coli	NA
57	12438	1998	S. pneumoniae	0.038356163	Neonate	Not E. coli	NA
58	D3798	1998		0.038461538	Neonate	Not E. coli	NA
59	9373	1998	S. aureus	0.04109589	Neonate	Not E. coli	NA
60	11965	1998	streptococcus pyogenes; group a strep	0.04109589	Neonate	Not E. coli	NA
61	7419	1998	escherichia coli	0.049315069	Neonate	E. coli	NA
62	7407	1998	S. pneumoniae	0.049315069	Neonate	Not E. coli	NA
63	8219	1998	escherichia coli	0.057534248	Neonate	E. coli	NA
64	10856	1998	klebsiella species	0.057534248	Neonate	Not E. coli	NA
65	9329	1998	S. aureus	0.057534248	Neonate	Not E. coli	NA
66	11977	1998	streptococcus agalactiae; group b strep	0.057534248	Neonate	Not E. coli	NA
67	9939	1998	streptococcus agalactiae; group b strep	0.057534248	Neonate	Not E. coli	NA
68	7088	1998	escherichia coli	0.061643835	Neonate	E. coli	NA
69	11386	1998	klebsiella species	0.061643835	Neonate	Not E. coli	NA
70	7602	1998	streptococcus pyogenes; group a strep	0.061643835	Neonate	Not E. coli	NA
71	11295	1998	escherichia coli	0.08219178	Neonate	E. coli	NA
72	7919	1998	escherichia coli	0.08219178	Neonate	E. coli	NA
73	10772	1998	klebsiella species	0.08219178	Neonate	Not E. coli	NA
74	7259	1998	enterococcus faecalis; group d strep	0.08219178	Neonate	Not E. coli	NA
75	8280	1998	S. pneumoniae	0.08219178	Neonate	Not E. coli	NA
76	11827	1998	streptococcus pyogenes; group a strep	0.08219178	Neonate	Not E. coli	NA
77	11834	1998	streptococcus pyogenes; group a strep	0.08219178	Neonate	Not E. coli	NA
78	D7651	1998	salmonella typhimurium	0.083333333	Non-neonate	Not E. coli	NA
79	10660	1998	escherichia coli	0.09589041	Non-neonate	E. coli	NA
80	D8388	1998	salmonella enteritidis	0.109589041	Non-neonate	Not E. coli	NA
81	10736	1998	a- Haemolytic Strept	0.16438356	Non-neonate	Not E. coli	NA
82	11839	1998	S. aureus	0.16438356	Non-neonate	Not E. coli	NA
83	8038	1998	streptococcus agalactiae; group b strep	0.16438356	Non-neonate	Not E. coli	NA
84	10889	1998	S. pneumoniae	0.16438356	Non-neonate	Not E. coli	NA
85	D11924	1998	salmonella enteritidis	0.166666667	Non-neonate	Not E. coli	NA
86	10133	1998	acinetobacter species	0.24657534	Non-neonate	Not E. coli	NA
87	7154	1998	Unknown	0.24657534	Non-neonate	Not E. coli	NA
88	8157	1998	S. aureus	0.24657534	Non-neonate	Not E. coli	NA
89	10710	1998	S. pneumoniae	0.24657534	Non-neonate	Not E. coli	NA
90	11315	1998	escherichia coli	0.32876712	Non-neonate	E. coli	NA
91	7776	1998	klebsiella species	0.32876712	Non-neonate	Not E. coli	NA
92	9204	1998	klebsiella species	0.32876712	Non-neonate	Not E. coli	NA
93	6894	1998	salmonella typhimurium	0.32876712	Non-neonate	Not E. coli	NA
94	10307	1998	S. pneumoniae	0.32876712	Non-neonate	Not E. coli	NA
95	11131	1998	S. pneumoniae	0.32876712	Non-neonate	Not E. coli	NA
96	11815	1998	S. pneumoniae	0.32876712	Non-neonate	Not E. coli	NA
97	7137	1998	S. pneumoniae	0.32876712	Non-neonate	Not E. coli	NA
98	7849	1998	S. pneumoniae	0.32876712	Non-neonate	Not E. coli	NA
99	D40643	1998		0.333333333	Non-neonate	Not E. coli	NA
100	11895	1998	escherichia coli	0.41095892	Non-neonate	E. coli	NA
101	9353	1998	a- Haemolytic Strept	0.41095892	Non-neonate	Not E. coli	NA
102	7320	1998	salmonella typhimurium	0.41095892	Non-neonate	Not E. coli	NA
103	7651	1998	salmonella typhimurium	0.41095892	Non-neonate	Not E. coli	NA
104	11165	1998	S. aureus	0.41095892	Non-neonate	Not E. coli	NA
105	D7259	1998	enterococcus faecalis; group d strep	0.416666667	Non-neonate	Not E. coli	NA
106	9161	1998	escherichia coli	0.49315068	Non-neonate	E. coli	NA
107	7027	1998	enterobacter species	0.49315068	Non-neonate	Not E. coli	NA
108	D7027	1998	enterobacter species	0.49315068	Non-neonate	Not E. coli	NA
109	12203	1998	klebsiella species	0.49315068	Non-neonate	Not E. coli	NA
110	7687	1998	klebsiella species	0.49315068	Non-neonate	Not E. coli	NA
111	7255	1998	salmonella enteritidis	0.49315068	Non-neonate	Not E. coli	NA
112	7702	1998	salmonella typhimurium	0.49315068	Non-neonate	Not E. coli	NA
113	12259	1998	S. pneumoniae	0.49315068	Non-neonate	Not E. coli	NA
114	12283	1998	S. pneumoniae	0.49315068	Non-neonate	Not E. coli	NA
115	12368	1998	S. pneumoniae	0.49315068	Non-neonate	Not E. coli	NA
116	D8411	1998	acinetobacter species	0.5	Non-neonate	Not E. coli	NA
117	D8105	1998	salmonella typhimurium	0.5	Non-neonate	Not E. coli	NA
118	D14044	1998		0.5	Non-neonate	Not E. coli	NA
119	10598	1998	neisseria meningitidis; group a	0.57534248	Non-neonate	Not E. coli	NA
120	6930	1998	salmonella typhi	0.57534248	Non-neonate	Not E. coli	NA
121	7494	1998	salmonella typhimurium	0.57534248	Non-neonate	Not E. coli	NA
122	7525	1998	salmonella typhimurium	0.57534248	Non-neonate	Not E. coli	NA
123	12520	1998	streptococcus agalactiae; group b strep	0.57534248	Non-neonate	Not E. coli	NA
124	11545	1998	S. pneumoniae	0.57534248	Non-neonate	Not E. coli	NA
125	12561	1998	S. pneumoniae	0.57534248	Non-neonate	Not E. coli	NA
126	9689	1998	S. pneumoniae	0.57534248	Non-neonate	Not E. coli	NA
127	D9782	1998	escherichia coli	0.583333333	Non-neonate	E. coli	NA
128	D8945	1998	a- Haemolytic Strept	0.583333333	Non-neonate	Not E. coli	NA
129	D12500	1998	salmonella typhimurium	0.583333333	Non-neonate	Not E. coli	NA
130	D12621	1998	salmonella typhimurium	0.583333333	Non-neonate	Not E. coli	NA
131	12173	1998	escherichia coli	0.65753424	Non-neonate	E. coli	NA
132	7069	1998	enterobacter species	0.65753424	Non-neonate	Not E. coli	NA
133	10300	1998	haemophilus influenzae type b	0.65753424	Non-neonate	Not E. coli	NA
134	11533	1998	haemophilus influenzae type b	0.65753424	Non-neonate	Not E. coli	NA
135	8919	1998	S. pneumoniae	0.65753424	Non-neonate	Not E. coli	NA
136	D12723	1998	escherichia coli	0.666666667	Non-neonate	E. coli	NA
137	D9230	1998	acinetobacter species	0.666666667	Non-neonate	Not E. coli	NA
138	D9859	1998	acinetobacter species	0.666666667	Non-neonate	Not E. coli	NA
139	D9236	1998	salmonella typhi	0.666666667	Non-neonate	Not E. coli	NA
140	D10484	1998	salmonella typhimurium	0.666666667	Non-neonate	Not E. coli	NA
141	D6934	1998	salmonella typhimurium	0.666666667	Non-neonate	Not E. coli	NA
142	11622	1998	escherichia coli	0.73972601	Non-neonate	E. coli	NA
143	11149	1998	acinetobacter species	0.73972601	Non-neonate	Not E. coli	NA
144	8414	1998	enterobacter species	0.73972601	Non-neonate	Not E. coli	NA
145	7029	1998	proteus rettgeri	0.73972601	Non-neonate	Not E. coli	NA
146	12298	1998	haemophilus influenzae type b	0.73972601	Non-neonate	Not E. coli	NA
147	10680	1998	neisseria meningitidis; group a	0.73972601	Non-neonate	Not E. coli	NA
148	7793	1998	salmonella typhimurium	0.73972601	Non-neonate	Not E. coli	NA
149	7440	1998	S. aureus	0.73972601	Non-neonate	Not E. coli	NA
150	D11449	1998	klebsiella species	0.75	Non-neonate	Not E. coli	NA
151	D10709	1998	salmonella typhimurium	0.75	Non-neonate	Not E. coli	NA
152	D11860	1998	salmonella typhimurium	0.75	Non-neonate	Not E. coli	NA
153	D9691	1998	salmonella typhimurium	0.75	Non-neonate	Not E. coli	NA
154	10180	1998	escherichia coli	0.82191783	Non-neonate	E. coli	NA
155	12304	1998	escherichia coli	0.82191783	Non-neonate	E. coli	NA
156	7146	1998	salmonella typhimurium	0.82191783	Non-neonate	Not E. coli	NA
157	11342	1998	Unknown	0.82191783	Non-neonate	Not E. coli	NA
158	12330	1998	S. pneumoniae	0.82191783	Non-neonate	Not E. coli	NA
159	7555	1998	S. pneumoniae	0.82191783	Non-neonate	Not E. coli	NA
160	8669	1998	S. pneumoniae	0.82191783	Non-neonate	Not E. coli	NA
161	D12354	1998	salmonella typhimurium	0.833333333	Non-neonate	Not E. coli	NA
162	12374	1998	escherichia coli	0.9041096	Non-neonate	E. coli	NA
163	7279	1998	escherichia coli	0.9041096	Non-neonate	E. coli	NA
164	9514	1998	acinetobacter species	0.9041096	Non-neonate	Not E. coli	NA
165	7239	1998	salmonella typhimurium	0.9041096	Non-neonate	Not E. coli	NA
166	7959	1998	salmonella typhimurium	0.9041096	Non-neonate	Not E. coli	NA
167	12288	1998	S. pneumoniae	0.9041096	Non-neonate	Not E. coli	NA
168	7352	1998	S. pneumoniae	0.9041096	Non-neonate	Not E. coli	NA
169	D10935	1998	klebsiella species	0.916666667	Non-neonate	Not E. coli	NA
170	D7154	1998	pseudomonas aeruginosa	0.916666667	Non-neonate	Not E. coli	NA
171	D10160	1998	salmonella enteritidis	0.916666667	Non-neonate	Not E. coli	NA
172	D7517	1998	salmonella typhimurium	0.916666667	Non-neonate	Not E. coli	NA
173	7318	1998	escherichia coli	0.98630136	Non-neonate	E. coli	NA
174	10292	1998	acinetobacter species	0.98630136	Non-neonate	Not E. coli	NA
175	8976	1998	klebsiella species	0.98630136	Non-neonate	Not E. coli	NA
176	7492	1998	salmonella typhimurium	0.98630136	Non-neonate	Not E. coli	NA
177	11175	1998	S. aureus	0.98630136	Non-neonate	Not E. coli	NA
178	12221	1998	S. pneumoniae	0.98630136	Non-neonate	Not E. coli	NA
179	D10420	1998	escherichia coli	1	Non-neonate	E. coli	NA
180	D10890	1998	acinetobacter species	1	Non-neonate	Not E. coli	NA
181	D9546	1998	klebsiella oxytoca	1	Non-neonate	Not E. coli	NA
182	D12543	1998	salmonella enteritidis	1	Non-neonate	Not E. coli	NA
183	D10630	1998	salmonella typhimurium	1	Non-neonate	Not E. coli	NA
184	7822	1998	salmonella species	1	Non-neonate	Not E. coli	NA
185	9695	1998	haemophilus influenzae type b	1.0684931	Non-neonate	Not E. coli	NA
186	7417	1998	salmonella typhimurium	1.0684931	Non-neonate	Not E. coli	NA
187	8596	1998	S. pneumoniae	1.0684931	Non-neonate	Not E. coli	NA
188	D12482	1998	acinetobacter species	1.083333333	Non-neonate	Not E. coli	NA
189	D12135	1998	salmonella typhimurium	1.083333333	Non-neonate	Not E. coli	NA
190	12301	1998	escherichia coli	1.150685	Non-neonate	E. coli	NA
191	10056	1998	acinetobacter species	1.150685	Non-neonate	Not E. coli	NA
192	7488	1998	salmonella typhimurium	1.150685	Non-neonate	Not E. coli	NA
193	7526	1998	salmonella typhimurium	1.150685	Non-neonate	Not E. coli	NA
194	7211	1998	S. pneumoniae	1.150685	Non-neonate	Not E. coli	NA
195	D7753	1998	salmonella typhimurium	1.166666667	Non-neonate	Not E. coli	NA
196	7491	1998	escherichia coli	1.2328767	Non-neonate	E. coli	NA
197	12043	1998	klebsiella species	1.2328767	Non-neonate	Not E. coli	NA
198	12444	1998	escherichia coli	1.3150685	Non-neonate	E. coli	NA
199	7872	1998	salmonella enteritidis	1.3150685	Non-neonate	Not E. coli	NA
200	6918	1998	salmonella typhimurium	1.3150685	Non-neonate	Not E. coli	NA
201	7346	1998	salmonella typhimurium	1.3150685	Non-neonate	Not E. coli	NA
202	11214	1998	Unknown	1.3150685	Non-neonate	Not E. coli	NA
203	11705	1998	S. pneumoniae	1.3150685	Non-neonate	Not E. coli	NA
204	D11342	1998	pseudomonas aeruginosa	1.333333333	Non-neonate	Not E. coli	NA
205	9482	1998	klebsiella species	1.3972603	Non-neonate	Not E. coli	NA
206	7645	1998	salmonella enteritidis	1.3972603	Non-neonate	Not E. coli	NA
207	6913	1998	salmonella typhimurium	1.3972603	Non-neonate	Not E. coli	NA
208	12419	1998	S. aureus	1.3972603	Non-neonate	Not E. coli	NA
209	11136	1998	S. pneumoniae	1.3972603	Non-neonate	Not E. coli	NA
210	D6930	1998	salmonella typhimurium	1.416666667	Non-neonate	Not E. coli	NA
211	12698	1998	escherichia coli	1.479452	Non-neonate	E. coli	NA
212	6956	1998	salmonella typhimurium	1.479452	Non-neonate	Not E. coli	NA
213	7718	1998	enterococcus faecalis; group d strep	1.479452	Non-neonate	Not E. coli	NA
214	7326	1998	S. pneumoniae	1.479452	Non-neonate	Not E. coli	NA
215	11447	1998	escherichia coli	1.5616438	Non-neonate	E. coli	NA
216	12264	1998	escherichia coli	1.5616438	Non-neonate	E. coli	NA
217	D9486	1998	salmonella enteritidis	1.583333333	Non-neonate	Not E. coli	NA
218	D9081	1998	salmonella typhimurium	1.583333333	Non-neonate	Not E. coli	NA
219	D9496	1998	salmonella typhimurium	1.583333333	Non-neonate	Not E. coli	NA
220	9500	1998	S. pneumoniae	1.7260274	Non-neonate	Not E. coli	NA
221	D9227	1998	salmonella typhimurium	1.75	Non-neonate	Not E. coli	NA
222	12268	1998	acinetobacter species	1.8082192	Non-neonate	Not E. coli	NA
223	7642	1998	haemophilus influenzae type b	1.8082192	Non-neonate	Not E. coli	NA
224	9416	1998	S. aureus	1.8082192	Non-neonate	Not E. coli	NA
225	8447	1998	S. pneumoniae	1.8082192	Non-neonate	Not E. coli	NA
226	11074	1998	a- Haemolytic Strept	1.8904109	Non-neonate	Not E. coli	NA
227	9200	1998	escherichia coli	1.9726027	Non-neonate	E. coli	NA
228	9546	1998	klebsiella species	1.9726027	Non-neonate	Not E. coli	NA
229	10593	1998	neisseria meningitidis; group a	1.9726027	Non-neonate	Not E. coli	NA
230	7909	1998	salmonella enteritidis	1.9726027	Non-neonate	Not E. coli	NA
231	7216	1998	salmonella typhimurium	1.9726027	Non-neonate	Not E. coli	NA
232	7333	1998	salmonella typhimurium	1.9726027	Non-neonate	Not E. coli	NA
233	12099	1998	streptococcus pyogenes; group a strep	1.9726027	Non-neonate	Not E. coli	NA
234	D8599	1998	haemophilus influenzae type b	2	Non-neonate	Not E. coli	NA
235	11244	1998	acinetobacter species	2	Non-neonate	Not E. coli	NA
236	7145	1998	salmonella typhimurium	2	Non-neonate	Not E. coli	NA
237	10321	1998	S. pneumoniae	2	Non-neonate	Not E. coli	NA
238	7398	1998	S. pneumoniae	2	Non-neonate	Not E. coli	NA
239	7627	1998	S. pneumoniae	2	Non-neonate	Not E. coli	NA
240	9771	1998	acinetobacter species	2.0547945	Non-neonate	Not E. coli	NA
241	D9725	1998	salmonella typhimurium	2.083333333	Non-neonate	Not E. coli	NA
242	8411	1998	acinetobacter species	2.1369863	Non-neonate	Not E. coli	NA
243	12495	1998	Unknown	2.1369863	Non-neonate	Not E. coli	NA
244	12299	1998	S. pneumoniae	2.1369863	Non-neonate	Not E. coli	NA
245	8945	1998	a- Haemolytic Strept	2.1643836	Non-neonate	Not E. coli	NA
246	10887	1998	Acinetobacter species	2.2191782	Non-neonate	Not E. coli	NA
247	6889	1998	salmonella typhimurium	2.2191782	Non-neonate	Not E. coli	NA
248	9708	1998	neisseria meningitidis; group a	2.3013699	Non-neonate	Not E. coli	NA
249	11855	1998	S. aureus	2.3013699	Non-neonate	Not E. coli	NA
250	7121	1998	acinetobacter species	2.3287671	Non-neonate	Not E. coli	NA
251	D8847	1998	escherichia coli	2.416666667	Non-neonate	E. coli	NA
252	D10115	1998	salmonella typhimurium	2.416666667	Non-neonate	Not E. coli	NA
253	9565	1998	escherichia coli	2.4657533	Non-neonate	E. coli	NA
254	7148	1998	S. pneumoniae	2.5	Non-neonate	Not E. coli	NA
255	10281	1998	escherichia coli	2.5479453	Non-neonate	E. coli	NA
256	D8280	1998	S. pneumoniae	2.583333333	Non-neonate	Not E. coli	NA
257	11073	1998	S. pneumoniae	2.630137	Non-neonate	Not E. coli	NA
258	12678	1998	S. pneumoniae	2.630137	Non-neonate	Not E. coli	NA
259	6929	1998	S. pneumoniae	2.7123287	Non-neonate	Not E. coli	NA
260	9378	1998	S. pneumoniae	2.7397261	Non-neonate	Not E. coli	NA
261	D7082	1998	salmonella enteritidis	2.75	Non-neonate	Not E. coli	NA
262	D8842	1998	salmonella typhimurium	2.75	Non-neonate	Not E. coli	NA
263	7234	1998	S. pneumoniae	2.7945206	Non-neonate	Not E. coli	NA
264	7384	1998	S. pneumoniae	2.7945206	Non-neonate	Not E. coli	NA
265	7821	1998	S. pneumoniae	2.7945206	Non-neonate	Not E. coli	NA
266	9888	1998	haemophilus influenzae type b	2.958904	Non-neonate	Not E. coli	NA
267	10546	1998	neisseria meningitidis; group a	2.958904	Non-neonate	Not E. coli	NA
268	10714	1998	S. pneumoniae	2.958904	Non-neonate	Not E. coli	NA
269	12267	1998	escherichia coli	3	Non-neonate	E. coli	NA
270	D11153	1998	salmonella typhimurium	3	Non-neonate	Not E. coli	NA
271	7753	1998	salmonella typhimurium	3	Non-neonate	Not E. coli	NA
272	10870	1998	S. pneumoniae	3	Non-neonate	Not E. coli	NA
273	11828	1998	S. pneumoniae	3	Non-neonate	Not E. coli	NA
274	9072	1998	S. pneumoniae	3	Non-neonate	Not E. coli	NA
275	8010	1998	escherichia coli	3.2465754	Non-neonate	E. coli	NA
276	D3404	1998	a- Haemolytic Strept	3.25	Non-neonate	Not E. coli	NA
277	D10616	1998	klebsiella pneumoniae	3.333333333	Non-neonate	Not E. coli	NA
278	D12684	1998	salmonella typhimurium	3.5	Non-neonate	Not E. coli	NA
279	11445	1998	S. pneumoniae	3.5	Non-neonate	Not E. coli	NA
280	D11408	1998	salmonella typhimurium	3.833333333	Non-neonate	Not E. coli	NA
281	10898	1998	escherichia coli	3.9452055	Non-neonate	E. coli	NA
282	7667	1998	enterobacter species	3.9452055	Non-neonate	Not E. coli	NA
283	7028	1998	salmonella enteritidis	3.9452055	Non-neonate	Not E. coli	NA
284	9232	1998	S. aureus	3.9452055	Non-neonate	Not E. coli	NA
285	8554	1998	S. pneumoniae	3.9452055	Non-neonate	Not E. coli	NA
286	D9365	1998	acinetobacter species	4	Non-neonate	Not E. coli	NA
287	D9563	1998	salmonella typhimurium	4	Non-neonate	Not E. coli	NA
288	6922	1998	salmonella typhi	4	Non-neonate	Not E. coli	NA
289	10116	1998	S. pneumoniae	4	Non-neonate	Not E. coli	NA
290	11151	1998	S. pneumoniae	4	Non-neonate	Not E. coli	NA
291	11888	1998	S. pneumoniae	4	Non-neonate	Not E. coli	NA
292	7194	1998	salmonella typhimurium	4.4383564	Non-neonate	Not E. coli	NA
293	7190	1998	S. pneumoniae	4.4383564	Non-neonate	Not E. coli	NA
294	D6956	1998	salmonella typhimurium	4.5	Non-neonate	Not E. coli	NA
295	11969	1998	S. pneumoniae	4.9315066	Non-neonate	Not E. coli	NA
296	D7292	1998	escherichia coli	5	Non-neonate	E. coli	NA
297	D10415	1998	acinetobacter species	5	Non-neonate	Not E. coli	NA
298	D9418	1998	salmonella typhimurium	5	Non-neonate	Not E. coli	NA
299	12675	1998	S. aureus	5	Non-neonate	Not E. coli	NA
300	10829	1998	S. pneumoniae	5	Non-neonate	Not E. coli	NA
301	11844	1998	S. pneumoniae	5	Non-neonate	Not E. coli	NA
302	8383	1998	S. pneumoniae	5	Non-neonate	Not E. coli	NA
303	10183	1998	neisseria meningitidis; group a	5.9178081	Non-neonate	Not E. coli	NA
304	9251	1998	S. pneumoniae	5.9178081	Non-neonate	Not E. coli	NA
305	9605	1998	haemophilus influenzae type b	6	Non-neonate	Not E. coli	NA
306	8407	1998	klebsiella species	6	Non-neonate	Not E. coli	NA
307	7507	1998	S. aureus	6	Non-neonate	Not E. coli	NA
308	11231	1998	S. pneumoniae	6	Non-neonate	Not E. coli	NA
309	8462	1998	S. pneumoniae	6	Non-neonate	Not E. coli	NA
310	12009	1998	S. pneumoniae	6.9041095	Non-neonate	Not E. coli	NA
311	9333	1998	S. pneumoniae	6.9041095	Non-neonate	Not E. coli	NA
312	8465	1998	escherichia coli	7	Non-neonate	E. coli	NA
313	7867	1998	salmonella typhimurium	7	Non-neonate	Not E. coli	NA
314	12077	1998	S. pneumoniae	7.8904109	Non-neonate	Not E. coli	NA
315	12417	1998	S. pneumoniae	7.8904109	Non-neonate	Not E. coli	NA
316	7276	1998	salmonella species	8	Non-neonate	Not E. coli	NA
317	8794	1998	S. pneumoniae	8	Non-neonate	Not E. coli	NA
318	11967	1998	escherichia coli	9	Non-neonate	E. coli	NA
319	7722	1998	klebsiella species	9	Non-neonate	Not E. coli	NA
320	10882	1998	neisseria meningitidis; group a	9.8630133	Non-neonate	Not E. coli	NA
321	12329	1998	S. pneumoniae	9.8630133	Non-neonate	Not E. coli	NA
322	9792	1998	S. pneumoniae	9.8630133	Non-neonate	Not E. coli	NA
323	9816	1998	klebsiella species	10	Non-neonate	Not E. coli	NA
324	11409	1998	S. pneumoniae	10.356164	Non-neonate	Not E. coli	NA
325	10986	1998	neisseria meningitidis; group a	10.849315	Non-neonate	Not E. coli	NA
326	9803	1998	S. pneumoniae	11.835616	Non-neonate	Not E. coli	NA
327	11392	1998	S. pneumoniae	12	Non-neonate	Not E. coli	NA
328	11646	1998	S. pneumoniae	12	Non-neonate	Not E. coli	NA
329	11711	1998	S. pneumoniae	12.821918	Non-neonate	Not E. coli	NA
330	B266	1998	neisseria meningitidis	16	Non-neonate	Not E. coli	NA
331	B160	1998	neisseria meningitidis; group a	16	Non-neonate	Not E. coli	NA
332	B280	1998	neisseria meningitidis; group a	16	Non-neonate	Not E. coli	NA
333	B090	1998		16	Non-neonate	Not E. coli	NA
334	B168	1998		16	Non-neonate	Not E. coli	NA
335	B264	1998	S. pneumoniae	18	Non-neonate	Not E. coli	NA
336	A208	1998		19	Non-neonate	Not E. coli	NA
337	B216	1998	neisseria meningitidis; group a	20	Non-neonate	Not E. coli	NA
338	B244	1998	neisseria meningitidis; group a	20	Non-neonate	Not E. coli	NA
339	A1518	1998	S. pneumoniae	20	Non-neonate	Not E. coli	NA
340	B148	1998	S. pneumoniae	20	Non-neonate	Not E. coli	NA
341	B012	1998		20	Non-neonate	Not E. coli	NA
342	B014	1998		20	Non-neonate	Not E. coli	NA
343	B043	1998		20	Non-neonate	Not E. coli	NA
344	B206	1998		20	Non-neonate	Not E. coli	NA
345	B186	1998	neisseria meningitidis; group a	21	Non-neonate	Not E. coli	NA
346	B296	1998	neisseria meningitidis; group a	21	Non-neonate	Not E. coli	NA
347	B154	1998		21	Non-neonate	Not E. coli	NA
348	B196	1998		21	Non-neonate	Not E. coli	NA
349	B271	1998		22	Non-neonate	Not E. coli	NA
350	B049	1998		23	Non-neonate	Not E. coli	NA
351	B248	1998		24	Non-neonate	Not E. coli	NA
352	B258	1998		24	Non-neonate	Not E. coli	NA
353	B274	1998	neisseria meningitidis; group a	25	Non-neonate	Not E. coli	NA
354	A1086	1998	S. pneumoniae	25	Non-neonate	Not E. coli	NA
355	B166	1998	S. pneumoniae	25	Non-neonate	Not E. coli	NA
356	B006	1998		25	Non-neonate	Not E. coli	NA
357	B167	1998		25	Non-neonate	Not E. coli	NA
358	B182	1998		26	Non-neonate	Not E. coli	NA
359	B272	1998		26	Non-neonate	Not E. coli	NA
360	A1188	1998	Other Gram positive cocci	27	Non-neonate	Not E. coli	NA
361	A0114	1998		27	Non-neonate	Not E. coli	NA
362	B011	1998		27	Non-neonate	Not E. coli	NA
363	B017	1998		27	Non-neonate	Not E. coli	NA
364	A1195	1998	Other Gram positive cocci	28	Non-neonate	Not E. coli	NA
365	B040	1998		28	Non-neonate	Not E. coli	NA
366	A1416	1998	Other Gram positive cocci	29	Non-neonate	Not E. coli	NA
367	B235	1998	S. pneumoniae	29	Non-neonate	Not E. coli	NA
368	A1718	1998		29	Non-neonate	Not E. coli	NA
369	B005	1998		29	Non-neonate	Not E. coli	NA
370	B025	1998		29	Non-neonate	Not E. coli	NA
371	A1088	1998	S. pneumoniae	30	Non-neonate	Not E. coli	NA
372	B205	1998	S. pneumoniae	30	Non-neonate	Not E. coli	NA
373	B210	1998	S. pneumoniae	30	Non-neonate	Not E. coli	NA
374	B213	1998	S. pneumoniae	30	Non-neonate	Not E. coli	NA
375	B215	1998		30	Non-neonate	Not E. coli	NA
376	B236	1998		30	Non-neonate	Not E. coli	NA
377	B254	1998		30	Non-neonate	Not E. coli	NA
378	B295	1998		30	Non-neonate	Not E. coli	NA
379	B010	1998	Gram positive rod	32	Non-neonate	Not E. coli	NA
380	B251	1998	S. pneumoniae	32	Non-neonate	Not E. coli	NA
381	B015	1998		32	Non-neonate	Not E. coli	NA
382	B044	1998		32	Non-neonate	Not E. coli	NA
383	B047	1998		32	Non-neonate	Not E. coli	NA
384	B246	1998		32	Non-neonate	Not E. coli	NA
385	B219	1998		33	Non-neonate	Not E. coli	NA
386	B195	1998		34	Non-neonate	Not E. coli	NA
387	B270	1998		34	Non-neonate	Not E. coli	NA
388	A1516	1998	S. pneumoniae	35	Non-neonate	Not E. coli	NA
389	A681	1998	S. pneumoniae	35	Non-neonate	Not E. coli	NA
390	B230	1998		35	Non-neonate	Not E. coli	NA
391	B275	1998		35	Non-neonate	Not E. coli	NA
392	B146	1998	S. pneumoniae	36	Non-neonate	Not E. coli	NA
393	B241	1998	S. pneumoniae	36	Non-neonate	Not E. coli	NA
394	B003	1998		36	Non-neonate	Not E. coli	NA
395	B004	1998		36	Non-neonate	Not E. coli	NA
396	B053	1998		36	Non-neonate	Not E. coli	NA
397	B151	1998		36	Non-neonate	Not E. coli	NA
398	A2939	1998	spn	39	Non-neonate	Not E. coli	NA
399	B202	1998	S. pneumoniae	40	Non-neonate	Not E. coli	NA
400	B273	1998	S. pneumoniae	40	Non-neonate	Not E. coli	NA
401	B057	1998	streptococcus species	40	Non-neonate	Not E. coli	NA
402	B200	1998		40	Non-neonate	Not E. coli	NA
403	B214	1998		40	Non-neonate	Not E. coli	NA
404	B221	1998		40	Non-neonate	Not E. coli	NA
405	B268	1998		40	Non-neonate	Not E. coli	NA
406	B153	1998		44	Non-neonate	Not E. coli	NA
407	B001	1998		45	Non-neonate	Not E. coli	NA
408	B002	1998		46	Non-neonate	Not E. coli	NA
409	A1038	1998	salmonella typhimurium	47	Non-neonate	Not E. coli	NA
410	B184	1998	S. pneumoniae	48	Non-neonate	Not E. coli	NA
411	B042	1998		49	Non-neonate	Not E. coli	NA
412	A1034	1998	S. pneumoniae	50	Non-neonate	Not E. coli	NA
413	B189	1998		50	Non-neonate	Not E. coli	NA
414	B066	1998		53	Non-neonate	Not E. coli	NA
415	B024	1998		60	Non-neonate	Not E. coli	NA
416	10787	1998	escherichia coli	NA	Unknown	E. coli	NA
417	10802	1998	escherichia coli	NA	Unknown	E. coli	NA
418	10807	1998	escherichia coli	NA	Unknown	E. coli	NA
419	10860	1998	escherichia coli	NA	Unknown	E. coli	NA
420	10990	1998	escherichia coli	NA	Unknown	E. coli	NA
421	11210	1998	escherichia coli	NA	Unknown	E. coli	NA
422	11792	1998	escherichia coli	NA	Unknown	E. coli	NA
423	11993	1998	escherichia coli	NA	Unknown	E. coli	NA
424	12280	1998	escherichia coli	NA	Unknown	E. coli	NA
425	7699	1998	escherichia coli	NA	Unknown	E. coli	NA
426	7819	1998	escherichia coli	NA	Unknown	E. coli	NA
427	8086	1998	escherichia coli	NA	Unknown	E. coli	NA
428	8106	1998	escherichia coli	NA	Unknown	E. coli	NA
429	8218	1998	escherichia coli	NA	Unknown	E. coli	NA
430	8220	1998	escherichia coli	NA	Unknown	E. coli	NA
431	8847	1998	escherichia coli	NA	Unknown	E. coli	NA
432	8915	1998	escherichia coli	NA	Unknown	E. coli	NA
433	8964	1998	escherichia coli	NA	Unknown	E. coli	NA
434	8983	1998	escherichia coli	NA	Unknown	E. coli	NA
435	9027	1998	escherichia coli	NA	Unknown	E. coli	NA
436	9463	1998	escherichia coli	NA	Unknown	E. coli	NA
437	9601	1998	escherichia coli	NA	Unknown	E. coli	NA
438	9693	1998	escherichia coli	NA	Unknown	E. coli	NA
439	9782	1998	escherichia coli	NA	Unknown	E. coli	NA
440	A1005	1998	escherichia coli	NA	Unknown	E. coli	NA
441	A1012	1998	escherichia coli	NA	Unknown	E. coli	NA
442	A1299	1998	escherichia coli	NA	Unknown	E. coli	NA
443	A1371	1998	escherichia coli	NA	Unknown	E. coli	NA
444	A1404	1998	escherichia coli	NA	Unknown	E. coli	NA
445	A1412	1998	escherichia coli	NA	Unknown	E. coli	NA
446	A1471	1998	escherichia coli	NA	Unknown	E. coli	NA
447	A1704	1998	escherichia coli	NA	Unknown	E. coli	NA
448	A1725	1998	escherichia coli	NA	Unknown	E. coli	NA
449	A1726	1998	escherichia coli	NA	Unknown	E. coli	NA
450	A199	1998	escherichia coli	NA	Unknown	E. coli	NA
451	A200	1998	escherichia coli	NA	Unknown	E. coli	NA
452	A2031	1998	escherichia coli	NA	Unknown	E. coli	NA
453	A2128	1998	escherichia coli	NA	Unknown	E. coli	NA
454	A2271	1998	escherichia coli	NA	Unknown	E. coli	NA
455	A2285	1998	escherichia coli	NA	Unknown	E. coli	NA
456	A238	1998	escherichia coli	NA	Unknown	E. coli	NA
457	A2387	1998	escherichia coli	NA	Unknown	E. coli	NA
458	A2394	1998	escherichia coli	NA	Unknown	E. coli	NA
459	A2430	1998	escherichia coli	NA	Unknown	E. coli	NA
460	A2444	1998	escherichia coli	NA	Unknown	E. coli	NA
461	A2476	1998	escherichia coli	NA	Unknown	E. coli	NA
462	A2510	1998	escherichia coli	NA	Unknown	E. coli	NA
463	A2588	1998	escherichia coli	NA	Unknown	E. coli	NA
464	A2860	1998	escherichia coli	NA	Unknown	E. coli	NA
465	A2907	1998	escherichia coli	NA	Unknown	E. coli	NA
466	A2990	1998	escherichia coli	NA	Unknown	E. coli	NA
467	A2995	1998	escherichia coli	NA	Unknown	E. coli	NA
468	A3031	1998	escherichia coli	NA	Unknown	E. coli	NA
469	A3075	1998	escherichia coli	NA	Unknown	E. coli	NA
470	A348	1998	escherichia coli	NA	Unknown	E. coli	NA
471	A382	1998	escherichia coli	NA	Unknown	E. coli	NA
472	A419	1998	escherichia coli	NA	Unknown	E. coli	NA
473	A463	1998	escherichia coli	NA	Unknown	E. coli	NA
474	A476	1998	escherichia coli	NA	Unknown	E. coli	NA
475	A477	1998	escherichia coli	NA	Unknown	E. coli	NA
476	A478	1998	escherichia coli	NA	Unknown	E. coli	NA
477	A495	1998	escherichia coli	NA	Unknown	E. coli	NA
478	A519	1998	escherichia coli	NA	Unknown	E. coli	NA
479	A634	1998	escherichia coli	NA	Unknown	E. coli	NA
480	A689	1998	escherichia coli	NA	Unknown	E. coli	NA
481	A690	1998	escherichia coli	NA	Unknown	E. coli	NA
482	A745	1998	escherichia coli	NA	Unknown	E. coli	NA
483	A781	1998	escherichia coli	NA	Unknown	E. coli	NA
484	A909	1998	escherichia coli	NA	Unknown	E. coli	NA
485	A939	1998	escherichia coli	NA	Unknown	E. coli	NA
486	A977	1998	escherichia coli	NA	Unknown	E. coli	NA
487	B076	1998	escherichia coli	NA	Unknown	E. coli	NA
488	B126	1998	escherichia coli	NA	Unknown	E. coli	NA
489	D10076	1998	escherichia coli	NA	Unknown	E. coli	NA
490	D10180	1998	escherichia coli	NA	Unknown	E. coli	NA
491	D10281	1998	escherichia coli	NA	Unknown	E. coli	NA
492	D10643	1998	escherichia coli	NA	Unknown	E. coli	NA
493	D10650	1998	escherichia coli	NA	Unknown	E. coli	NA
494	D10660	1998	escherichia coli	NA	Unknown	E. coli	NA
495	D10661	1998	escherichia coli	NA	Unknown	E. coli	NA
496	D10787	1998	escherichia coli	NA	Unknown	E. coli	NA
497	D10802	1998	escherichia coli	NA	Unknown	E. coli	NA
498	D10807	1998	escherichia coli	NA	Unknown	E. coli	NA
499	D10860	1998	escherichia coli	NA	Unknown	E. coli	NA
500	D10898	1998	escherichia coli	NA	Unknown	E. coli	NA
501	D10990	1998	escherichia coli	NA	Unknown	E. coli	NA
502	D11170	1998	escherichia coli	NA	Unknown	E. coli	NA
503	D11295	1998	escherichia coli	NA	Unknown	E. coli	NA
504	D11315	1998	escherichia coli	NA	Unknown	E. coli	NA
505	D11447	1998	escherichia coli	NA	Unknown	E. coli	NA
506	D11622	1998	escherichia coli	NA	Unknown	E. coli	NA
507	D11699	1998	escherichia coli	NA	Unknown	E. coli	NA
508	D11792	1998	escherichia coli	NA	Unknown	E. coli	NA
509	D11867	1998	escherichia coli	NA	Unknown	E. coli	NA
510	D11895	1998	escherichia coli	NA	Unknown	E. coli	NA
511	D11967	1998	escherichia coli	NA	Unknown	E. coli	NA
512	D11993	1998	escherichia coli	NA	Unknown	E. coli	NA
513	D12173	1998	escherichia coli	NA	Unknown	E. coli	NA
514	D12264	1998	escherichia coli	NA	Unknown	E. coli	NA
515	D12267	1998	escherichia coli	NA	Unknown	E. coli	NA
516	D12280	1998	escherichia coli	NA	Unknown	E. coli	NA
517	D12301	1998	escherichia coli	NA	Unknown	E. coli	NA
518	D12304	1998	escherichia coli	NA	Unknown	E. coli	NA
519	D12324	1998	escherichia coli	NA	Unknown	E. coli	NA
520	D12374	1998	escherichia coli	NA	Unknown	E. coli	NA
521	D12444	1998	escherichia coli	NA	Unknown	E. coli	NA
522	D12698	1998	escherichia coli	NA	Unknown	E. coli	NA
523	D7088	1998	escherichia coli	NA	Unknown	E. coli	NA
524	D7279	1998	escherichia coli	NA	Unknown	E. coli	NA
525	D7291	1998	escherichia coli	NA	Unknown	E. coli	NA
526	D7318	1998	escherichia coli	NA	Unknown	E. coli	NA
527	D7419	1998	escherichia coli	NA	Unknown	E. coli	NA
528	D7491	1998	escherichia coli	NA	Unknown	E. coli	NA
529	D7699	1998	escherichia coli	NA	Unknown	E. coli	NA
530	D7819	1998	escherichia coli	NA	Unknown	E. coli	NA
531	D7919	1998	escherichia coli	NA	Unknown	E. coli	NA
532	D8010	1998	escherichia coli	NA	Unknown	E. coli	NA
533	D8086	1998	escherichia coli	NA	Unknown	E. coli	NA
534	D8106	1998	escherichia coli	NA	Unknown	E. coli	NA
535	D8218	1998	escherichia coli	NA	Unknown	E. coli	NA
536	D8219	1998	escherichia coli	NA	Unknown	E. coli	NA
537	D8465	1998	escherichia coli	NA	Unknown	E. coli	NA
538	D8915	1998	escherichia coli	NA	Unknown	E. coli	NA
539	D8964	1998	escherichia coli	NA	Unknown	E. coli	NA
540	D8983	1998	escherichia coli	NA	Unknown	E. coli	NA
541	D9027	1998	escherichia coli	NA	Unknown	E. coli	NA
542	D9161	1998	escherichia coli	NA	Unknown	E. coli	NA
543	D9179	1998	escherichia coli	NA	Unknown	E. coli	NA
544	D9200	1998	escherichia coli	NA	Unknown	E. coli	NA
545	D9463	1998	escherichia coli	NA	Unknown	E. coli	NA
546	D9565	1998	escherichia coli	NA	Unknown	E. coli	NA
547	D9601	1998	escherichia coli	NA	Unknown	E. coli	NA
548	D9693	1998	escherichia coli	NA	Unknown	E. coli	NA
549	D9728	1998	escherichia coli	NA	Unknown	E. coli	NA
550	D9763	1998	escherichia coli	NA	Unknown	E. coli	NA
551	D9902	1998	escherichia coli	NA	Unknown	E. coli	NA
552	D9924	1998	escherichia coli	NA	Unknown	E. coli	NA
553	10136	1998	Acinetobacter species	NA	Unknown	Not E. coli	NA
554	A777	1998	Acinetobacter species	NA	Unknown	Not E. coli	NA
555	A2672	1998	acinetobacter sp	NA	Unknown	Not E. coli	NA
556	12482	1998	acinetobacter species	NA	Unknown	Not E. coli	NA
557	9098	1998	acinetobacter species	NA	Unknown	Not E. coli	NA
558	9365	1998	acinetobacter species	NA	Unknown	Not E. coli	NA
559	9434	1998	acinetobacter species	NA	Unknown	Not E. coli	NA
560	9859	1998	acinetobacter species	NA	Unknown	Not E. coli	NA
561	A1169	1998	acinetobacter species	NA	Unknown	Not E. coli	NA
562	A230	1998	acinetobacter species	NA	Unknown	Not E. coli	NA
563	D10056	1998	acinetobacter species	NA	Unknown	Not E. coli	NA
564	D10133	1998	acinetobacter species	NA	Unknown	Not E. coli	NA
565	D10292	1998	acinetobacter species	NA	Unknown	Not E. coli	NA
566	D10887	1998	acinetobacter species	NA	Unknown	Not E. coli	NA
567	D11124	1998	acinetobacter species	NA	Unknown	Not E. coli	NA
568	D11149	1998	acinetobacter species	NA	Unknown	Not E. coli	NA
569	D11244	1998	acinetobacter species	NA	Unknown	Not E. coli	NA
570	D12076	1998	acinetobacter species	NA	Unknown	Not E. coli	NA
571	D12510	1998	acinetobacter species	NA	Unknown	Not E. coli	NA
572	D7039	1998	acinetobacter species	NA	Unknown	Not E. coli	NA
573	D7235	1998	acinetobacter species	NA	Unknown	Not E. coli	NA
574	D9098	1998	acinetobacter species	NA	Unknown	Not E. coli	NA
575	D9434	1998	acinetobacter species	NA	Unknown	Not E. coli	NA
576	D9514	1998	acinetobacter species	NA	Unknown	Not E. coli	NA
577	D9710	1998	acinetobacter species	NA	Unknown	Not E. coli	NA
578	D9771	1998	acinetobacter species	NA	Unknown	Not E. coli	NA
579	D9979	1998	acinetobacter species	NA	Unknown	Not E. coli	NA
580	A2200	1998	Aeromonas species	NA	Unknown	Not E. coli	NA
581	A1028	1998	aeromonas species	NA	Unknown	Not E. coli	NA
582	10014	1998	a- Haemolytic Strept	NA	Unknown	Not E. coli	NA
583	11215	1998	a- Haemolytic Strept	NA	Unknown	Not E. coli	NA
584	9481	1998	a- Haemolytic Strept	NA	Unknown	Not E. coli	NA
585	A1115	1998	a- Haemolytic Strept	NA	Unknown	Not E. coli	NA
586	A1213	1998	a- Haemolytic Strept	NA	Unknown	Not E. coli	NA
587	A1247	1998	a- Haemolytic Strept	NA	Unknown	Not E. coli	NA
588	A1282	1998	a- Haemolytic Strept	NA	Unknown	Not E. coli	NA
589	A1312	1998	a- Haemolytic Strept	NA	Unknown	Not E. coli	NA
590	A1587	1998	a- Haemolytic Strept	NA	Unknown	Not E. coli	NA
591	A1601	1998	a- Haemolytic Strept	NA	Unknown	Not E. coli	NA
592	A1782	1998	a- Haemolytic Strept	NA	Unknown	Not E. coli	NA
593	A1961	1998	a- Haemolytic Strept	NA	Unknown	Not E. coli	NA
594	A1962	1998	a- Haemolytic Strept	NA	Unknown	Not E. coli	NA
595	A2076	1998	a- Haemolytic Strept	NA	Unknown	Not E. coli	NA
596	A2110	1998	a- Haemolytic Strept	NA	Unknown	Not E. coli	NA
597	A2182	1998	a- Haemolytic Strept	NA	Unknown	Not E. coli	NA
598	A2686	1998	a- Haemolytic Strept	NA	Unknown	Not E. coli	NA
599	A2928	1998	a- Haemolytic Strept	NA	Unknown	Not E. coli	NA
600	A304	1998	a- Haemolytic Strept	NA	Unknown	Not E. coli	NA
601	D10736	1998	a- Haemolytic Strept	NA	Unknown	Not E. coli	NA
602	D11074	1998	a- Haemolytic Strept	NA	Unknown	Not E. coli	NA
603	D11215	1998	a- Haemolytic Strept	NA	Unknown	Not E. coli	NA
604	D11333	1998	a- Haemolytic Strept	NA	Unknown	Not E. coli	NA
605	D11350	1998	a- Haemolytic Strept	NA	Unknown	Not E. coli	NA
606	D11672	1998	a- Haemolytic Strept	NA	Unknown	Not E. coli	NA
607	D7006	1998	a- Haemolytic Strept	NA	Unknown	Not E. coli	NA
608	D9481	1998	a- Haemolytic Strept	NA	Unknown	Not E. coli	NA
609	D7250	1998	Skin flora	NA	Unknown	Not E. coli	NA
610	A1474	1998	Coagulase negative Staph	NA	Unknown	Not E. coli	NA
611	A2171	1998	Coagulase negative Staph	NA	Unknown	Not E. coli	NA
612	A1331	1998	Citrobacter species	NA	Unknown	Not E. coli	NA
613	A1838	1998	Citrobacter species	NA	Unknown	Not E. coli	NA
614	A2261	1998	Citrobacter species	NA	Unknown	Not E. coli	NA
615	A831	1998	Citrobacter species	NA	Unknown	Not E. coli	NA
616	A832	1998	Citrobacter species	NA	Unknown	Not E. coli	NA
617	D7020	1998	citrobacter freundii	NA	Unknown	Not E. coli	NA
618	10298	1998	citrobacter species	NA	Unknown	Not E. coli	NA
619	7020	1998	citrobacter species	NA	Unknown	Not E. coli	NA
620	A2885	1998	citrobacter species	NA	Unknown	Not E. coli	NA
621	D10298	1998	citrobacter species	NA	Unknown	Not E. coli	NA
622	A555	1998	Enterobacter species	NA	Unknown	Not E. coli	NA
623	D7069	1998	enterobacter agglomerans	NA	Unknown	Not E. coli	NA
624	7021	1998	enterobacter species	NA	Unknown	Not E. coli	NA
625	9266	1998	enterobacter species	NA	Unknown	Not E. coli	NA
626	D10442	1998	enterobacter species	NA	Unknown	Not E. coli	NA
627	D11856	1998	enterobacter species	NA	Unknown	Not E. coli	NA
628	D7021	1998	enterobacter species	NA	Unknown	Not E. coli	NA
629	D7667	1998	enterobacter species	NA	Unknown	Not E. coli	NA
630	D8414	1998	enterobacter species	NA	Unknown	Not E. coli	NA
631	D8987	1998	enterobacter species	NA	Unknown	Not E. coli	NA
632	D9266	1998	enterobacter species	NA	Unknown	Not E. coli	NA
633	D9490	1998	enterobacter species	NA	Unknown	Not E. coli	NA
634	D9694	1998	enterobacter species	NA	Unknown	Not E. coli	NA
635	D9965	1998	enterobacter species	NA	Unknown	Not E. coli	NA
636	A1223	1998	hafnei alvei	NA	Unknown	Not E. coli	NA
637	D7029	1998	proteus mirabilis	NA	Unknown	Not E. coli	NA
638	A1102	1998	proteus rettgeri	NA	Unknown	Not E. coli	NA
639	B259	1998	proteus species	NA	Unknown	Not E. coli	NA
640	A2926	1998	Cryptococcus species	NA	Unknown	Not E. coli	NA
641	A1001	1998	cryptococcus neofrormans	NA	Unknown	Not E. coli	NA
642	A1424	1998	cryptococcus neofrormans	NA	Unknown	Not E. coli	NA
643	A1604	1998	cryptococcus neofrormans	NA	Unknown	Not E. coli	NA
644	A1691	1998	cryptococcus neofrormans	NA	Unknown	Not E. coli	NA
645	A193	1998	cryptococcus neofrormans	NA	Unknown	Not E. coli	NA
646	A829	1998	cryptococcus neofrormans	NA	Unknown	Not E. coli	NA
647	D8891	1998	haemophilus influenzae	NA	Unknown	Not E. coli	NA
648	12660	1998	haemophilus influenzae type b	NA	Unknown	Not E. coli	NA
649	8599	1998	haemophilus influenzae type b	NA	Unknown	Not E. coli	NA
650	A575	1998	haemophilus influenzae type b	NA	Unknown	Not E. coli	NA
651	D11533	1998	haemophilus influenzae type b	NA	Unknown	Not E. coli	NA
652	D7642	1998	haemophilus influenzae type b	NA	Unknown	Not E. coli	NA
653	8891	1998	haemophilus influenzae	NA	Unknown	Not E. coli	NA
654	A1211	1998	Klebsiella	NA	Unknown	Not E. coli	NA
655	A1290	1998	Klebsiella	NA	Unknown	Not E. coli	NA
656	A1344	1998	Klebsiella	NA	Unknown	Not E. coli	NA
657	A1383	1998	Klebsiella	NA	Unknown	Not E. coli	NA
658	A1523	1998	Klebsiella	NA	Unknown	Not E. coli	NA
659	A1660	1998	Klebsiella	NA	Unknown	Not E. coli	NA
660	A1727	1998	Klebsiella	NA	Unknown	Not E. coli	NA
661	A2406	1998	Klebsiella	NA	Unknown	Not E. coli	NA
662	A2432	1998	Klebsiella	NA	Unknown	Not E. coli	NA
663	A2609	1998	Klebsiella	NA	Unknown	Not E. coli	NA
664	A2667	1998	Klebsiella	NA	Unknown	Not E. coli	NA
665	A571	1998	Klebsiella	NA	Unknown	Not E. coli	NA
666	A703	1998	Klebsiella	NA	Unknown	Not E. coli	NA
667	D10125	1998	klebsiella oxytoca	NA	Unknown	Not E. coli	NA
668	D10276	1998	klebsiella oxytoca	NA	Unknown	Not E. coli	NA
669	D10111	1998	klebsiella pneumoniae	NA	Unknown	Not E. coli	NA
670	D10254	1998	klebsiella pneumoniae	NA	Unknown	Not E. coli	NA
671	D10551	1998	klebsiella pneumoniae	NA	Unknown	Not E. coli	NA
672	D10772	1998	klebsiella pneumoniae	NA	Unknown	Not E. coli	NA
673	D11875	1998	klebsiella pneumoniae	NA	Unknown	Not E. coli	NA
674	D12071	1998	klebsiella pneumoniae	NA	Unknown	Not E. coli	NA
675	D12468	1998	klebsiella pneumoniae	NA	Unknown	Not E. coli	NA
676	D12722	1998	klebsiella pneumoniae	NA	Unknown	Not E. coli	NA
677	D8976	1998	klebsiella pneumoniae	NA	Unknown	Not E. coli	NA
678	D8999	1998	klebsiella pneumoniae	NA	Unknown	Not E. coli	NA
679	10060	1998	klebsiella species	NA	Unknown	Not E. coli	NA
680	10111	1998	klebsiella species	NA	Unknown	Not E. coli	NA
681	10135	1998	klebsiella species	NA	Unknown	Not E. coli	NA
682	10199	1998	klebsiella species	NA	Unknown	Not E. coli	NA
683	10254	1998	klebsiella species	NA	Unknown	Not E. coli	NA
684	10276	1998	klebsiella species	NA	Unknown	Not E. coli	NA
685	10353	1998	klebsiella species	NA	Unknown	Not E. coli	NA
686	10354	1998	klebsiella species	NA	Unknown	Not E. coli	NA
687	10414	1998	klebsiella species	NA	Unknown	Not E. coli	NA
688	10419	1998	klebsiella species	NA	Unknown	Not E. coli	NA
689	10534	1998	klebsiella species	NA	Unknown	Not E. coli	NA
690	10551	1998	klebsiella species	NA	Unknown	Not E. coli	NA
691	10616	1998	klebsiella species	NA	Unknown	Not E. coli	NA
692	10935	1998	klebsiella species	NA	Unknown	Not E. coli	NA
693	11021	1998	klebsiella species	NA	Unknown	Not E. coli	NA
694	11875	1998	klebsiella species	NA	Unknown	Not E. coli	NA
695	11892	1998	klebsiella species	NA	Unknown	Not E. coli	NA
696	11962	1998	klebsiella species	NA	Unknown	Not E. coli	NA
697	12336	1998	klebsiella species	NA	Unknown	Not E. coli	NA
698	12411	1998	klebsiella species	NA	Unknown	Not E. coli	NA
699	12722	1998	klebsiella species	NA	Unknown	Not E. coli	NA
700	6899	1998	klebsiella species	NA	Unknown	Not E. coli	NA
701	8238	1998	klebsiella species	NA	Unknown	Not E. coli	NA
702	8283	1998	klebsiella species	NA	Unknown	Not E. coli	NA
703	8440	1998	klebsiella species	NA	Unknown	Not E. coli	NA
704	8886	1998	klebsiella species	NA	Unknown	Not E. coli	NA
705	8999	1998	klebsiella species	NA	Unknown	Not E. coli	NA
706	9357	1998	klebsiella species	NA	Unknown	Not E. coli	NA
707	9938	1998	klebsiella species	NA	Unknown	Not E. coli	NA
708	9996	1998	klebsiella species	NA	Unknown	Not E. coli	NA
709	A649	1998	klebsiella species	NA	Unknown	Not E. coli	NA
710	A772	1998	klebsiella species	NA	Unknown	Not E. coli	NA
711	A810	1998	klebsiella species	NA	Unknown	Not E. coli	NA
712	B183	1998	klebsiella species	NA	Unknown	Not E. coli	NA
713	D10060	1998	klebsiella species	NA	Unknown	Not E. coli	NA
714	D10135	1998	klebsiella species	NA	Unknown	Not E. coli	NA
715	D10199	1998	klebsiella species	NA	Unknown	Not E. coli	NA
716	D10323	1998	klebsiella species	NA	Unknown	Not E. coli	NA
717	D10353	1998	klebsiella species	NA	Unknown	Not E. coli	NA
718	D10354	1998	klebsiella species	NA	Unknown	Not E. coli	NA
719	D10414	1998	klebsiella species	NA	Unknown	Not E. coli	NA
720	D10443	1998	klebsiella species	NA	Unknown	Not E. coli	NA
721	D10534	1998	klebsiella species	NA	Unknown	Not E. coli	NA
722	D10856	1998	klebsiella species	NA	Unknown	Not E. coli	NA
723	D10971	1998	klebsiella species	NA	Unknown	Not E. coli	NA
724	D11021	1998	klebsiella species	NA	Unknown	Not E. coli	NA
725	D11892	1998	klebsiella species	NA	Unknown	Not E. coli	NA
726	D11962	1998	klebsiella species	NA	Unknown	Not E. coli	NA
727	D11992	1998	klebsiella species	NA	Unknown	Not E. coli	NA
728	D12043	1998	klebsiella species	NA	Unknown	Not E. coli	NA
729	D12195	1998	klebsiella species	NA	Unknown	Not E. coli	NA
730	D12203	1998	klebsiella species	NA	Unknown	Not E. coli	NA
731	D12336	1998	klebsiella species	NA	Unknown	Not E. coli	NA
732	D12693	1998	klebsiella species	NA	Unknown	Not E. coli	NA
733	D6899	1998	klebsiella species	NA	Unknown	Not E. coli	NA
734	D7722	1998	klebsiella species	NA	Unknown	Not E. coli	NA
735	D7776	1998	klebsiella species	NA	Unknown	Not E. coli	NA
736	D8238	1998	klebsiella species	NA	Unknown	Not E. coli	NA
737	D8283	1998	klebsiella species	NA	Unknown	Not E. coli	NA
738	D8407	1998	klebsiella species	NA	Unknown	Not E. coli	NA
739	D8440	1998	klebsiella species	NA	Unknown	Not E. coli	NA
740	D8886	1998	klebsiella species	NA	Unknown	Not E. coli	NA
741	D9204	1998	klebsiella species	NA	Unknown	Not E. coli	NA
742	D9357	1998	klebsiella species	NA	Unknown	Not E. coli	NA
743	D9482	1998	klebsiella species	NA	Unknown	Not E. coli	NA
744	D9816	1998	klebsiella species	NA	Unknown	Not E. coli	NA
745	D9938	1998	klebsiella species	NA	Unknown	Not E. coli	NA
746	D9996	1998	klebsiella species	NA	Unknown	Not E. coli	NA
747	A1225	1998	neisseria meningitidis; group a	NA	Unknown	Not E. coli	NA
748	A1499	1998	neisseria meningitidis; group a	NA	Unknown	Not E. coli	NA
749	A1747	1998	neisseria meningitidis; group a	NA	Unknown	Not E. coli	NA
750	A1855	1998	neisseria meningitidis; group a	NA	Unknown	Not E. coli	NA
751	A2208	1998	neisseria meningitidis; group a	NA	Unknown	Not E. coli	NA
752	A2380	1998	neisseria meningitidis; group a	NA	Unknown	Not E. coli	NA
753	A1011	1998	neisseria meningitidis; group a	NA	Unknown	Not E. coli	NA
754	A1217	1998	neisseria meningitidis; group a	NA	Unknown	Not E. coli	NA
755	A1307	1998	neisseria meningitidis; group a	NA	Unknown	Not E. coli	NA
756	A1370	1998	neisseria meningitidis; group a	NA	Unknown	Not E. coli	NA
757	A1723	1998	neisseria meningitidis; group a	NA	Unknown	Not E. coli	NA
758	A1728	1998	neisseria meningitidis; group a	NA	Unknown	Not E. coli	NA
759	A1859	1998	neisseria meningitidis; group a	NA	Unknown	Not E. coli	NA
760	A1939	1998	neisseria meningitidis; group a	NA	Unknown	Not E. coli	NA
761	A2268	1998	neisseria meningitidis; group a	NA	Unknown	Not E. coli	NA
762	A2803	1998	neisseria meningitidis; group a	NA	Unknown	Not E. coli	NA
763	A952	1998	neisseria meningitidis; group a	NA	Unknown	Not E. coli	NA
764	B009	1998	neisseria meningitidis; group a	NA	Unknown	Not E. coli	NA
765	B149	1998	neisseria meningitidis; group a	NA	Unknown	Not E. coli	NA
766	B229	1998	neisseria meningitidis; group a	NA	Unknown	Not E. coli	NA
767	D10680	1998	neisseria meningitidis; group a	NA	Unknown	Not E. coli	NA
768	D10882	1998	neisseria meningitidis; group a	NA	Unknown	Not E. coli	NA
769	D10986	1998	neisseria meningitidis; group a	NA	Unknown	Not E. coli	NA
770	A267	1998	coliform species	NA	Unknown	Not E. coli	NA
771	D11816	1998	coliform species	NA	Unknown	Not E. coli	NA
772	D4314	1998	coliform species	NA	Unknown	Not E. coli	NA
773	A381	1998	Gram negative rod	NA	Unknown	Not E. coli	NA
774	A1473	1998	Other Gram positive cocci	NA	Unknown	Not E. coli	NA
775	A1611	1998	Other Gram positive cocci	NA	Unknown	Not E. coli	NA
776	A1921	1998	Other Gram positive cocci	NA	Unknown	Not E. coli	NA
777	A2003	1998	Other Gram positive cocci	NA	Unknown	Not E. coli	NA
778	A2033	1998	Other Gram positive cocci	NA	Unknown	Not E. coli	NA
779	A2555	1998	Other Gram positive cocci	NA	Unknown	Not E. coli	NA
780	A594	1998	leuconostoc species	NA	Unknown	Not E. coli	NA
781	A237	1998	pseudomonas	NA	Unknown	Not E. coli	NA
782	B192	1998	pseudomonas aeruginosa	NA	Unknown	Not E. coli	NA
783	D058	1998	pseudomonas aeruginosa	NA	Unknown	Not E. coli	NA
784	D10114	1998	pseudomonas aeruginosa	NA	Unknown	Not E. coli	NA
785	D11214	1998	pseudomonas aeruginosa	NA	Unknown	Not E. coli	NA
786	D11241	1998	pseudomonas aeruginosa	NA	Unknown	Not E. coli	NA
787	D12192	1998	pseudomonas aeruginosa	NA	Unknown	Not E. coli	NA
788	D12275	1998	pseudomonas aeruginosa	NA	Unknown	Not E. coli	NA
789	D12339	1998	pseudomonas aeruginosa	NA	Unknown	Not E. coli	NA
790	D12495	1998	pseudomonas aeruginosa	NA	Unknown	Not E. coli	NA
791	D8050	1998	pseudomonas aeruginosa	NA	Unknown	Not E. coli	NA
792	D8724	1998	pseudomonas aeruginosa	NA	Unknown	Not E. coli	NA
793	D8867	1998	pseudomonas aeruginosa	NA	Unknown	Not E. coli	NA
794	D8911	1998	pseudomonas aeruginosa	NA	Unknown	Not E. coli	NA
795	A557	1998	pseudomonas putida	NA	Unknown	Not E. coli	NA
796	A1708	1998	pseudomonas sp	NA	Unknown	Not E. coli	NA
797	A251	1998	pseudomonas species	NA	Unknown	Not E. coli	NA
798	A2983	1998	pseudomonas species	NA	Unknown	Not E. coli	NA
799	A329	1998	pseudomonas species	NA	Unknown	Not E. coli	NA
800	B029	1998	pseudomonas species	NA	Unknown	Not E. coli	NA
801	D10021	1998	pseudomonas species	NA	Unknown	Not E. coli	NA
802	D9870	1998	pseudomonas species	NA	Unknown	Not E. coli	NA
803	10160	1998	salmonella enteritidis	NA	Unknown	Not E. coli	NA
804	10991	1998	salmonella enteritidis	NA	Unknown	Not E. coli	NA
805	11364	1998	salmonella enteritidis	NA	Unknown	Not E. coli	NA
806	11715	1998	salmonella enteritidis	NA	Unknown	Not E. coli	NA
807	11924	1998	salmonella enteritidis	NA	Unknown	Not E. coli	NA
808	12239	1998	salmonella enteritidis	NA	Unknown	Not E. coli	NA
809	12543	1998	salmonella enteritidis	NA	Unknown	Not E. coli	NA
810	6948	1998	salmonella enteritidis	NA	Unknown	Not E. coli	NA
811	8388	1998	salmonella enteritidis	NA	Unknown	Not E. coli	NA
812	8508	1998	salmonella enteritidis	NA	Unknown	Not E. coli	NA
813	8622	1998	salmonella enteritidis	NA	Unknown	Not E. coli	NA
814	8772	1998	salmonella enteritidis	NA	Unknown	Not E. coli	NA
815	9486	1998	salmonella enteritidis	NA	Unknown	Not E. coli	NA
816	9867	1998	salmonella enteritidis	NA	Unknown	Not E. coli	NA
817	9868	1998	salmonella enteritidis	NA	Unknown	Not E. coli	NA
818	A1158	1998	salmonella enteritidis	NA	Unknown	Not E. coli	NA
819	A2669	1998	salmonella enteritidis	NA	Unknown	Not E. coli	NA
820	A2875	1998	salmonella enteritidis	NA	Unknown	Not E. coli	NA
821	A2935	1998	salmonella enteritidis	NA	Unknown	Not E. coli	NA
822	A1041	1998	salmonella enteritidis	NA	Unknown	Not E. coli	NA
823	A1157	1998	salmonella enteritidis	NA	Unknown	Not E. coli	NA
824	A1280	1998	salmonella enteritidis	NA	Unknown	Not E. coli	NA
825	A1284	1998	salmonella enteritidis	NA	Unknown	Not E. coli	NA
826	A1304	1998	salmonella enteritidis	NA	Unknown	Not E. coli	NA
827	A1529	1998	salmonella enteritidis	NA	Unknown	Not E. coli	NA
828	A1636	1998	salmonella enteritidis	NA	Unknown	Not E. coli	NA
829	A1829	1998	salmonella enteritidis	NA	Unknown	Not E. coli	NA
830	A206	1998	salmonella enteritidis	NA	Unknown	Not E. coli	NA
831	A2216	1998	salmonella enteritidis	NA	Unknown	Not E. coli	NA
832	A2331	1998	salmonella enteritidis	NA	Unknown	Not E. coli	NA
833	A2404	1998	salmonella enteritidis	NA	Unknown	Not E. coli	NA
834	A2416	1998	salmonella enteritidis	NA	Unknown	Not E. coli	NA
835	A2428	1998	salmonella enteritidis	NA	Unknown	Not E. coli	NA
836	A2448	1998	salmonella enteritidis	NA	Unknown	Not E. coli	NA
837	A2533	1998	salmonella enteritidis	NA	Unknown	Not E. coli	NA
838	A2712	1998	salmonella enteritidis	NA	Unknown	Not E. coli	NA
839	A2876	1998	salmonella enteritidis	NA	Unknown	Not E. coli	NA
840	A2944	1998	salmonella enteritidis	NA	Unknown	Not E. coli	NA
841	A3086	1998	salmonella enteritidis	NA	Unknown	Not E. coli	NA
842	A395	1998	salmonella enteritidis	NA	Unknown	Not E. coli	NA
843	A455	1998	salmonella enteritidis	NA	Unknown	Not E. coli	NA
844	A486	1998	salmonella enteritidis	NA	Unknown	Not E. coli	NA
845	A657	1998	salmonella enteritidis	NA	Unknown	Not E. coli	NA
846	A697	1998	salmonella enteritidis	NA	Unknown	Not E. coli	NA
847	A698	1998	salmonella enteritidis	NA	Unknown	Not E. coli	NA
848	A850	1998	salmonella enteritidis	NA	Unknown	Not E. coli	NA
849	D11364	1998	salmonella enteritidis	NA	Unknown	Not E. coli	NA
850	D11715	1998	salmonella enteritidis	NA	Unknown	Not E. coli	NA
851	D12239	1998	salmonella enteritidis	NA	Unknown	Not E. coli	NA
852	D6948	1998	salmonella enteritidis	NA	Unknown	Not E. coli	NA
853	D7028	1998	salmonella enteritidis	NA	Unknown	Not E. coli	NA
854	D7255	1998	salmonella enteritidis	NA	Unknown	Not E. coli	NA
855	D7645	1998	salmonella enteritidis	NA	Unknown	Not E. coli	NA
856	D7872	1998	salmonella enteritidis	NA	Unknown	Not E. coli	NA
857	D7909	1998	salmonella enteritidis	NA	Unknown	Not E. coli	NA
858	D8508	1998	salmonella enteritidis	NA	Unknown	Not E. coli	NA
859	D8622	1998	salmonella enteritidis	NA	Unknown	Not E. coli	NA
860	D8772	1998	salmonella enteritidis	NA	Unknown	Not E. coli	NA
861	D9867	1998	salmonella enteritidis	NA	Unknown	Not E. coli	NA
862	D9868	1998	salmonella enteritidis	NA	Unknown	Not E. coli	NA
863	10335	1998	salmonella typhi	NA	Unknown	Not E. coli	NA
864	11490	1998	salmonella typhi	NA	Unknown	Not E. coli	NA
865	12110	1998	salmonella typhi	NA	Unknown	Not E. coli	NA
866	7992	1998	salmonella typhi	NA	Unknown	Not E. coli	NA
867	7993	1998	salmonella typhi	NA	Unknown	Not E. coli	NA
868	9236	1998	salmonella typhi	NA	Unknown	Not E. coli	NA
869	9604	1998	salmonella typhi	NA	Unknown	Not E. coli	NA
870	A1074	1998	salmonella typhi	NA	Unknown	Not E. coli	NA
871	A1624	1998	salmonella typhi	NA	Unknown	Not E. coli	NA
872	A2134	1998	salmonella typhi	NA	Unknown	Not E. coli	NA
873	A231	1998	salmonella typhi	NA	Unknown	Not E. coli	NA
874	A2354	1998	salmonella typhi	NA	Unknown	Not E. coli	NA
875	A2401	1998	salmonella typhi	NA	Unknown	Not E. coli	NA
876	A271	1998	salmonella typhi	NA	Unknown	Not E. coli	NA
877	A2788	1998	salmonella typhi	NA	Unknown	Not E. coli	NA
878	A279	1998	salmonella typhi	NA	Unknown	Not E. coli	NA
879	A3052	1998	salmonella typhi	NA	Unknown	Not E. coli	NA
880	A377	1998	salmonella typhi	NA	Unknown	Not E. coli	NA
881	A403	1998	salmonella typhi	NA	Unknown	Not E. coli	NA
882	A432	1998	salmonella typhi	NA	Unknown	Not E. coli	NA
883	A550	1998	salmonella typhi	NA	Unknown	Not E. coli	NA
884	A752	1998	salmonella typhi	NA	Unknown	Not E. coli	NA
885	A756	1998	salmonella typhi	NA	Unknown	Not E. coli	NA
886	D10335	1998	salmonella typhi	NA	Unknown	Not E. coli	NA
887	D11490	1998	salmonella typhi	NA	Unknown	Not E. coli	NA
888	D12110	1998	salmonella typhi	NA	Unknown	Not E. coli	NA
889	D6922	1998	salmonella typhi	NA	Unknown	Not E. coli	NA
890	D7992	1998	salmonella typhi	NA	Unknown	Not E. coli	NA
891	D7993	1998	salmonella typhi	NA	Unknown	Not E. coli	NA
892	D9604	1998	salmonella typhi	NA	Unknown	Not E. coli	NA
893	10078	1998	salmonella typhimurium	NA	Unknown	Not E. coli	NA
894	10115	1998	salmonella typhimurium	NA	Unknown	Not E. coli	NA
895	10225	1998	salmonella typhimurium	NA	Unknown	Not E. coli	NA
896	10283	1998	salmonella typhimurium	NA	Unknown	Not E. coli	NA
897	10337	1998	salmonella typhimurium	NA	Unknown	Not E. coli	NA
898	10484	1998	salmonella typhimurium	NA	Unknown	Not E. coli	NA
899	10548	1998	salmonella typhimurium	NA	Unknown	Not E. coli	NA
900	10565	1998	salmonella typhimurium	NA	Unknown	Not E. coli	NA
901	10592	1998	salmonella typhimurium	NA	Unknown	Not E. coli	NA
902	10617	1998	salmonella typhimurium	NA	Unknown	Not E. coli	NA
903	10630	1998	salmonella typhimurium	NA	Unknown	Not E. coli	NA
904	10639	1998	salmonella typhimurium	NA	Unknown	Not E. coli	NA
905	10687	1998	salmonella typhimurium	NA	Unknown	Not E. coli	NA
906	10706	1998	salmonella typhimurium	NA	Unknown	Not E. coli	NA
907	10709	1998	salmonella typhimurium	NA	Unknown	Not E. coli	NA
908	10950	1998	salmonella typhimurium	NA	Unknown	Not E. coli	NA
909	10993	1998	salmonella typhimurium	NA	Unknown	Not E. coli	NA
910	11153	1998	salmonella typhimurium	NA	Unknown	Not E. coli	NA
911	11408	1998	salmonella typhimurium	NA	Unknown	Not E. coli	NA
912	11510	1998	salmonella typhimurium	NA	Unknown	Not E. coli	NA
913	11582	1998	salmonella typhimurium	NA	Unknown	Not E. coli	NA
914	11584	1998	salmonella typhimurium	NA	Unknown	Not E. coli	NA
915	11594	1998	salmonella typhimurium	NA	Unknown	Not E. coli	NA
916	11681	1998	salmonella typhimurium	NA	Unknown	Not E. coli	NA
917	11706	1998	salmonella typhimurium	NA	Unknown	Not E. coli	NA
918	11741	1998	salmonella typhimurium	NA	Unknown	Not E. coli	NA
919	11831	1998	salmonella typhimurium	NA	Unknown	Not E. coli	NA
920	11833	1998	salmonella typhimurium	NA	Unknown	Not E. coli	NA
921	11860	1998	salmonella typhimurium	NA	Unknown	Not E. coli	NA
922	11863	1998	salmonella typhimurium	NA	Unknown	Not E. coli	NA
923	12135	1998	salmonella typhimurium	NA	Unknown	Not E. coli	NA
924	12205	1998	salmonella typhimurium	NA	Unknown	Not E. coli	NA
925	12211	1998	salmonella typhimurium	NA	Unknown	Not E. coli	NA
926	12241	1998	salmonella typhimurium	NA	Unknown	Not E. coli	NA
927	12251	1998	salmonella typhimurium	NA	Unknown	Not E. coli	NA
928	12261	1998	salmonella typhimurium	NA	Unknown	Not E. coli	NA
929	12277	1998	salmonella typhimurium	NA	Unknown	Not E. coli	NA
930	12303	1998	salmonella typhimurium	NA	Unknown	Not E. coli	NA
931	12354	1998	salmonella typhimurium	NA	Unknown	Not E. coli	NA
932	12415	1998	salmonella typhimurium	NA	Unknown	Not E. coli	NA
933	12460	1998	salmonella typhimurium	NA	Unknown	Not E. coli	NA
934	12500	1998	salmonella typhimurium	NA	Unknown	Not E. coli	NA
935	12621	1998	salmonella typhimurium	NA	Unknown	Not E. coli	NA
936	12684	1998	salmonella typhimurium	NA	Unknown	Not E. coli	NA
937	12705	1998	salmonella typhimurium	NA	Unknown	Not E. coli	NA
938	6934	1998	salmonella typhimurium	NA	Unknown	Not E. coli	NA
939	7004	1998	salmonella typhimurium	NA	Unknown	Not E. coli	NA
940	7174	1998	salmonella typhimurium	NA	Unknown	Not E. coli	NA
941	7191	1998	salmonella typhimurium	NA	Unknown	Not E. coli	NA
942	7228	1998	salmonella typhimurium	NA	Unknown	Not E. coli	NA
943	7377	1998	salmonella typhimurium	NA	Unknown	Not E. coli	NA
944	7517	1998	salmonella typhimurium	NA	Unknown	Not E. coli	NA
945	7913	1998	salmonella typhimurium	NA	Unknown	Not E. coli	NA
946	7937	1998	salmonella typhimurium	NA	Unknown	Not E. coli	NA
947	8047	1998	salmonella typhimurium	NA	Unknown	Not E. coli	NA
948	8105	1998	salmonella typhimurium	NA	Unknown	Not E. coli	NA
949	8162	1998	salmonella typhimurium	NA	Unknown	Not E. coli	NA
950	8181	1998	salmonella typhimurium	NA	Unknown	Not E. coli	NA
951	8182	1998	salmonella typhimurium	NA	Unknown	Not E. coli	NA
952	8247	1998	salmonella typhimurium	NA	Unknown	Not E. coli	NA
953	8249	1998	salmonella typhimurium	NA	Unknown	Not E. coli	NA
954	8464	1998	salmonella typhimurium	NA	Unknown	Not E. coli	NA
955	8469	1998	salmonella typhimurium	NA	Unknown	Not E. coli	NA
956	8509	1998	salmonella typhimurium	NA	Unknown	Not E. coli	NA
957	8510	1998	salmonella typhimurium	NA	Unknown	Not E. coli	NA
958	8511	1998	salmonella typhimurium	NA	Unknown	Not E. coli	NA
959	8570	1998	salmonella typhimurium	NA	Unknown	Not E. coli	NA
960	8573	1998	salmonella typhimurium	NA	Unknown	Not E. coli	NA
961	8576	1998	salmonella typhimurium	NA	Unknown	Not E. coli	NA
962	8597	1998	salmonella typhimurium	NA	Unknown	Not E. coli	NA
963	8621	1998	salmonella typhimurium	NA	Unknown	Not E. coli	NA
964	8723	1998	salmonella typhimurium	NA	Unknown	Not E. coli	NA
965	8842	1998	salmonella typhimurium	NA	Unknown	Not E. coli	NA
966	8866	1998	salmonella typhimurium	NA	Unknown	Not E. coli	NA
967	8909	1998	salmonella typhimurium	NA	Unknown	Not E. coli	NA
968	8925	1998	salmonella typhimurium	NA	Unknown	Not E. coli	NA
969	8967	1998	salmonella typhimurium	NA	Unknown	Not E. coli	NA
970	8980	1998	salmonella typhimurium	NA	Unknown	Not E. coli	NA
971	9003	1998	salmonella typhimurium	NA	Unknown	Not E. coli	NA
972	9081	1998	salmonella typhimurium	NA	Unknown	Not E. coli	NA
973	9177	1998	salmonella typhimurium	NA	Unknown	Not E. coli	NA
974	9187	1998	salmonella typhimurium	NA	Unknown	Not E. coli	NA
975	9202	1998	salmonella typhimurium	NA	Unknown	Not E. coli	NA
976	9227	1998	salmonella typhimurium	NA	Unknown	Not E. coli	NA
977	9253	1998	salmonella typhimurium	NA	Unknown	Not E. coli	NA
978	9262	1998	salmonella typhimurium	NA	Unknown	Not E. coli	NA
979	9265	1998	salmonella typhimurium	NA	Unknown	Not E. coli	NA
980	9269	1998	salmonella typhimurium	NA	Unknown	Not E. coli	NA
981	9302	1998	salmonella typhimurium	NA	Unknown	Not E. coli	NA
982	9418	1998	salmonella typhimurium	NA	Unknown	Not E. coli	NA
983	9422	1998	salmonella typhimurium	NA	Unknown	Not E. coli	NA
984	9483	1998	salmonella typhimurium	NA	Unknown	Not E. coli	NA
985	9485	1998	salmonella typhimurium	NA	Unknown	Not E. coli	NA
986	9496	1998	salmonella typhimurium	NA	Unknown	Not E. coli	NA
987	9563	1998	salmonella typhimurium	NA	Unknown	Not E. coli	NA
988	9564	1998	salmonella typhimurium	NA	Unknown	Not E. coli	NA
989	9591	1998	salmonella typhimurium	NA	Unknown	Not E. coli	NA
990	9622	1998	salmonella typhimurium	NA	Unknown	Not E. coli	NA
991	9635	1998	salmonella typhimurium	NA	Unknown	Not E. coli	NA
992	9663	1998	salmonella typhimurium	NA	Unknown	Not E. coli	NA
993	9691	1998	salmonella typhimurium	NA	Unknown	Not E. coli	NA
994	9725	1998	salmonella typhimurium	NA	Unknown	Not E. coli	NA
995	9726	1998	salmonella typhimurium	NA	Unknown	Not E. coli	NA
996	9732	1998	salmonella typhimurium	NA	Unknown	Not E. coli	NA
997	9798	1998	salmonella typhimurium	NA	Unknown	Not E. coli	NA
998	9800	1998	salmonella typhimurium	NA	Unknown	Not E. coli	NA
999	9848	1998	salmonella typhimurium	NA	Unknown	Not E. coli	NA
1000	9998	1998	salmonella typhimurium	NA	Unknown	Not E. coli	NA
1001	A936	1998	salmonella typhimurium	NA	Unknown	Not E. coli	NA
1002	A1017	1998	salmonella typhimurium	NA	Unknown	Not E. coli	NA
1003	A1052	1998	salmonella typhimurium	NA	Unknown	Not E. coli	NA
1004	A1058	1998	salmonella typhimurium	NA	Unknown	Not E. coli	NA
1005	A1075	1998	salmonella typhimurium	NA	Unknown	Not E. coli	NA
1006	A1122	1998	salmonella typhimurium	NA	Unknown	Not E. coli	NA
1007	A1131	1998	salmonella typhimurium	NA	Unknown	Not E. coli	NA
1008	A1145	1998	salmonella typhimurium	NA	Unknown	Not E. coli	NA
1009	A1168	1998	salmonella typhimurium	NA	Unknown	Not E. coli	NA
1010	A1177	1998	salmonella typhimurium	NA	Unknown	Not E. coli	NA
1011	A1180	1998	salmonella typhimurium	NA	Unknown	Not E. coli	NA
1012	A1193	1998	salmonella typhimurium	NA	Unknown	Not E. coli	NA
1013	A1194	1998	salmonella typhimurium	NA	Unknown	Not E. coli	NA
1014	A1197	1998	salmonella typhimurium	NA	Unknown	Not E. coli	NA
1015	A1242	1998	salmonella typhimurium	NA	Unknown	Not E. coli	NA
1016	A1305	1998	salmonella typhimurium	NA	Unknown	Not E. coli	NA
1017	A1433	1998	salmonella typhimurium	NA	Unknown	Not E. coli	NA
1018	A1491	1998	salmonella typhimurium	NA	Unknown	Not E. coli	NA
1019	A1493	1998	salmonella typhimurium	NA	Unknown	Not E. coli	NA
1020	A1494	1998	salmonella typhimurium	NA	Unknown	Not E. coli	NA
1021	A1498	1998	salmonella typhimurium	NA	Unknown	Not E. coli	NA
1022	A1504	1998	salmonella typhimurium	NA	Unknown	Not E. coli	NA
1023	A1507	1998	salmonella typhimurium	NA	Unknown	Not E. coli	NA
1024	A1530	1998	salmonella typhimurium	NA	Unknown	Not E. coli	NA
1025	A1535	1998	salmonella typhimurium	NA	Unknown	Not E. coli	NA
1026	A1602	1998	salmonella typhimurium	NA	Unknown	Not E. coli	NA
1027	A1606	1998	salmonella typhimurium	NA	Unknown	Not E. coli	NA
1028	A1612	1998	salmonella typhimurium	NA	Unknown	Not E. coli	NA
1029	A1662	1998	salmonella typhimurium	NA	Unknown	Not E. coli	NA
1030	A1683	1998	salmonella typhimurium	NA	Unknown	Not E. coli	NA
1031	A1755	1998	salmonella typhimurium	NA	Unknown	Not E. coli	NA
1032	A188	1998	salmonella typhimurium	NA	Unknown	Not E. coli	NA
1033	A1890	1998	salmonella typhimurium	NA	Unknown	Not E. coli	NA
1034	A1892	1998	salmonella typhimurium	NA	Unknown	Not E. coli	NA
1035	A2061	1998	salmonella typhimurium	NA	Unknown	Not E. coli	NA
1036	A2065	1998	salmonella typhimurium	NA	Unknown	Not E. coli	NA
1037	A207	1998	salmonella typhimurium	NA	Unknown	Not E. coli	NA
1038	A2113	1998	salmonella typhimurium	NA	Unknown	Not E. coli	NA
1039	A213	1998	salmonella typhimurium	NA	Unknown	Not E. coli	NA
1040	A2132	1998	salmonella typhimurium	NA	Unknown	Not E. coli	NA
1041	A215	1998	salmonella typhimurium	NA	Unknown	Not E. coli	NA
1042	A2161	1998	salmonella typhimurium	NA	Unknown	Not E. coli	NA
1043	A2225	1998	salmonella typhimurium	NA	Unknown	Not E. coli	NA
1044	A2252	1998	salmonella typhimurium	NA	Unknown	Not E. coli	NA
1045	A2265	1998	salmonella typhimurium	NA	Unknown	Not E. coli	NA
1046	A2275	1998	salmonella typhimurium	NA	Unknown	Not E. coli	NA
1047	A2284	1998	salmonella typhimurium	NA	Unknown	Not E. coli	NA
1048	A2320	1998	salmonella typhimurium	NA	Unknown	Not E. coli	NA
1049	A2322	1998	salmonella typhimurium	NA	Unknown	Not E. coli	NA
1050	A2356	1998	salmonella typhimurium	NA	Unknown	Not E. coli	NA
1051	A2391	1998	salmonella typhimurium	NA	Unknown	Not E. coli	NA
1052	A2392	1998	salmonella typhimurium	NA	Unknown	Not E. coli	NA
1053	A241	1998	salmonella typhimurium	NA	Unknown	Not E. coli	NA
1054	A2424	1998	salmonella typhimurium	NA	Unknown	Not E. coli	NA
1055	A2433	1998	salmonella typhimurium	NA	Unknown	Not E. coli	NA
1056	A2469	1998	salmonella typhimurium	NA	Unknown	Not E. coli	NA
1057	A2479	1998	salmonella typhimurium	NA	Unknown	Not E. coli	NA
1058	A2490	1998	salmonella typhimurium	NA	Unknown	Not E. coli	NA
1059	A2516	1998	salmonella typhimurium	NA	Unknown	Not E. coli	NA
1060	A2538	1998	salmonella typhimurium	NA	Unknown	Not E. coli	NA
1061	A2539	1998	salmonella typhimurium	NA	Unknown	Not E. coli	NA
1062	A2548	1998	salmonella typhimurium	NA	Unknown	Not E. coli	NA
1063	A255	1998	salmonella typhimurium	NA	Unknown	Not E. coli	NA
1064	A2558	1998	salmonella typhimurium	NA	Unknown	Not E. coli	NA
1065	A2564	1998	salmonella typhimurium	NA	Unknown	Not E. coli	NA
1066	A2568	1998	salmonella typhimurium	NA	Unknown	Not E. coli	NA
1067	A2577	1998	salmonella typhimurium	NA	Unknown	Not E. coli	NA
1068	A2607	1998	salmonella typhimurium	NA	Unknown	Not E. coli	NA
1069	A2616	1998	salmonella typhimurium	NA	Unknown	Not E. coli	NA
1070	A2635	1998	salmonella typhimurium	NA	Unknown	Not E. coli	NA
1071	A2655	1998	salmonella typhimurium	NA	Unknown	Not E. coli	NA
1072	A2691	1998	salmonella typhimurium	NA	Unknown	Not E. coli	NA
1073	A2696	1998	salmonella typhimurium	NA	Unknown	Not E. coli	NA
1074	A2767	1998	salmonella typhimurium	NA	Unknown	Not E. coli	NA
1075	A2771	1998	salmonella typhimurium	NA	Unknown	Not E. coli	NA
1076	A2867	1998	salmonella typhimurium	NA	Unknown	Not E. coli	NA
1077	A2891	1998	salmonella typhimurium	NA	Unknown	Not E. coli	NA
1078	A2897	1998	salmonella typhimurium	NA	Unknown	Not E. coli	NA
1079	A2930	1998	salmonella typhimurium	NA	Unknown	Not E. coli	NA
1080	A2946	1998	salmonella typhimurium	NA	Unknown	Not E. coli	NA
1081	A2951	1998	salmonella typhimurium	NA	Unknown	Not E. coli	NA
1082	A2957	1998	salmonella typhimurium	NA	Unknown	Not E. coli	NA
1083	A2962	1998	salmonella typhimurium	NA	Unknown	Not E. coli	NA
1084	A2975	1998	salmonella typhimurium	NA	Unknown	Not E. coli	NA
1085	A2998	1998	salmonella typhimurium	NA	Unknown	Not E. coli	NA
1086	A3014	1998	salmonella typhimurium	NA	Unknown	Not E. coli	NA
1087	A3019	1998	salmonella typhimurium	NA	Unknown	Not E. coli	NA
1088	A3025	1998	salmonella typhimurium	NA	Unknown	Not E. coli	NA
1089	A3028	1998	salmonella typhimurium	NA	Unknown	Not E. coli	NA
1090	A3029	1998	salmonella typhimurium	NA	Unknown	Not E. coli	NA
1091	A3058	1998	salmonella typhimurium	NA	Unknown	Not E. coli	NA
1092	A318	1998	salmonella typhimurium	NA	Unknown	Not E. coli	NA
1093	A322	1998	salmonella typhimurium	NA	Unknown	Not E. coli	NA
1094	A337	1998	salmonella typhimurium	NA	Unknown	Not E. coli	NA
1095	A349	1998	salmonella typhimurium	NA	Unknown	Not E. coli	NA
1096	A357	1998	salmonella typhimurium	NA	Unknown	Not E. coli	NA
1097	A362	1998	salmonella typhimurium	NA	Unknown	Not E. coli	NA
1098	A373	1998	salmonella typhimurium	NA	Unknown	Not E. coli	NA
1099	A383	1998	salmonella typhimurium	NA	Unknown	Not E. coli	NA
1100	A390	1998	salmonella typhimurium	NA	Unknown	Not E. coli	NA
1101	A394	1998	salmonella typhimurium	NA	Unknown	Not E. coli	NA
1102	A399	1998	salmonella typhimurium	NA	Unknown	Not E. coli	NA
1103	A401	1998	salmonella typhimurium	NA	Unknown	Not E. coli	NA
1104	A407	1998	salmonella typhimurium	NA	Unknown	Not E. coli	NA
1105	A410	1998	salmonella typhimurium	NA	Unknown	Not E. coli	NA
1106	A412	1998	salmonella typhimurium	NA	Unknown	Not E. coli	NA
1107	A420	1998	salmonella typhimurium	NA	Unknown	Not E. coli	NA
1108	A428	1998	salmonella typhimurium	NA	Unknown	Not E. coli	NA
1109	A438	1998	salmonella typhimurium	NA	Unknown	Not E. coli	NA
1110	A496	1998	salmonella typhimurium	NA	Unknown	Not E. coli	NA
1111	A498	1998	salmonella typhimurium	NA	Unknown	Not E. coli	NA
1112	A549	1998	salmonella typhimurium	NA	Unknown	Not E. coli	NA
1113	A586	1998	salmonella typhimurium	NA	Unknown	Not E. coli	NA
1114	A595	1998	salmonella typhimurium	NA	Unknown	Not E. coli	NA
1115	A658	1998	salmonella typhimurium	NA	Unknown	Not E. coli	NA
1116	A665	1998	salmonella typhimurium	NA	Unknown	Not E. coli	NA
1117	A669	1998	salmonella typhimurium	NA	Unknown	Not E. coli	NA
1118	A671	1998	salmonella typhimurium	NA	Unknown	Not E. coli	NA
1119	A675	1998	salmonella typhimurium	NA	Unknown	Not E. coli	NA
1120	A677	1998	salmonella typhimurium	NA	Unknown	Not E. coli	NA
1121	A680	1998	salmonella typhimurium	NA	Unknown	Not E. coli	NA
1122	A719	1998	salmonella typhimurium	NA	Unknown	Not E. coli	NA
1123	A720	1998	salmonella typhimurium	NA	Unknown	Not E. coli	NA
1124	A721	1998	salmonella typhimurium	NA	Unknown	Not E. coli	NA
1125	A722	1998	salmonella typhimurium	NA	Unknown	Not E. coli	NA
1126	A737	1998	salmonella typhimurium	NA	Unknown	Not E. coli	NA
1127	A776	1998	salmonella typhimurium	NA	Unknown	Not E. coli	NA
1128	A792	1998	salmonella typhimurium	NA	Unknown	Not E. coli	NA
1129	A817	1998	salmonella typhimurium	NA	Unknown	Not E. coli	NA
1130	A821	1998	salmonella typhimurium	NA	Unknown	Not E. coli	NA
1131	A838	1998	salmonella typhimurium	NA	Unknown	Not E. coli	NA
1132	A839	1998	salmonella typhimurium	NA	Unknown	Not E. coli	NA
1133	A840	1998	salmonella typhimurium	NA	Unknown	Not E. coli	NA
1134	A853	1998	salmonella typhimurium	NA	Unknown	Not E. coli	NA
1135	A891	1998	salmonella typhimurium	NA	Unknown	Not E. coli	NA
1136	A941	1998	salmonella typhimurium	NA	Unknown	Not E. coli	NA
1137	A942	1998	salmonella typhimurium	NA	Unknown	Not E. coli	NA
1138	A947	1998	salmonella typhimurium	NA	Unknown	Not E. coli	NA
1139	A948	1998	salmonella typhimurium	NA	Unknown	Not E. coli	NA
1140	A949	1998	salmonella typhimurium	NA	Unknown	Not E. coli	NA
1141	A963	1998	salmonella typhimurium	NA	Unknown	Not E. coli	NA
1142	B107	1998	salmonella typhimurium	NA	Unknown	Not E. coli	NA
1143	D10078	1998	salmonella typhimurium	NA	Unknown	Not E. coli	NA
1144	D10225	1998	salmonella typhimurium	NA	Unknown	Not E. coli	NA
1145	D10283	1998	salmonella typhimurium	NA	Unknown	Not E. coli	NA
1146	D10337	1998	salmonella typhimurium	NA	Unknown	Not E. coli	NA
1147	D10548	1998	salmonella typhimurium	NA	Unknown	Not E. coli	NA
1148	D10565	1998	salmonella typhimurium	NA	Unknown	Not E. coli	NA
1149	D10592	1998	salmonella typhimurium	NA	Unknown	Not E. coli	NA
1150	D10617	1998	salmonella typhimurium	NA	Unknown	Not E. coli	NA
1151	D10639	1998	salmonella typhimurium	NA	Unknown	Not E. coli	NA
1152	D10687	1998	salmonella typhimurium	NA	Unknown	Not E. coli	NA
1153	D10706	1998	salmonella typhimurium	NA	Unknown	Not E. coli	NA
1154	D10950	1998	salmonella typhimurium	NA	Unknown	Not E. coli	NA
1155	D10991	1998	salmonella typhimurium	NA	Unknown	Not E. coli	NA
1156	D10993	1998	salmonella typhimurium	NA	Unknown	Not E. coli	NA
1157	D11510	1998	salmonella typhimurium	NA	Unknown	Not E. coli	NA
1158	D11582	1998	salmonella typhimurium	NA	Unknown	Not E. coli	NA
1159	D11584	1998	salmonella typhimurium	NA	Unknown	Not E. coli	NA
1160	D11594	1998	salmonella typhimurium	NA	Unknown	Not E. coli	NA
1161	D11681	1998	salmonella typhimurium	NA	Unknown	Not E. coli	NA
1162	D11706	1998	salmonella typhimurium	NA	Unknown	Not E. coli	NA
1163	D11741	1998	salmonella typhimurium	NA	Unknown	Not E. coli	NA
1164	D11831	1998	salmonella typhimurium	NA	Unknown	Not E. coli	NA
1165	D11833	1998	salmonella typhimurium	NA	Unknown	Not E. coli	NA
1166	D11863	1998	salmonella typhimurium	NA	Unknown	Not E. coli	NA
1167	D12205	1998	salmonella typhimurium	NA	Unknown	Not E. coli	NA
1168	D12211	1998	salmonella typhimurium	NA	Unknown	Not E. coli	NA
1169	D12241	1998	salmonella typhimurium	NA	Unknown	Not E. coli	NA
1170	D12251	1998	salmonella typhimurium	NA	Unknown	Not E. coli	NA
1171	D12277	1998	salmonella typhimurium	NA	Unknown	Not E. coli	NA
1172	D12303	1998	salmonella typhimurium	NA	Unknown	Not E. coli	NA
1173	D12460	1998	salmonella typhimurium	NA	Unknown	Not E. coli	NA
1174	D12705	1998	salmonella typhimurium	NA	Unknown	Not E. coli	NA
1175	D4299	1998	salmonella typhimurium	NA	Unknown	Not E. coli	NA
1176	D5372	1998	salmonella typhimurium	NA	Unknown	Not E. coli	NA
1177	D6889	1998	salmonella typhimurium	NA	Unknown	Not E. coli	NA
1178	D6894	1998	salmonella typhimurium	NA	Unknown	Not E. coli	NA
1179	D6913	1998	salmonella typhimurium	NA	Unknown	Not E. coli	NA
1180	D6918	1998	salmonella typhimurium	NA	Unknown	Not E. coli	NA
1181	D7004	1998	salmonella typhimurium	NA	Unknown	Not E. coli	NA
1182	D7145	1998	salmonella typhimurium	NA	Unknown	Not E. coli	NA
1183	D7174	1998	salmonella typhimurium	NA	Unknown	Not E. coli	NA
1184	D7191	1998	salmonella typhimurium	NA	Unknown	Not E. coli	NA
1185	D7194	1998	salmonella typhimurium	NA	Unknown	Not E. coli	NA
1186	D7228	1998	salmonella typhimurium	NA	Unknown	Not E. coli	NA
1187	D7239	1998	salmonella typhimurium	NA	Unknown	Not E. coli	NA
1188	D7320	1998	salmonella typhimurium	NA	Unknown	Not E. coli	NA
1189	D7333	1998	salmonella typhimurium	NA	Unknown	Not E. coli	NA
1190	D7346	1998	salmonella typhimurium	NA	Unknown	Not E. coli	NA
1191	D7377	1998	salmonella typhimurium	NA	Unknown	Not E. coli	NA
1192	D7417	1998	salmonella typhimurium	NA	Unknown	Not E. coli	NA
1193	D7488	1998	salmonella typhimurium	NA	Unknown	Not E. coli	NA
1194	D7492	1998	salmonella typhimurium	NA	Unknown	Not E. coli	NA
1195	D7494	1998	salmonella typhimurium	NA	Unknown	Not E. coli	NA
1196	D7525	1998	salmonella typhimurium	NA	Unknown	Not E. coli	NA
1197	D7526	1998	salmonella typhimurium	NA	Unknown	Not E. coli	NA
1198	D7702	1998	salmonella typhimurium	NA	Unknown	Not E. coli	NA
1199	D7793	1998	salmonella typhimurium	NA	Unknown	Not E. coli	NA
1200	D7867	1998	salmonella typhimurium	NA	Unknown	Not E. coli	NA
1201	D7913	1998	salmonella typhimurium	NA	Unknown	Not E. coli	NA
1202	D7937	1998	salmonella typhimurium	NA	Unknown	Not E. coli	NA
1203	D7959	1998	salmonella typhimurium	NA	Unknown	Not E. coli	NA
1204	D8162	1998	salmonella typhimurium	NA	Unknown	Not E. coli	NA
1205	D8181	1998	salmonella typhimurium	NA	Unknown	Not E. coli	NA
1206	D8182	1998	salmonella typhimurium	NA	Unknown	Not E. coli	NA
1207	D8247	1998	salmonella typhimurium	NA	Unknown	Not E. coli	NA
1208	D8249	1998	salmonella typhimurium	NA	Unknown	Not E. coli	NA
1209	D8469	1998	salmonella typhimurium	NA	Unknown	Not E. coli	NA
1210	D8509	1998	salmonella typhimurium	NA	Unknown	Not E. coli	NA
1211	D8510	1998	salmonella typhimurium	NA	Unknown	Not E. coli	NA
1212	D8511	1998	salmonella typhimurium	NA	Unknown	Not E. coli	NA
1213	D8570	1998	salmonella typhimurium	NA	Unknown	Not E. coli	NA
1214	D8573	1998	salmonella typhimurium	NA	Unknown	Not E. coli	NA
1215	D8576	1998	salmonella typhimurium	NA	Unknown	Not E. coli	NA
1216	D8597	1998	salmonella typhimurium	NA	Unknown	Not E. coli	NA
1217	D8621	1998	salmonella typhimurium	NA	Unknown	Not E. coli	NA
1218	D8723	1998	salmonella typhimurium	NA	Unknown	Not E. coli	NA
1219	D8866	1998	salmonella typhimurium	NA	Unknown	Not E. coli	NA
1220	D8909	1998	salmonella typhimurium	NA	Unknown	Not E. coli	NA
1221	D8925	1998	salmonella typhimurium	NA	Unknown	Not E. coli	NA
1222	D8967	1998	salmonella typhimurium	NA	Unknown	Not E. coli	NA
1223	D8980	1998	salmonella typhimurium	NA	Unknown	Not E. coli	NA
1224	D9003	1998	salmonella typhimurium	NA	Unknown	Not E. coli	NA
1225	D9177	1998	salmonella typhimurium	NA	Unknown	Not E. coli	NA
1226	D9187	1998	salmonella typhimurium	NA	Unknown	Not E. coli	NA
1227	D9202	1998	salmonella typhimurium	NA	Unknown	Not E. coli	NA
1228	D9253	1998	salmonella typhimurium	NA	Unknown	Not E. coli	NA
1229	D9262	1998	salmonella typhimurium	NA	Unknown	Not E. coli	NA
1230	D9265	1998	salmonella typhimurium	NA	Unknown	Not E. coli	NA
1231	D9269	1998	salmonella typhimurium	NA	Unknown	Not E. coli	NA
1232	D9302	1998	salmonella typhimurium	NA	Unknown	Not E. coli	NA
1233	D9422	1998	salmonella typhimurium	NA	Unknown	Not E. coli	NA
1234	D9483	1998	salmonella typhimurium	NA	Unknown	Not E. coli	NA
1235	D9485	1998	salmonella typhimurium	NA	Unknown	Not E. coli	NA
1236	D9564	1998	salmonella typhimurium	NA	Unknown	Not E. coli	NA
1237	D9591	1998	salmonella typhimurium	NA	Unknown	Not E. coli	NA
1238	D9622	1998	salmonella typhimurium	NA	Unknown	Not E. coli	NA
1239	D9663	1998	salmonella typhimurium	NA	Unknown	Not E. coli	NA
1240	D9726	1998	salmonella typhimurium	NA	Unknown	Not E. coli	NA
1241	D9732	1998	salmonella typhimurium	NA	Unknown	Not E. coli	NA
1242	D9798	1998	salmonella typhimurium	NA	Unknown	Not E. coli	NA
1243	D9800	1998	salmonella typhimurium	NA	Unknown	Not E. coli	NA
1244	D9848	1998	salmonella typhimurium	NA	Unknown	Not E. coli	NA
1245	D9998	1998	salmonella typhimurium	NA	Unknown	Not E. coli	NA
1246	12667	1998	salmonella species	NA	Unknown	Not E. coli	NA
1247	8334	1998	salmonella species	NA	Unknown	Not E. coli	NA
1248	8770	1998	salmonella species	NA	Unknown	Not E. coli	NA
1249	8843	1998	salmonella species	NA	Unknown	Not E. coli	NA
1250	A1104	1998	salmonella species	NA	Unknown	Not E. coli	NA
1251	A1110	1998	salmonella species	NA	Unknown	Not E. coli	NA
1252	A1578	1998	salmonella species	NA	Unknown	Not E. coli	NA
1253	A1598	1998	salmonella species	NA	Unknown	Not E. coli	NA
1254	A1599	1998	salmonella species	NA	Unknown	Not E. coli	NA
1255	A1668	1998	salmonella species	NA	Unknown	Not E. coli	NA
1256	A2744	1998	salmonella species	NA	Unknown	Not E. coli	NA
1257	A293	1998	salmonella species	NA	Unknown	Not E. coli	NA
1258	A801	1998	salmonella species	NA	Unknown	Not E. coli	NA
1259	D12667	1998	salmonella species	NA	Unknown	Not E. coli	NA
1260	D7276	1998	salmonella species	NA	Unknown	Not E. coli	NA
1261	D7822	1998	salmonella species	NA	Unknown	Not E. coli	NA
1262	D8334	1998	salmonella species	NA	Unknown	Not E. coli	NA
1263	D8770	1998	salmonella species	NA	Unknown	Not E. coli	NA
1264	D8843	1998	salmonella species	NA	Unknown	Not E. coli	NA
1265	D10550	1998	Unknown	NA	Unknown	Not E. coli	NA
1266	D11651	1998	Unknown	NA	Unknown	Not E. coli	NA
1267	A1373	1998	Unknown	NA	Unknown	Not E. coli	NA
1268	A1748	1998	Unknown	NA	Unknown	Not E. coli	NA
1269	10021	1998	Unknown	NA	Unknown	Not E. coli	NA
1270	10114	1998	Unknown	NA	Unknown	Not E. coli	NA
1271	12275	1998	Unknown	NA	Unknown	Not E. coli	NA
1272	12339	1998	Unknown	NA	Unknown	Not E. coli	NA
1273	8050	1998	Unknown	NA	Unknown	Not E. coli	NA
1274	8724	1998	Unknown	NA	Unknown	Not E. coli	NA
1275	8911	1998	Unknown	NA	Unknown	Not E. coli	NA
1276	8041	1998	vibrio cholerae	NA	Unknown	Not E. coli	NA
1277	A1617	1998	vibrio cholerae	NA	Unknown	Not E. coli	NA
1278	D8041	1998	vibrio cholerae	NA	Unknown	Not E. coli	NA
1279	7623	1998	b-haemolytic streptococcus	NA	Unknown	Not E. coli	NA
1280	9043	1998	b-haemolytic streptococcus	NA	Unknown	Not E. coli	NA
1281	10442	1998	enterococcus faecalis; group d strep	NA	Unknown	Not E. coli	NA
1282	10550	1998	enterococcus faecalis; group d strep	NA	Unknown	Not E. coli	NA
1283	11991	1998	enterococcus faecalis; group d strep	NA	Unknown	Not E. coli	NA
1284	12156	1998	enterococcus faecalis; group d strep	NA	Unknown	Not E. coli	NA
1285	8616	1998	enterococcus faecalis; group d strep	NA	Unknown	Not E. coli	NA
1286	8987	1998	enterococcus faecalis; group d strep	NA	Unknown	Not E. coli	NA
1287	9490	1998	enterococcus faecalis; group d strep	NA	Unknown	Not E. coli	NA
1288	9694	1998	enterococcus faecalis; group d strep	NA	Unknown	Not E. coli	NA
1289	9965	1998	enterococcus faecalis; group d strep	NA	Unknown	Not E. coli	NA
1290	D12156	1998	enterococcus faecalis; group d strep	NA	Unknown	Not E. coli	NA
1291	D8616	1998	enterococcus faecalis; group d strep	NA	Unknown	Not E. coli	NA
1292	D11991	1998	enterococcus species	NA	Unknown	Not E. coli	NA
1293	D12113	1998	enterococcus species	NA	Unknown	Not E. coli	NA
1294	D7718	1998	enterococcus species	NA	Unknown	Not E. coli	NA
1295	A2941	1998	spn	NA	Unknown	Not E. coli	NA
1296	A2948	1998	spn	NA	Unknown	Not E. coli	NA
1297	A2958	1998	spn	NA	Unknown	Not E. coli	NA
1298	A3015	1998	spn	NA	Unknown	Not E. coli	NA
1299	10883	1998	S. aureus	NA	Unknown	Not E. coli	NA
1300	11088	1998	S. aureus	NA	Unknown	Not E. coli	NA
1301	11209	1998	S. aureus	NA	Unknown	Not E. coli	NA
1302	11563	1998	S. aureus	NA	Unknown	Not E. coli	NA
1303	11925	1998	S. aureus	NA	Unknown	Not E. coli	NA
1304	12109	1998	S. aureus	NA	Unknown	Not E. coli	NA
1305	12498	1998	S. aureus	NA	Unknown	Not E. coli	NA
1306	12501	1998	S. aureus	NA	Unknown	Not E. coli	NA
1307	12638	1998	S. aureus	NA	Unknown	Not E. coli	NA
1308	12720	1998	S. aureus	NA	Unknown	Not E. coli	NA
1309	6949	1998	S. aureus	NA	Unknown	Not E. coli	NA
1310	7019	1998	S. aureus	NA	Unknown	Not E. coli	NA
1311	7162	1998	S. aureus	NA	Unknown	Not E. coli	NA
1312	7226	1998	S. aureus	NA	Unknown	Not E. coli	NA
1313	7474	1998	S. aureus	NA	Unknown	Not E. coli	NA
1314	7475	1998	S. aureus	NA	Unknown	Not E. coli	NA
1315	7493	1998	S. aureus	NA	Unknown	Not E. coli	NA
1316	7527	1998	S. aureus	NA	Unknown	Not E. coli	NA
1317	8374	1998	S. aureus	NA	Unknown	Not E. coli	NA
1318	8725	1998	S. aureus	NA	Unknown	Not E. coli	NA
1319	9079	1998	S. aureus	NA	Unknown	Not E. coli	NA
1320	9374	1998	S. aureus	NA	Unknown	Not E. coli	NA
1321	9619	1998	S. aureus	NA	Unknown	Not E. coli	NA
1322	A1767	1998	S. aureus	NA	Unknown	Not E. coli	NA
1323	A2027	1998	S. aureus	NA	Unknown	Not E. coli	NA
1324	A2541	1998	S. aureus	NA	Unknown	Not E. coli	NA
1325	A3027	1998	S. aureus	NA	Unknown	Not E. coli	NA
1326	A468	1998	S. aureus	NA	Unknown	Not E. coli	NA
1327	A592	1998	S. aureus	NA	Unknown	Not E. coli	NA
1328	A749	1998	S. aureus	NA	Unknown	Not E. coli	NA
1329	A870	1998	S. aureus	NA	Unknown	Not E. coli	NA
1330	B289	1998	S. aureus	NA	Unknown	Not E. coli	NA
1331	D10883	1998	S. aureus	NA	Unknown	Not E. coli	NA
1332	D11088	1998	S. aureus	NA	Unknown	Not E. coli	NA
1333	D11175	1998	S. aureus	NA	Unknown	Not E. coli	NA
1334	D11209	1998	S. aureus	NA	Unknown	Not E. coli	NA
1335	D11486	1998	S. aureus	NA	Unknown	Not E. coli	NA
1336	D11563	1998	S. aureus	NA	Unknown	Not E. coli	NA
1337	D11730	1998	S. aureus	NA	Unknown	Not E. coli	NA
1338	D11756	1998	S. aureus	NA	Unknown	Not E. coli	NA
1339	D11834	1998	S. aureus	NA	Unknown	Not E. coli	NA
1340	D11839	1998	S. aureus	NA	Unknown	Not E. coli	NA
1341	D11855	1998	S. aureus	NA	Unknown	Not E. coli	NA
1342	D11925	1998	S. aureus	NA	Unknown	Not E. coli	NA
1343	D11947	1998	S. aureus	NA	Unknown	Not E. coli	NA
1344	D11994	1998	S. aureus	NA	Unknown	Not E. coli	NA
1345	D12109	1998	S. aureus	NA	Unknown	Not E. coli	NA
1346	D12155	1998	S. aureus	NA	Unknown	Not E. coli	NA
1347	D12419	1998	S. aureus	NA	Unknown	Not E. coli	NA
1348	D12497	1998	S. aureus	NA	Unknown	Not E. coli	NA
1349	D12498	1998	S. aureus	NA	Unknown	Not E. coli	NA
1350	D12501	1998	S. aureus	NA	Unknown	Not E. coli	NA
1351	D12638A	1998	S. aureus	NA	Unknown	Not E. coli	NA
1352	D12720	1998	S. aureus	NA	Unknown	Not E. coli	NA
1353	D6949	1998	S. aureus	NA	Unknown	Not E. coli	NA
1354	D7019	1998	S. aureus	NA	Unknown	Not E. coli	NA
1355	D7162	1998	S. aureus	NA	Unknown	Not E. coli	NA
1356	D7226	1998	S. aureus	NA	Unknown	Not E. coli	NA
1357	D7440	1998	S. aureus	NA	Unknown	Not E. coli	NA
1358	D7474	1998	S. aureus	NA	Unknown	Not E. coli	NA
1359	D7475	1998	S. aureus	NA	Unknown	Not E. coli	NA
1360	D7493	1998	S. aureus	NA	Unknown	Not E. coli	NA
1361	D8157	1998	S. aureus	NA	Unknown	Not E. coli	NA
1362	D8725	1998	S. aureus	NA	Unknown	Not E. coli	NA
1363	D8774	1998	S. aureus	NA	Unknown	Not E. coli	NA
1364	D9079	1998	S. aureus	NA	Unknown	Not E. coli	NA
1365	D9232	1998	S. aureus	NA	Unknown	Not E. coli	NA
1366	D9329	1998	S. aureus	NA	Unknown	Not E. coli	NA
1367	D9373	1998	S. aureus	NA	Unknown	Not E. coli	NA
1368	D9374	1998	S. aureus	NA	Unknown	Not E. coli	NA
1369	D9619	1998	S. aureus	NA	Unknown	Not E. coli	NA
1370	A740	1998	strep sp	NA	Unknown	Not E. coli	NA
1371	10009	1998	streptococcus agalactiae; group b strep	NA	Unknown	Not E. coli	NA
1372	10418	1998	streptococcus agalactiae; group b strep	NA	Unknown	Not E. coli	NA
1373	11775	1998	streptococcus agalactiae; group b strep	NA	Unknown	Not E. coli	NA
1374	12114	1998	streptococcus agalactiae; group b strep	NA	Unknown	Not E. coli	NA
1375	7106	1998	streptococcus agalactiae; group b strep	NA	Unknown	Not E. coli	NA
1376	7414	1998	streptococcus agalactiae; group b strep	NA	Unknown	Not E. coli	NA
1377	7424	1998	streptococcus agalactiae; group b strep	NA	Unknown	Not E. coli	NA
1378	7524	1998	streptococcus agalactiae; group b strep	NA	Unknown	Not E. coli	NA
1379	7818	1998	streptococcus agalactiae; group b strep	NA	Unknown	Not E. coli	NA
1380	8188	1998	streptococcus agalactiae; group b strep	NA	Unknown	Not E. coli	NA
1381	8665	1998	streptococcus agalactiae; group b strep	NA	Unknown	Not E. coli	NA
1382	9744	1998	streptococcus agalactiae; group b strep	NA	Unknown	Not E. coli	NA
1383	9760	1998	streptococcus agalactiae; group b strep	NA	Unknown	Not E. coli	NA
1384	D10009	1998	streptococcus agalactiae; group b strep	NA	Unknown	Not E. coli	NA
1385	D10418	1998	streptococcus agalactiae; group b strep	NA	Unknown	Not E. coli	NA
1386	D10808	1998	streptococcus agalactiae; group b strep	NA	Unknown	Not E. coli	NA
1387	D11488	1998	streptococcus agalactiae; group b strep	NA	Unknown	Not E. coli	NA
1388	D11650	1998	streptococcus agalactiae; group b strep	NA	Unknown	Not E. coli	NA
1389	D11775	1998	streptococcus agalactiae; group b strep	NA	Unknown	Not E. coli	NA
1390	D11929	1998	streptococcus agalactiae; group b strep	NA	Unknown	Not E. coli	NA
1391	D11977	1998	streptococcus agalactiae; group b strep	NA	Unknown	Not E. coli	NA
1392	D12114	1998	streptococcus agalactiae; group b strep	NA	Unknown	Not E. coli	NA
1393	D12520	1998	streptococcus agalactiae; group b strep	NA	Unknown	Not E. coli	NA
1394	D7106	1998	streptococcus agalactiae; group b strep	NA	Unknown	Not E. coli	NA
1395	D7414	1998	streptococcus agalactiae; group b strep	NA	Unknown	Not E. coli	NA
1396	D7424	1998	streptococcus agalactiae; group b strep	NA	Unknown	Not E. coli	NA
1397	D7524	1998	streptococcus agalactiae; group b strep	NA	Unknown	Not E. coli	NA
1398	D7818	1998	streptococcus agalactiae; group b strep	NA	Unknown	Not E. coli	NA
1399	D8038	1998	streptococcus agalactiae; group b strep	NA	Unknown	Not E. coli	NA
1400	D8188	1998	streptococcus agalactiae; group b strep	NA	Unknown	Not E. coli	NA
1401	D8665	1998	streptococcus agalactiae; group b strep	NA	Unknown	Not E. coli	NA
1402	D9436	1998	streptococcus agalactiae; group b strep	NA	Unknown	Not E. coli	NA
1403	D9744	1998	streptococcus agalactiae; group b strep	NA	Unknown	Not E. coli	NA
1404	D9760	1998	streptococcus agalactiae; group b strep	NA	Unknown	Not E. coli	NA
1405	D9858	1998	streptococcus agalactiae; group b strep	NA	Unknown	Not E. coli	NA
1406	D9939	1998	streptococcus agalactiae; group b strep	NA	Unknown	Not E. coli	NA
1407	10444	1998	S. pneumoniae	NA	Unknown	Not E. coli	NA
1408	10758	1998	S. pneumoniae	NA	Unknown	Not E. coli	NA
1409	10775	1998	S. pneumoniae	NA	Unknown	Not E. coli	NA
1410	11130	1998	S. pneumoniae	NA	Unknown	Not E. coli	NA
1411	11544	1998	S. pneumoniae	NA	Unknown	Not E. coli	NA
1412	11832	1998	S. pneumoniae	NA	Unknown	Not E. coli	NA
1413	12355	1998	S. pneumoniae	NA	Unknown	Not E. coli	NA
1414	12440	1998	S. pneumoniae	NA	Unknown	Not E. coli	NA
1415	12687	1998	S. pneumoniae	NA	Unknown	Not E. coli	NA
1416	6909	1998	S. pneumoniae	NA	Unknown	Not E. coli	NA
1417	7471	1998	S. pneumoniae	NA	Unknown	Not E. coli	NA
1418	8114	1998	S. pneumoniae	NA	Unknown	Not E. coli	NA
1419	8670	1998	S. pneumoniae	NA	Unknown	Not E. coli	NA
1420	9066	1998	S. pneumoniae	NA	Unknown	Not E. coli	NA
1421	9224	1998	S. pneumoniae	NA	Unknown	Not E. coli	NA
1422	9677	1998	S. pneumoniae	NA	Unknown	Not E. coli	NA
1423	9778	1998	S. pneumoniae	NA	Unknown	Not E. coli	NA
1424	9795	1998	S. pneumoniae	NA	Unknown	Not E. coli	NA
1425	A1081	1998	S. pneumoniae	NA	Unknown	Not E. coli	NA
1426	A1315	1998	S. pneumoniae	NA	Unknown	Not E. coli	NA
1427	A1398	1998	S. pneumoniae	NA	Unknown	Not E. coli	NA
1428	A1417	1998	S. pneumoniae	NA	Unknown	Not E. coli	NA
1429	A1522	1998	S. pneumoniae	NA	Unknown	Not E. coli	NA
1430	A1661	1998	S. pneumoniae	NA	Unknown	Not E. coli	NA
1431	A1870	1998	S. pneumoniae	NA	Unknown	Not E. coli	NA
1432	A1878	1998	S. pneumoniae	NA	Unknown	Not E. coli	NA
1433	A2021	1998	S. pneumoniae	NA	Unknown	Not E. coli	NA
1434	A2089	1998	S. pneumoniae	NA	Unknown	Not E. coli	NA
1435	A2513	1998	S. pneumoniae	NA	Unknown	Not E. coli	NA
1436	A935	1998	S. pneumoniae	NA	Unknown	Not E. coli	NA
1437	A1049	1998	S. pneumoniae	NA	Unknown	Not E. coli	NA
1438	A1083	1998	S. pneumoniae	NA	Unknown	Not E. coli	NA
1439	A1100	1998	S. pneumoniae	NA	Unknown	Not E. coli	NA
1440	A1109	1998	S. pneumoniae	NA	Unknown	Not E. coli	NA
1441	A1121	1998	S. pneumoniae	NA	Unknown	Not E. coli	NA
1442	A1149	1998	S. pneumoniae	NA	Unknown	Not E. coli	NA
1443	A1150	1998	S. pneumoniae	NA	Unknown	Not E. coli	NA
1444	A1156	1998	S. pneumoniae	NA	Unknown	Not E. coli	NA
1445	A1196	1998	S. pneumoniae	NA	Unknown	Not E. coli	NA
1446	A1234	1998	S. pneumoniae	NA	Unknown	Not E. coli	NA
1447	A1275	1998	S. pneumoniae	NA	Unknown	Not E. coli	NA
1448	A1283	1998	S. pneumoniae	NA	Unknown	Not E. coli	NA
1449	A1311	1998	S. pneumoniae	NA	Unknown	Not E. coli	NA
1450	A1314	1998	S. pneumoniae	NA	Unknown	Not E. coli	NA
1451	A1363	1998	S. pneumoniae	NA	Unknown	Not E. coli	NA
1452	A1366	1998	S. pneumoniae	NA	Unknown	Not E. coli	NA
1453	A1367	1998	S. pneumoniae	NA	Unknown	Not E. coli	NA
1454	A1368	1998	S. pneumoniae	NA	Unknown	Not E. coli	NA
1455	A1413	1998	S. pneumoniae	NA	Unknown	Not E. coli	NA
1456	A1450	1998	S. pneumoniae	NA	Unknown	Not E. coli	NA
1457	A1519	1998	S. pneumoniae	NA	Unknown	Not E. coli	NA
1458	A1542	1998	S. pneumoniae	NA	Unknown	Not E. coli	NA
1459	A1566	1998	S. pneumoniae	NA	Unknown	Not E. coli	NA
1460	A1628	1998	S. pneumoniae	NA	Unknown	Not E. coli	NA
1461	A1633	1998	S. pneumoniae	NA	Unknown	Not E. coli	NA
1462	A1651	1998	S. pneumoniae	NA	Unknown	Not E. coli	NA
1463	A1672	1998	S. pneumoniae	NA	Unknown	Not E. coli	NA
1464	A1712	1998	S. pneumoniae	NA	Unknown	Not E. coli	NA
1465	A1735	1998	S. pneumoniae	NA	Unknown	Not E. coli	NA
1466	A1750	1998	S. pneumoniae	NA	Unknown	Not E. coli	NA
1467	A1751	1998	S. pneumoniae	NA	Unknown	Not E. coli	NA
1468	A1774	1998	S. pneumoniae	NA	Unknown	Not E. coli	NA
1469	A1779	1998	S. pneumoniae	NA	Unknown	Not E. coli	NA
1470	A1794	1998	S. pneumoniae	NA	Unknown	Not E. coli	NA
1471	A1816	1998	S. pneumoniae	NA	Unknown	Not E. coli	NA
1472	A1840	1998	S. pneumoniae	NA	Unknown	Not E. coli	NA
1473	A1850	1998	S. pneumoniae	NA	Unknown	Not E. coli	NA
1474	A1865	1998	S. pneumoniae	NA	Unknown	Not E. coli	NA
1475	A1884	1998	S. pneumoniae	NA	Unknown	Not E. coli	NA
1476	A1891	1998	S. pneumoniae	NA	Unknown	Not E. coli	NA
1477	A1922	1998	S. pneumoniae	NA	Unknown	Not E. coli	NA
1478	A1928	1998	S. pneumoniae	NA	Unknown	Not E. coli	NA
1479	A1976	1998	S. pneumoniae	NA	Unknown	Not E. coli	NA
1480	A1986	1998	S. pneumoniae	NA	Unknown	Not E. coli	NA
1481	A2018	1998	S. pneumoniae	NA	Unknown	Not E. coli	NA
1482	A2059	1998	S. pneumoniae	NA	Unknown	Not E. coli	NA
1483	A2088	1998	S. pneumoniae	NA	Unknown	Not E. coli	NA
1484	A2094	1998	S. pneumoniae	NA	Unknown	Not E. coli	NA
1485	A2127	1998	S. pneumoniae	NA	Unknown	Not E. coli	NA
1486	A2169	1998	S. pneumoniae	NA	Unknown	Not E. coli	NA
1487	A2170	1998	S. pneumoniae	NA	Unknown	Not E. coli	NA
1488	A2173	1998	S. pneumoniae	NA	Unknown	Not E. coli	NA
1489	A2205	1998	S. pneumoniae	NA	Unknown	Not E. coli	NA
1490	A2228	1998	S. pneumoniae	NA	Unknown	Not E. coli	NA
1491	A2230	1998	S. pneumoniae	NA	Unknown	Not E. coli	NA
1492	A2236	1998	S. pneumoniae	NA	Unknown	Not E. coli	NA
1493	A2238	1998	S. pneumoniae	NA	Unknown	Not E. coli	NA
1494	A2239	1998	S. pneumoniae	NA	Unknown	Not E. coli	NA
1495	A2245	1998	S. pneumoniae	NA	Unknown	Not E. coli	NA
1496	A2278	1998	S. pneumoniae	NA	Unknown	Not E. coli	NA
1497	A2300	1998	S. pneumoniae	NA	Unknown	Not E. coli	NA
1498	A2326	1998	S. pneumoniae	NA	Unknown	Not E. coli	NA
1499	A2333	1998	S. pneumoniae	NA	Unknown	Not E. coli	NA
1500	A2343	1998	S. pneumoniae	NA	Unknown	Not E. coli	NA
1501	A2344	1998	S. pneumoniae	NA	Unknown	Not E. coli	NA
1502	A2359	1998	S. pneumoniae	NA	Unknown	Not E. coli	NA
1503	A2389	1998	S. pneumoniae	NA	Unknown	Not E. coli	NA
1504	A239	1998	S. pneumoniae	NA	Unknown	Not E. coli	NA
1505	A2402	1998	S. pneumoniae	NA	Unknown	Not E. coli	NA
1506	A2431	1998	S. pneumoniae	NA	Unknown	Not E. coli	NA
1507	A2447	1998	S. pneumoniae	NA	Unknown	Not E. coli	NA
1508	A2457	1998	S. pneumoniae	NA	Unknown	Not E. coli	NA
1509	A2471	1998	S. pneumoniae	NA	Unknown	Not E. coli	NA
1510	A2489	1998	S. pneumoniae	NA	Unknown	Not E. coli	NA
1511	A2497	1998	S. pneumoniae	NA	Unknown	Not E. coli	NA
1512	A2522	1998	S. pneumoniae	NA	Unknown	Not E. coli	NA
1513	A2745	1998	S. pneumoniae	NA	Unknown	Not E. coli	NA
1514	A2766	1998	S. pneumoniae	NA	Unknown	Not E. coli	NA
1515	A280	1998	S. pneumoniae	NA	Unknown	Not E. coli	NA
1516	A2844	1998	S. pneumoniae	NA	Unknown	Not E. coli	NA
1517	A2858	1998	S. pneumoniae	NA	Unknown	Not E. coli	NA
1518	A2866	1998	S. pneumoniae	NA	Unknown	Not E. coli	NA
1519	A2899	1998	S. pneumoniae	NA	Unknown	Not E. coli	NA
1520	A2904	1998	S. pneumoniae	NA	Unknown	Not E. coli	NA
1521	A2929	1998	S. pneumoniae	NA	Unknown	Not E. coli	NA
1522	A2937	1998	S. pneumoniae	NA	Unknown	Not E. coli	NA
1523	A2938	1998	S. pneumoniae	NA	Unknown	Not E. coli	NA
1524	A3060	1998	S. pneumoniae	NA	Unknown	Not E. coli	NA
1525	A3074	1998	S. pneumoniae	NA	Unknown	Not E. coli	NA
1526	A317	1998	S. pneumoniae	NA	Unknown	Not E. coli	NA
1527	A385	1998	S. pneumoniae	NA	Unknown	Not E. coli	NA
1528	A411	1998	S. pneumoniae	NA	Unknown	Not E. coli	NA
1529	A431	1998	S. pneumoniae	NA	Unknown	Not E. coli	NA
1530	A444	1998	S. pneumoniae	NA	Unknown	Not E. coli	NA
1531	A456	1998	S. pneumoniae	NA	Unknown	Not E. coli	NA
1532	A464	1998	S. pneumoniae	NA	Unknown	Not E. coli	NA
1533	A479	1998	S. pneumoniae	NA	Unknown	Not E. coli	NA
1534	A483	1998	S. pneumoniae	NA	Unknown	Not E. coli	NA
1535	A521	1998	S. pneumoniae	NA	Unknown	Not E. coli	NA
1536	A531	1998	S. pneumoniae	NA	Unknown	Not E. coli	NA
1537	A580	1998	S. pneumoniae	NA	Unknown	Not E. coli	NA
1538	A604	1998	S. pneumoniae	NA	Unknown	Not E. coli	NA
1539	A765	1998	S. pneumoniae	NA	Unknown	Not E. coli	NA
1540	A786	1998	S. pneumoniae	NA	Unknown	Not E. coli	NA
1541	A822	1998	S. pneumoniae	NA	Unknown	Not E. coli	NA
1542	A837	1998	S. pneumoniae	NA	Unknown	Not E. coli	NA
1543	A854	1998	S. pneumoniae	NA	Unknown	Not E. coli	NA
1544	A874	1998	S. pneumoniae	NA	Unknown	Not E. coli	NA
1545	A875	1998	S. pneumoniae	NA	Unknown	Not E. coli	NA
1546	A910	1998	S. pneumoniae	NA	Unknown	Not E. coli	NA
1547	A917	1998	S. pneumoniae	NA	Unknown	Not E. coli	NA
1548	A938	1998	S. pneumoniae	NA	Unknown	Not E. coli	NA
1549	A966	1998	S. pneumoniae	NA	Unknown	Not E. coli	NA
1550	B022	1998	S. pneumoniae	NA	Unknown	Not E. coli	NA
1551	B026	1998	S. pneumoniae	NA	Unknown	Not E. coli	NA
1552	B032	1998	S. pneumoniae	NA	Unknown	Not E. coli	NA
1553	B082	1998	S. pneumoniae	NA	Unknown	Not E. coli	NA
1554	B089	1998	S. pneumoniae	NA	Unknown	Not E. coli	NA
1555	B093	1998	S. pneumoniae	NA	Unknown	Not E. coli	NA
1556	B098	1998	S. pneumoniae	NA	Unknown	Not E. coli	NA
1557	B100	1998	S. pneumoniae	NA	Unknown	Not E. coli	NA
1558	B140	1998	S. pneumoniae	NA	Unknown	Not E. coli	NA
1559	B172	1998	S. pneumoniae	NA	Unknown	Not E. coli	NA
1560	B199	1998	S. pneumoniae	NA	Unknown	Not E. coli	NA
1561	B224	1998	S. pneumoniae	NA	Unknown	Not E. coli	NA
1562	B226	1998	S. pneumoniae	NA	Unknown	Not E. coli	NA
1563	B260	1998	S. pneumoniae	NA	Unknown	Not E. coli	NA
1564	B297	1998	S. pneumoniae	NA	Unknown	Not E. coli	NA
1565	D10307	1998	S. pneumoniae	NA	Unknown	Not E. coli	NA
1566	D10321	1998	S. pneumoniae	NA	Unknown	Not E. coli	NA
1567	D10714	1998	S. pneumoniae	NA	Unknown	Not E. coli	NA
1568	D10758	1998	S. pneumoniae	NA	Unknown	Not E. coli	NA
1569	D10829	1998	S. pneumoniae	NA	Unknown	Not E. coli	NA
1570	D10870	1998	S. pneumoniae	NA	Unknown	Not E. coli	NA
1571	D10889	1998	S. pneumoniae	NA	Unknown	Not E. coli	NA
1572	D11130	1998	S. pneumoniae	NA	Unknown	Not E. coli	NA
1573	D11136	1998	S. pneumoniae	NA	Unknown	Not E. coli	NA
1574	D11151	1998	S. pneumoniae	NA	Unknown	Not E. coli	NA
1575	D11231	1998	S. pneumoniae	NA	Unknown	Not E. coli	NA
1576	D11445	1998	S. pneumoniae	NA	Unknown	Not E. coli	NA
1577	D11544	1998	S. pneumoniae	NA	Unknown	Not E. coli	NA
1578	D11705	1998	S. pneumoniae	NA	Unknown	Not E. coli	NA
1579	D11711	1998	S. pneumoniae	NA	Unknown	Not E. coli	NA
1580	D11828	1998	S. pneumoniae	NA	Unknown	Not E. coli	NA
1581	D11832	1998	S. pneumoniae	NA	Unknown	Not E. coli	NA
1582	D11888	1998	S. pneumoniae	NA	Unknown	Not E. coli	NA
1583	D11969	1998	S. pneumoniae	NA	Unknown	Not E. coli	NA
1584	D12009	1998	S. pneumoniae	NA	Unknown	Not E. coli	NA
1585	D12259	1998	S. pneumoniae	NA	Unknown	Not E. coli	NA
1586	D12283	1998	S. pneumoniae	NA	Unknown	Not E. coli	NA
1587	D12355	1998	S. pneumoniae	NA	Unknown	Not E. coli	NA
1588	D12368	1998	S. pneumoniae	NA	Unknown	Not E. coli	NA
1589	D12438	1998	S. pneumoniae	NA	Unknown	Not E. coli	NA
1590	D12440	1998	S. pneumoniae	NA	Unknown	Not E. coli	NA
1591	D12687	1998	S. pneumoniae	NA	Unknown	Not E. coli	NA
1592	D1445	1998	S. pneumoniae	NA	Unknown	Not E. coli	NA
1593	D3398	1998	S. pneumoniae	NA	Unknown	Not E. coli	NA
1594	D6909	1998	S. pneumoniae	NA	Unknown	Not E. coli	NA
1595	D6929	1998	S. pneumoniae	NA	Unknown	Not E. coli	NA
1596	D7137	1998	S. pneumoniae	NA	Unknown	Not E. coli	NA
1597	D7190	1998	S. pneumoniae	NA	Unknown	Not E. coli	NA
1598	D7211	1998	S. pneumoniae	NA	Unknown	Not E. coli	NA
1599	D7234	1998	S. pneumoniae	NA	Unknown	Not E. coli	NA
1600	D7398	1998	S. pneumoniae	NA	Unknown	Not E. coli	NA
1601	D7407	1998	S. pneumoniae	NA	Unknown	Not E. coli	NA
1602	D7471	1998	S. pneumoniae	NA	Unknown	Not E. coli	NA
1603	D7627	1998	S. pneumoniae	NA	Unknown	Not E. coli	NA
1604	D7821	1998	S. pneumoniae	NA	Unknown	Not E. coli	NA
1605	D8383	1998	S. pneumoniae	NA	Unknown	Not E. coli	NA
1606	D8447	1998	S. pneumoniae	NA	Unknown	Not E. coli	NA
1607	D8554	1998	S. pneumoniae	NA	Unknown	Not E. coli	NA
1608	D8596	1998	S. pneumoniae	NA	Unknown	Not E. coli	NA
1609	D8669	1998	S. pneumoniae	NA	Unknown	Not E. coli	NA
1610	D8670	1998	S. pneumoniae	NA	Unknown	Not E. coli	NA
1611	D8794	1998	S. pneumoniae	NA	Unknown	Not E. coli	NA
1612	D8919	1998	S. pneumoniae	NA	Unknown	Not E. coli	NA
1613	D9043	1998	S. pneumoniae	NA	Unknown	Not E. coli	NA
1614	D9066	1998	S. pneumoniae	NA	Unknown	Not E. coli	NA
1615	D9072	1998	S. pneumoniae	NA	Unknown	Not E. coli	NA
1616	D9224	1998	S. pneumoniae	NA	Unknown	Not E. coli	NA
1617	D9500	1998	S. pneumoniae	NA	Unknown	Not E. coli	NA
1618	D9795	1998	S. pneumoniae	NA	Unknown	Not E. coli	NA
1619	D9803	1998	S. pneumoniae	NA	Unknown	Not E. coli	NA
1620	10808	1998	streptococcus pyogenes; group a strep	NA	Unknown	Not E. coli	NA
1621	12434	1998	streptococcus pyogenes; group a strep	NA	Unknown	Not E. coli	NA
1622	7674	1998	streptococcus pyogenes; group a strep	NA	Unknown	Not E. coli	NA
1623	A222	1998	streptococcus pyogenes; group a strep	NA	Unknown	Not E. coli	NA
1624	A306	1998	streptococcus pyogenes; group a strep	NA	Unknown	Not E. coli	NA
1625	D11827	1998	streptococcus pyogenes; group a strep	NA	Unknown	Not E. coli	NA
1626	D11965	1998	streptococcus pyogenes; group a strep	NA	Unknown	Not E. coli	NA
1627	D12434	1998	streptococcus pyogenes; group a strep	NA	Unknown	Not E. coli	NA
1628	D7602	1998	streptococcus pyogenes; group a strep	NA	Unknown	Not E. coli	NA
1629	D12435	1998	streptococcus species	NA	Unknown	Not E. coli	NA
1630	D7623	1998	streptococcus species	NA	Unknown	Not E. coli	NA
1631	B299	1998		NA	Unknown	Not E. coli	NA
1632	8008	1998	BACILLUS SPECIES	NA	Unknown	Not E. coli	NA
1633	8030	1998	BACILLUS SPECIES	NA	Unknown	Not E. coli	NA
1634	8043	1998	BACILLUS SPECIES	NA	Unknown	Not E. coli	NA
1635	8078	1998	BACILLUS SPECIES	NA	Unknown	Not E. coli	NA
1636	8107	1998	BACILLUS SPECIES	NA	Unknown	Not E. coli	NA
1637	8132	1998	BACILLUS SPECIES	NA	Unknown	Not E. coli	NA
1638	8138	1998	BACILLUS SPECIES	NA	Unknown	Not E. coli	NA
1639	8139	1998	BACILLUS SPECIES	NA	Unknown	Not E. coli	NA
1640	8156	1998	BACILLUS SPECIES	NA	Unknown	Not E. coli	NA
1641	8408	1998	BACILLUS SPECIES	NA	Unknown	Not E. coli	NA
1642	8470	1998	BACILLUS SPECIES	NA	Unknown	Not E. coli	NA
1643	8491	1998	BACILLUS SPECIES	NA	Unknown	Not E. coli	NA
1644	8512	1998	BACILLUS SPECIES	NA	Unknown	Not E. coli	NA
1645	8614	1998	BACILLUS SPECIES	NA	Unknown	Not E. coli	NA
1646	8929	1998	BACILLUS SPECIES	NA	Unknown	Not E. coli	NA
1647	8932	1998	BACILLUS SPECIES	NA	Unknown	Not E. coli	NA
1648	8936	1998	BACILLUS SPECIES	NA	Unknown	Not E. coli	NA
1649	9063	1998	BACILLUS SPECIES	NA	Unknown	Not E. coli	NA
1650	9069	1998	BACILLUS SPECIES	NA	Unknown	Not E. coli	NA
1651	9071	1998	BACILLUS SPECIES	NA	Unknown	Not E. coli	NA
1652	9085	1998	BACILLUS SPECIES	NA	Unknown	Not E. coli	NA
1653	9087	1998	BACILLUS SPECIES	NA	Unknown	Not E. coli	NA
1654	9116	1998	BACILLUS SPECIES	NA	Unknown	Not E. coli	NA
1655	9127	1998	BACILLUS SPECIES	NA	Unknown	Not E. coli	NA
1656	9130	1998	BACILLUS SPECIES	NA	Unknown	Not E. coli	NA
1657	9157	1998	BACILLUS SPECIES	NA	Unknown	Not E. coli	NA
1658	9178	1998	BACILLUS SPECIES	NA	Unknown	Not E. coli	NA
1659	9193	1998	BACILLUS SPECIES	NA	Unknown	Not E. coli	NA
1660	9201	1998	BACILLUS SPECIES	NA	Unknown	Not E. coli	NA
1661	9222	1998	BACILLUS SPECIES	NA	Unknown	Not E. coli	NA
1662	9235	1998	BACILLUS SPECIES	NA	Unknown	Not E. coli	NA
1663	9323	1998	BACILLUS SPECIES	NA	Unknown	Not E. coli	NA
1664	9336	1998	BACILLUS SPECIES	NA	Unknown	Not E. coli	NA
1665	9405	1998	BACILLUS SPECIES	NA	Unknown	Not E. coli	NA
1666	9406	1998	BACILLUS SPECIES	NA	Unknown	Not E. coli	NA
1667	9430	1998	BACILLUS SPECIES	NA	Unknown	Not E. coli	NA
1668	9450	1998	BACILLUS SPECIES	NA	Unknown	Not E. coli	NA
1669	9544	1998	BACILLUS SPECIES	NA	Unknown	Not E. coli	NA
1670	9562	1998	BACILLUS SPECIES	NA	Unknown	Not E. coli	NA
1671	9652	1998	BACILLUS SPECIES	NA	Unknown	Not E. coli	NA
1672	9654	1998	BACILLUS SPECIES	NA	Unknown	Not E. coli	NA
1673	9660	1998	BACILLUS SPECIES	NA	Unknown	Not E. coli	NA
1674	9665	1998	BACILLUS SPECIES	NA	Unknown	Not E. coli	NA
1675	9696	1998	BACILLUS SPECIES	NA	Unknown	Not E. coli	NA
1676	9697	1998	BACILLUS SPECIES	NA	Unknown	Not E. coli	NA
1677	10020	1998	BACILLUS SPECIES	NA	Unknown	Not E. coli	NA
1678	10040	1998	BACILLUS SPECIES	NA	Unknown	Not E. coli	NA
1679	10100	1998	BACILLUS SPECIES	NA	Unknown	Not E. coli	NA
1680	10134	1998	BACILLUS SPECIES	NA	Unknown	Not E. coli	NA
1681	10138	1998	BACILLUS SPECIES	NA	Unknown	Not E. coli	NA
1682	10162	1998	BACILLUS SPECIES	NA	Unknown	Not E. coli	NA
1683	10238	1998	BACILLUS SPECIES	NA	Unknown	Not E. coli	NA
1684	10296	1998	BACILLUS SPECIES	NA	Unknown	Not E. coli	NA
1685	10297	1998	BACILLUS SPECIES	NA	Unknown	Not E. coli	NA
1686	10299	1998	BACILLUS SPECIES	NA	Unknown	Not E. coli	NA
1687	10326	1998	BACILLUS SPECIES	NA	Unknown	Not E. coli	NA
1688	10438	1998	BACILLUS SPECIES	NA	Unknown	Not E. coli	NA
1689	10441	1998	BACILLUS SPECIES	NA	Unknown	Not E. coli	NA
1690	10479	1998	BACILLUS SPECIES	NA	Unknown	Not E. coli	NA
1691	10562	1998	BACILLUS SPECIES	NA	Unknown	Not E. coli	NA
1692	10663	1998	BACILLUS SPECIES	NA	Unknown	Not E. coli	NA
1693	10666	1998	BACILLUS SPECIES	NA	Unknown	Not E. coli	NA
1694	10708	1998	BACILLUS SPECIES	NA	Unknown	Not E. coli	NA
1695	10750	1998	BACILLUS SPECIES	NA	Unknown	Not E. coli	NA
1696	10751	1998	BACILLUS SPECIES	NA	Unknown	Not E. coli	NA
1697	10753	1998	BACILLUS SPECIES	NA	Unknown	Not E. coli	NA
1698	10784	1998	BACILLUS SPECIES	NA	Unknown	Not E. coli	NA
1699	10820	1998	BACILLUS SPECIES	NA	Unknown	Not E. coli	NA
1700	10897	1998	BACILLUS SPECIES	NA	Unknown	Not E. coli	NA
1701	10996	1998	BACILLUS SPECIES	NA	Unknown	Not E. coli	NA
1702	11070	1998	BACILLUS SPECIES	NA	Unknown	Not E. coli	NA
1703	11072	1998	BACILLUS SPECIES	NA	Unknown	Not E. coli	NA
1704	11076	1998	BACILLUS SPECIES	NA	Unknown	Not E. coli	NA
1705	11114	1998	BACILLUS SPECIES	NA	Unknown	Not E. coli	NA
1706	11267	1998	BACILLUS SPECIES	NA	Unknown	Not E. coli	NA
1707	11334	1998	BACILLUS SPECIES	NA	Unknown	Not E. coli	NA
1708	11353	1998	BACILLUS SPECIES	NA	Unknown	Not E. coli	NA
1709	11354	1998	BACILLUS SPECIES	NA	Unknown	Not E. coli	NA
1710	11367	1998	BACILLUS SPECIES	NA	Unknown	Not E. coli	NA
1711	11371	1998	BACILLUS SPECIES	NA	Unknown	Not E. coli	NA
1712	11373	1998	BACILLUS SPECIES	NA	Unknown	Not E. coli	NA
1713	11375	1998	BACILLUS SPECIES	NA	Unknown	Not E. coli	NA
1714	11384	1998	BACILLUS SPECIES	NA	Unknown	Not E. coli	NA
1715	11419	1998	BACILLUS SPECIES	NA	Unknown	Not E. coli	NA
1716	11448	1998	BACILLUS SPECIES	NA	Unknown	Not E. coli	NA
1717	11468	1998	BACILLUS SPECIES	NA	Unknown	Not E. coli	NA
1718	11532	1998	BACILLUS SPECIES	NA	Unknown	Not E. coli	NA
1719	11577	1998	BACILLUS SPECIES	NA	Unknown	Not E. coli	NA
1720	11612	1998	BACILLUS SPECIES	NA	Unknown	Not E. coli	NA
1721	11644	1998	BACILLUS SPECIES	NA	Unknown	Not E. coli	NA
1722	11652	1998	BACILLUS SPECIES	NA	Unknown	Not E. coli	NA
1723	11694	1998	BACILLUS SPECIES	NA	Unknown	Not E. coli	NA
1724	11700	1998	BACILLUS SPECIES	NA	Unknown	Not E. coli	NA
1725	11740	1998	BACILLUS SPECIES	NA	Unknown	Not E. coli	NA
1726	11777	1998	BACILLUS SPECIES	NA	Unknown	Not E. coli	NA
1727	11794	1998	BACILLUS SPECIES	NA	Unknown	Not E. coli	NA
1728	11804	1998	BACILLUS SPECIES	NA	Unknown	Not E. coli	NA
1729	11817	1998	BACILLUS SPECIES	NA	Unknown	Not E. coli	NA
1730	11905	1998	BACILLUS SPECIES	NA	Unknown	Not E. coli	NA
1731	11950	1998	BACILLUS SPECIES	NA	Unknown	Not E. coli	NA
1732	11951	1998	BACILLUS SPECIES	NA	Unknown	Not E. coli	NA
1733	11974	1998	BACILLUS SPECIES	NA	Unknown	Not E. coli	NA
1734	11997	1998	BACILLUS SPECIES	NA	Unknown	Not E. coli	NA
1735	12002	1998	BACILLUS SPECIES	NA	Unknown	Not E. coli	NA
1736	12014	1998	BACILLUS SPECIES	NA	Unknown	Not E. coli	NA
1737	12028	1998	BACILLUS SPECIES	NA	Unknown	Not E. coli	NA
1738	12107	1998	BACILLUS SPECIES	NA	Unknown	Not E. coli	NA
1739	12112	1998	BACILLUS SPECIES	NA	Unknown	Not E. coli	NA
1740	12121	1998	BACILLUS SPECIES	NA	Unknown	Not E. coli	NA
1741	12196	1998	BACILLUS SPECIES	NA	Unknown	Not E. coli	NA
1742	12209	1998	BACILLUS SPECIES	NA	Unknown	Not E. coli	NA
1743	12249	1998	BACILLUS SPECIES	NA	Unknown	Not E. coli	NA
1744	12260	1998	BACILLUS SPECIES	NA	Unknown	Not E. coli	NA
1745	12274	1998	BACILLUS SPECIES	NA	Unknown	Not E. coli	NA
1746	12371	1998	BACILLUS SPECIES	NA	Unknown	Not E. coli	NA
1747	12383	1998	BACILLUS SPECIES	NA	Unknown	Not E. coli	NA
1748	12422	1998	BACILLUS SPECIES	NA	Unknown	Not E. coli	NA
1749	12464	1998	BACILLUS SPECIES	NA	Unknown	Not E. coli	NA
1750	12467	1998	BACILLUS SPECIES	NA	Unknown	Not E. coli	NA
1751	12489	1998	BACILLUS SPECIES	NA	Unknown	Not E. coli	NA
1752	A1016	1998	BACILLUS SPECIES	NA	Unknown	Not E. coli	NA
1753	A1128	1998	BACILLUS SPECIES	NA	Unknown	Not E. coli	NA
1754	A1146	1998	BACILLUS SPECIES	NA	Unknown	Not E. coli	NA
1755	A1159	1998	BACILLUS SPECIES	NA	Unknown	Not E. coli	NA
1756	A1167	1998	BACILLUS SPECIES	NA	Unknown	Not E. coli	NA
1757	A1203	1998	BACILLUS SPECIES	NA	Unknown	Not E. coli	NA
1758	A1221	1998	BACILLUS SPECIES	NA	Unknown	Not E. coli	NA
1759	A1274	1998	BACILLUS SPECIES	NA	Unknown	Not E. coli	NA
1760	A1352	1998	BACILLUS SPECIES	NA	Unknown	Not E. coli	NA
1761	A1355	1998	BACILLUS SPECIES	NA	Unknown	Not E. coli	NA
1762	A1394	1998	BACILLUS SPECIES	NA	Unknown	Not E. coli	NA
1763	A1426	1998	BACILLUS SPECIES	NA	Unknown	Not E. coli	NA
1764	A1436	1998	BACILLUS SPECIES	NA	Unknown	Not E. coli	NA
1765	A1480	1998	BACILLUS SPECIES	NA	Unknown	Not E. coli	NA
1766	A1490	1998	BACILLUS SPECIES	NA	Unknown	Not E. coli	NA
1767	A1575	1998	BACILLUS SPECIES	NA	Unknown	Not E. coli	NA
1768	A1632	1998	BACILLUS SPECIES	NA	Unknown	Not E. coli	NA
1769	A1734	1998	BACILLUS SPECIES	NA	Unknown	Not E. coli	NA
1770	A1851	1998	BACILLUS SPECIES	NA	Unknown	Not E. coli	NA
1771	A1861	1998	BACILLUS SPECIES	NA	Unknown	Not E. coli	NA
1772	A1869	1998	BACILLUS SPECIES	NA	Unknown	Not E. coli	NA
1773	A1873	1998	BACILLUS SPECIES	NA	Unknown	Not E. coli	NA
1774	A1880	1998	BACILLUS SPECIES	NA	Unknown	Not E. coli	NA
1775	A1881	1998	BACILLUS SPECIES	NA	Unknown	Not E. coli	NA
1776	A1882	1998	BACILLUS SPECIES	NA	Unknown	Not E. coli	NA
1777	A1944	1998	BACILLUS SPECIES	NA	Unknown	Not E. coli	NA
1778	A2020	1998	BACILLUS SPECIES	NA	Unknown	Not E. coli	NA
1779	A2028	1998	BACILLUS SPECIES	NA	Unknown	Not E. coli	NA
1780	A2044	1998	BACILLUS SPECIES	NA	Unknown	Not E. coli	NA
1781	A2138	1998	BACILLUS SPECIES	NA	Unknown	Not E. coli	NA
1782	A2153	1998	BACILLUS SPECIES	NA	Unknown	Not E. coli	NA
1783	A2159	1998	BACILLUS SPECIES	NA	Unknown	Not E. coli	NA
1784	A2175	1998	BACILLUS SPECIES	NA	Unknown	Not E. coli	NA
1785	A2192	1998	BACILLUS SPECIES	NA	Unknown	Not E. coli	NA
1786	A2194	1998	BACILLUS SPECIES	NA	Unknown	Not E. coli	NA
1787	A2202	1998	BACILLUS SPECIES	NA	Unknown	Not E. coli	NA
1788	A2256	1998	BACILLUS SPECIES	NA	Unknown	Not E. coli	NA
1789	A2257	1998	BACILLUS SPECIES	NA	Unknown	Not E. coli	NA
1790	A2269	1998	BACILLUS SPECIES	NA	Unknown	Not E. coli	NA
1791	A2287	1998	BACILLUS SPECIES	NA	Unknown	Not E. coli	NA
1792	A2296	1998	BACILLUS SPECIES	NA	Unknown	Not E. coli	NA
1793	A2298	1998	BACILLUS SPECIES	NA	Unknown	Not E. coli	NA
1794	A2332	1998	BACILLUS SPECIES	NA	Unknown	Not E. coli	NA
1795	A2345	1998	BACILLUS SPECIES	NA	Unknown	Not E. coli	NA
1796	A2373	1998	BACILLUS SPECIES	NA	Unknown	Not E. coli	NA
1797	A2374	1998	BACILLUS SPECIES	NA	Unknown	Not E. coli	NA
1798	A2375	1998	BACILLUS SPECIES	NA	Unknown	Not E. coli	NA
1799	A2382	1998	BACILLUS SPECIES	NA	Unknown	Not E. coli	NA
1800	A2410	1998	BACILLUS SPECIES	NA	Unknown	Not E. coli	NA
1801	A2434	1998	BACILLUS SPECIES	NA	Unknown	Not E. coli	NA
1802	A2477	1998	BACILLUS SPECIES	NA	Unknown	Not E. coli	NA
1803	A2508	1998	BACILLUS SPECIES	NA	Unknown	Not E. coli	NA
1804	A2575	1998	BACILLUS SPECIES	NA	Unknown	Not E. coli	NA
1805	A2581	1998	BACILLUS SPECIES	NA	Unknown	Not E. coli	NA
1806	A2583	1998	BACILLUS SPECIES	NA	Unknown	Not E. coli	NA
1807	A2589	1998	BACILLUS SPECIES	NA	Unknown	Not E. coli	NA
1808	A2590	1998	BACILLUS SPECIES	NA	Unknown	Not E. coli	NA
1809	A2638	1998	BACILLUS SPECIES	NA	Unknown	Not E. coli	NA
1810	A2813	1998	BACILLUS SPECIES	NA	Unknown	Not E. coli	NA
1811	A2852	1998	BACILLUS SPECIES	NA	Unknown	Not E. coli	NA
1812	A2886	1998	BACILLUS SPECIES	NA	Unknown	Not E. coli	NA
1813	A3008	1998	BACILLUS SPECIES	NA	Unknown	Not E. coli	NA
1814	A3034	1998	BACILLUS SPECIES	NA	Unknown	Not E. coli	NA
1815	A3057	1998	BACILLUS SPECIES	NA	Unknown	Not E. coli	NA
1816	A307	1998	BACILLUS SPECIES	NA	Unknown	Not E. coli	NA
1817	A308	1998	BACILLUS SPECIES	NA	Unknown	Not E. coli	NA
1818	A310	1998	BACILLUS SPECIES	NA	Unknown	Not E. coli	NA
1819	A380	1998	BACILLUS SPECIES	NA	Unknown	Not E. coli	NA
1820	A487	1998	BACILLUS SPECIES	NA	Unknown	Not E. coli	NA
1821	A494	1998	BACILLUS SPECIES	NA	Unknown	Not E. coli	NA
1822	A524	1998	BACILLUS SPECIES	NA	Unknown	Not E. coli	NA
1823	A562	1998	BACILLUS SPECIES	NA	Unknown	Not E. coli	NA
1824	A598	1998	BACILLUS SPECIES	NA	Unknown	Not E. coli	NA
1825	A651	1998	BACILLUS SPECIES	NA	Unknown	Not E. coli	NA
1826	A654	1998	BACILLUS SPECIES	NA	Unknown	Not E. coli	NA
1827	A667	1998	BACILLUS SPECIES	NA	Unknown	Not E. coli	NA
1828	A7091	1998	BACILLUS SPECIES	NA	Unknown	Not E. coli	NA
1829	A715	1998	BACILLUS SPECIES	NA	Unknown	Not E. coli	NA
1830	A7200	1998	BACILLUS SPECIES	NA	Unknown	Not E. coli	NA
1831	A732	1998	BACILLUS SPECIES	NA	Unknown	Not E. coli	NA
1832	A7868	1998	BACILLUS SPECIES	NA	Unknown	Not E. coli	NA
1833	A7908	1998	BACILLUS SPECIES	NA	Unknown	Not E. coli	NA
1834	A807	1998	BACILLUS SPECIES	NA	Unknown	Not E. coli	NA
1835	A819	1998	BACILLUS SPECIES	NA	Unknown	Not E. coli	NA
1836	A848	1998	BACILLUS SPECIES	NA	Unknown	Not E. coli	NA
1837	A849	1998	BACILLUS SPECIES	NA	Unknown	Not E. coli	NA
1838	A852	1998	BACILLUS SPECIES	NA	Unknown	Not E. coli	NA
1839	A889	1998	BACILLUS SPECIES	NA	Unknown	Not E. coli	NA
1840	A922	1998	BACILLUS SPECIES	NA	Unknown	Not E. coli	NA
1841	A927	1998	BACILLUS SPECIES	NA	Unknown	Not E. coli	NA
1842	A940	1998	BACILLUS SPECIES	NA	Unknown	Not E. coli	NA
1843	A965	1998	BACILLUS SPECIES	NA	Unknown	Not E. coli	NA
1844	A1262	1998	DIPHEROIDS	NA	Unknown	Not E. coli	NA
1845	A1309	1998	DIPHEROIDS	NA	Unknown	Not E. coli	NA
1846	A1358	1998	DIPHEROIDS	NA	Unknown	Not E. coli	NA
1847	A1380	1998	DIPHEROIDS	NA	Unknown	Not E. coli	NA
1848	A1391	1998	DIPHEROIDS	NA	Unknown	Not E. coli	NA
1849	A1448	1998	DIPHEROIDS	NA	Unknown	Not E. coli	NA
1850	A1453	1998	DIPHEROIDS	NA	Unknown	Not E. coli	NA
1851	A1462	1998	DIPHEROIDS	NA	Unknown	Not E. coli	NA
1852	A1955	1998	DIPHEROIDS	NA	Unknown	Not E. coli	NA
1853	A2078	1998	DIPHEROIDS	NA	Unknown	Not E. coli	NA
1854	A2237	1998	DIPHEROIDS	NA	Unknown	Not E. coli	NA
1855	A2336	1998	DIPHEROIDS	NA	Unknown	Not E. coli	NA
1856	A2570	1998	DIPHEROIDS	NA	Unknown	Not E. coli	NA
1857	A7701	1998	DIPHEROIDS	NA	Unknown	Not E. coli	NA
1858	A7728	1998	DIPHEROIDS	NA	Unknown	Not E. coli	NA
1859	A814	1998	DIPHEROIDS	NA	Unknown	Not E. coli	NA
1860	A967	1998	DIPHEROIDS	NA	Unknown	Not E. coli	NA
1861	8090	1998	DIPTHEROID SPECIES	NA	Unknown	Not E. coli	NA
1862	8300	1998	DIPTHEROID SPECIES	NA	Unknown	Not E. coli	NA
1863	8330	1998	DIPTHEROID SPECIES	NA	Unknown	Not E. coli	NA
1864	8630	1998	DIPTHEROID SPECIES	NA	Unknown	Not E. coli	NA
1865	8715	1998	DIPTHEROID SPECIES	NA	Unknown	Not E. coli	NA
1866	9117	1998	DIPTHEROID SPECIES	NA	Unknown	Not E. coli	NA
1867	9296	1998	DIPTHEROID SPECIES	NA	Unknown	Not E. coli	NA
1868	9535	1998	DIPTHEROID SPECIES	NA	Unknown	Not E. coli	NA
1869	9990	1998	DIPTHEROID SPECIES	NA	Unknown	Not E. coli	NA
1870	10099	1998	DIPTHEROID SPECIES	NA	Unknown	Not E. coli	NA
1871	11135	1998	DIPTHEROID SPECIES	NA	Unknown	Not E. coli	NA
1872	12580	1998	DIPTHEROID SPECIES	NA	Unknown	Not E. coli	NA
1873	12588	1998	DIPTHEROID SPECIES	NA	Unknown	Not E. coli	NA
1874	12603	1998	DIPTHEROID SPECIES	NA	Unknown	Not E. coli	NA
1875	12721	1998	DIPTHEROID SPECIES	NA	Unknown	Not E. coli	NA
1876	A192	1998	DIPTHEROIDS SPECIES	NA	Unknown	Not E. coli	NA
1877	A229	1998	DIPTHEROIDS SPECIES	NA	Unknown	Not E. coli	NA
1878	A344	1998	DIPTHEROIDS SPECIES	NA	Unknown	Not E. coli	NA
1879	A351	1998	DIPTHEROIDS SPECIES	NA	Unknown	Not E. coli	NA
1880	A440	1998	DIPTHEROIDS SPECIES	NA	Unknown	Not E. coli	NA
1881	A7071	1998	DIPTHEROIDS SPECIES	NA	Unknown	Not E. coli	NA
1882	A1059	1998	MICROCOCCI	NA	Unknown	Not E. coli	NA
1883	A1095	1998	MICROCOCCI	NA	Unknown	Not E. coli	NA
1884	A1252	1998	MICROCOCCI	NA	Unknown	Not E. coli	NA
1885	A1663	1998	MICROCOCCI	NA	Unknown	Not E. coli	NA
1886	A1665	1998	MICROCOCCI	NA	Unknown	Not E. coli	NA
1887	A1749	1998	MICROCOCCI	NA	Unknown	Not E. coli	NA
1888	A214	1998	MICROCOCCI	NA	Unknown	Not E. coli	NA
1889	A2146	1998	MICROCOCCI	NA	Unknown	Not E. coli	NA
1890	A234	1998	MICROCOCCI	NA	Unknown	Not E. coli	NA
1891	A2383	1998	MICROCOCCI	NA	Unknown	Not E. coli	NA
1892	A2459	1998	MICROCOCCI	NA	Unknown	Not E. coli	NA
1893	A2460	1998	MICROCOCCI	NA	Unknown	Not E. coli	NA
1894	A248	1998	MICROCOCCI	NA	Unknown	Not E. coli	NA
1895	A2610	1998	MICROCOCCI	NA	Unknown	Not E. coli	NA
1896	A2615	1998	MICROCOCCI	NA	Unknown	Not E. coli	NA
1897	A263	1998	MICROCOCCI	NA	Unknown	Not E. coli	NA
1898	A2676	1998	MICROCOCCI	NA	Unknown	Not E. coli	NA
1899	A2692	1998	MICROCOCCI	NA	Unknown	Not E. coli	NA
1900	A2775	1998	MICROCOCCI	NA	Unknown	Not E. coli	NA
1901	A2782	1998	MICROCOCCI	NA	Unknown	Not E. coli	NA
1902	A2792	1998	MICROCOCCI	NA	Unknown	Not E. coli	NA
1903	A283	1998	MICROCOCCI	NA	Unknown	Not E. coli	NA
1904	A2903	1998	MICROCOCCI	NA	Unknown	Not E. coli	NA
1905	A2909	1998	MICROCOCCI	NA	Unknown	Not E. coli	NA
1906	A2910	1998	MICROCOCCI	NA	Unknown	Not E. coli	NA
1907	A3021	1998	MICROCOCCI	NA	Unknown	Not E. coli	NA
1908	A315	1998	MICROCOCCI	NA	Unknown	Not E. coli	NA
1909	A324	1998	MICROCOCCI	NA	Unknown	Not E. coli	NA
1910	A327	1998	MICROCOCCI	NA	Unknown	Not E. coli	NA
1911	A374	1998	MICROCOCCI	NA	Unknown	Not E. coli	NA
1912	A443A	1998	MICROCOCCI	NA	Unknown	Not E. coli	NA
1913	A578	1998	MICROCOCCI	NA	Unknown	Not E. coli	NA
1914	A647	1998	MICROCOCCI	NA	Unknown	Not E. coli	NA
1915	A7157	1998	MICROCOCCI	NA	Unknown	Not E. coli	NA
1916	A7335	1998	MICROCOCCI	NA	Unknown	Not E. coli	NA
1917	A7871	1998	MICROCOCCI	NA	Unknown	Not E. coli	NA
1918	8412	1998	MICROCOCCI ONLY	NA	Unknown	Not E. coli	NA
1919	8448	1998	MICROCOCCI ONLY	NA	Unknown	Not E. coli	NA
1920	8488	1998	MICROCOCCI ONLY	NA	Unknown	Not E. coli	NA
1921	8545	1998	MICROCOCCI ONLY	NA	Unknown	Not E. coli	NA
1922	8600	1998	MICROCOCCI ONLY	NA	Unknown	Not E. coli	NA
1923	8615	1998	MICROCOCCI ONLY	NA	Unknown	Not E. coli	NA
1924	8802	1998	MICROCOCCI ONLY	NA	Unknown	Not E. coli	NA
1925	8861	1998	MICROCOCCI ONLY	NA	Unknown	Not E. coli	NA
1926	8910	1998	MICROCOCCI ONLY	NA	Unknown	Not E. coli	NA
1927	9029	1998	MICROCOCCI ONLY	NA	Unknown	Not E. coli	NA
1928	9067	1998	MICROCOCCI ONLY	NA	Unknown	Not E. coli	NA
1929	9094	1998	MICROCOCCI ONLY	NA	Unknown	Not E. coli	NA
1930	9113	1998	MICROCOCCI ONLY	NA	Unknown	Not E. coli	NA
1931	9163	1998	MICROCOCCI ONLY	NA	Unknown	Not E. coli	NA
1932	9185	1998	MICROCOCCI ONLY	NA	Unknown	Not E. coli	NA
1933	9255	1998	MICROCOCCI ONLY	NA	Unknown	Not E. coli	NA
1934	9290	1998	MICROCOCCI ONLY	NA	Unknown	Not E. coli	NA
1935	9319	1998	MICROCOCCI ONLY	NA	Unknown	Not E. coli	NA
1936	9331	1998	MICROCOCCI ONLY	NA	Unknown	Not E. coli	NA
1937	9334	1998	MICROCOCCI ONLY	NA	Unknown	Not E. coli	NA
1938	9377	1998	MICROCOCCI ONLY	NA	Unknown	Not E. coli	NA
1939	9432	1998	MICROCOCCI ONLY	NA	Unknown	Not E. coli	NA
1940	9454	1998	MICROCOCCI ONLY	NA	Unknown	Not E. coli	NA
1941	9458	1998	MICROCOCCI ONLY	NA	Unknown	Not E. coli	NA
1942	9459	1998	MICROCOCCI ONLY	NA	Unknown	Not E. coli	NA
1943	9587	1998	MICROCOCCI ONLY	NA	Unknown	Not E. coli	NA
1944	9621	1998	MICROCOCCI ONLY	NA	Unknown	Not E. coli	NA
1945	9743	1998	MICROCOCCI ONLY	NA	Unknown	Not E. coli	NA
1946	9745	1998	MICROCOCCI ONLY	NA	Unknown	Not E. coli	NA
1947	9748	1998	MICROCOCCI ONLY	NA	Unknown	Not E. coli	NA
1948	9802	1998	MICROCOCCI ONLY	NA	Unknown	Not E. coli	NA
1949	9820	1998	MICROCOCCI ONLY	NA	Unknown	Not E. coli	NA
1950	9861	1998	MICROCOCCI ONLY	NA	Unknown	Not E. coli	NA
1951	9878	1998	MICROCOCCI ONLY	NA	Unknown	Not E. coli	NA
1952	9920	1998	MICROCOCCI ONLY	NA	Unknown	Not E. coli	NA
1953	9991	1998	MICROCOCCI ONLY	NA	Unknown	Not E. coli	NA
1954	10145	1998	MICROCOCCI ONLY	NA	Unknown	Not E. coli	NA
1955	10242	1998	MICROCOCCI ONLY	NA	Unknown	Not E. coli	NA
1956	10406	1998	MICROCOCCI ONLY	NA	Unknown	Not E. coli	NA
1957	10641	1998	MICROCOCCI ONLY	NA	Unknown	Not E. coli	NA
1958	10830	1998	MICROCOCCI ONLY	NA	Unknown	Not E. coli	NA
1959	10843	1998	MICROCOCCI ONLY	NA	Unknown	Not E. coli	NA
1960	11019	1998	MICROCOCCI ONLY	NA	Unknown	Not E. coli	NA
1961	11078	1998	MICROCOCCI ONLY	NA	Unknown	Not E. coli	NA
1962	11150	1998	MICROCOCCI ONLY	NA	Unknown	Not E. coli	NA
1963	11166	1998	MICROCOCCI ONLY	NA	Unknown	Not E. coli	NA
1964	11259	1998	MICROCOCCI ONLY	NA	Unknown	Not E. coli	NA
1965	11340	1998	MICROCOCCI ONLY	NA	Unknown	Not E. coli	NA
1966	11352	1998	MICROCOCCI ONLY	NA	Unknown	Not E. coli	NA
1967	11358	1998	MICROCOCCI ONLY	NA	Unknown	Not E. coli	NA
1968	11365	1998	MICROCOCCI ONLY	NA	Unknown	Not E. coli	NA
1969	11428	1998	MICROCOCCI ONLY	NA	Unknown	Not E. coli	NA
1970	11430	1998	MICROCOCCI ONLY	NA	Unknown	Not E. coli	NA
1971	12056	1998	MICROCOCCI ONLY	NA	Unknown	Not E. coli	NA
1972	12100	1998	MICROCOCCI ONLY	NA	Unknown	Not E. coli	NA
1973	12117	1998	MICROCOCCI ONLY	NA	Unknown	Not E. coli	NA
1974	12119	1998	MICROCOCCI ONLY	NA	Unknown	Not E. coli	NA
1975	12172	1998	MICROCOCCI ONLY	NA	Unknown	Not E. coli	NA
1976	12183	1998	MICROCOCCI ONLY	NA	Unknown	Not E. coli	NA
1977	12187	1998	MICROCOCCI ONLY	NA	Unknown	Not E. coli	NA
1978	12240	1998	MICROCOCCI ONLY	NA	Unknown	Not E. coli	NA
1979	12278	1998	MICROCOCCI ONLY	NA	Unknown	Not E. coli	NA
1980	12308	1998	MICROCOCCI ONLY	NA	Unknown	Not E. coli	NA
1981	12362	1998	MICROCOCCI ONLY	NA	Unknown	Not E. coli	NA
1982	12401	1998	MICROCOCCI ONLY	NA	Unknown	Not E. coli	NA
1983	12431	1998	MICROCOCCI ONLY	NA	Unknown	Not E. coli	NA
1984	12463	1998	MICROCOCCI ONLY	NA	Unknown	Not E. coli	NA
1985	12523	1998	MICROCOCCI ONLY	NA	Unknown	Not E. coli	NA
1986	12558	1998	MICROCOCCI ONLY	NA	Unknown	Not E. coli	NA
1987	12609	1998	MICROCOCCI ONLY	NA	Unknown	Not E. coli	NA
1988	12625	1998	MICROCOCCI ONLY	NA	Unknown	Not E. coli	NA
1989	12644	1998	MICROCOCCI ONLY	NA	Unknown	Not E. coli	NA
1990	12669	1998	MICROCOCCI ONLY	NA	Unknown	Not E. coli	NA
1991	7984	1998	MICROCOCCI SPECIES	NA	Unknown	Not E. coli	NA
1992	7995	1998	MICROCOCCI SPECIES	NA	Unknown	Not E. coli	NA
1993	8083	1998	MICROCOCCI SPECIES	NA	Unknown	Not E. coli	NA
1994	8111	1998	MICROCOCCI SPECIES	NA	Unknown	Not E. coli	NA
1995	8134	1998	MICROCOCCI SPECIES	NA	Unknown	Not E. coli	NA
1996	8226	1998	MICROCOCCI SPECIES	NA	Unknown	Not E. coli	NA
1997	8232	1998	MICROCOCCI SPECIES	NA	Unknown	Not E. coli	NA
1998	8258	1998	MICROCOCCI SPECIES	NA	Unknown	Not E. coli	NA
1999	8275	1998	MICROCOCCI SPECIES	NA	Unknown	Not E. coli	NA
[truncated: 262,693 more rows]
