# Supplementary material for: High diversity of Escherichia coli causing invasive disease in neonates in Malawi poses challenges for O-antigen based vaccine approach
Source: Commun Med (Lond). 2025 Jul 18;5:298. doi: 10.1038/s43856-025-01007-1 (PMC12274568; doi:10.1038/s43856-025-01007-1)
Supplement: Supplementary file 7 — Supplementary data 5 [file 43856_2025_1007_MOESM7_ESM.csv]

Protein identifier	Contig id	Start	Stop	Strand	Gene symbol	Sequence name	Scope	Element type	Element subtype	Class	Subclass	Method	Target length	Reference sequence length	% Coverage of reference sequence	% Identity to reference sequence	Alignment length	Accession of closest sequence	Name of closest sequence	HMM id	HMM description
NA	.43416_2_207.1	78	911	-	aph(6)-Id	aminoglycoside O-phosphotransferase APH(6)-Id	core	AMR	AMR	AMINOGLYCOSIDE	STREPTOMYCIN	EXACTX	278	278	100	100	278	WP_000480968.1	aminoglycoside O-phosphotransferase APH(6)-Id	NA	NA
NA	.43416_2_207.1	914	1738	-	aph(3'')-Ib	aminoglycoside O-phosphotransferase APH(3'')-Ib	core	AMR	AMR	AMINOGLYCOSIDE	STREPTOMYCIN	EXACTX	275	275	100	100	275	WP_109545041.1	aminoglycoside O-phosphotransferase APH(3'')-Ib	NA	NA
NA	.43416_2_207.1	1778	2590	-	sul2	sulfonamide-resistant dihydropteroate synthase Sul2	core	AMR	AMR	SULFONAMIDE	SULFONAMIDE	EXACTX	271	271	100	100	271	WP_001043265.1	sulfonamide-resistant dihydropteroate synthase Sul2	NA	NA
NA	.43416_2_207.1	7633	8103	+	dfrA7	trimethoprim-resistant dihydrofolate reductase DfrA7	core	AMR	AMR	TRIMETHOPRIM	TRIMETHOPRIM	EXACTX	157	157	100	100	157	WP_000703418.1	trimethoprim-resistant dihydrofolate reductase DfrA7	NA	NA
NA	.43416_2_207.1	8336	8680	+	qacEdelta1	quaternary ammonium compound efflux SMR transporter QacE delta 1	core	STRESS	BIOCIDE	QUATERNARY AMMONIUM	QUATERNARY AMMONIUM	ALLELEX	115	115	100	100	115	WP_000679427.1	quaternary ammonium compound efflux SMR transporter QacE delta 1	NA	NA
NA	.43416_2_207.1	8677	9513	+	sul1	sulfonamide-resistant dihydropteroate synthase Sul1	core	AMR	AMR	SULFONAMIDE	SULFONAMIDE	EXACTX	279	279	100	100	279	WP_000259031.1	sulfonamide-resistant dihydropteroate synthase Sul1	NA	NA
NA	.43416_2_207.1	15928	16347	-	merC	organomercurial transporter MerC	plus	STRESS	METAL	MERCURY	ORGANOMERCURY	EXACTX	140	140	100	100	140	AAC33908.1	organomercurial transporter MerC	NA	NA
NA	.43416_2_207.1	16386	16658	-	merP	mercury resistance system periplasmic binding protein MerP	plus	STRESS	METAL	MERCURY	MERCURY	BLASTX	91	91	100	90.11	91	AAC38219.1	mercury resistance system periplasmic binding protein MerP	NA	NA
NA	.43416_2_207.1	16675	17022	-	merT	mercuric transport protein MerT	plus	STRESS	METAL	MERCURY	MERCURY	EXACTX	116	116	100	100	116	AAB59075.1	mercuric transport protein MerT	NA	NA
NA	.43416_2_207.1	17094	17525	+	merR	mercury resistance transcriptional regulator MerR	plus	STRESS	METAL	MERCURY	MERCURY	BLASTX	144	144	100	93.75	144	CAA77320.1	mercury resistance transcriptional regulator MerR	NA	NA
NA	.43416_2_207.1	19561	20757	+	tet(A)	tetracycline efflux MFS transporter Tet(A)	core	AMR	AMR	TETRACYCLINE	TETRACYCLINE	EXACTX	399	399	100	100	399	WP_000804064.1	tetracycline efflux MFS transporter Tet(A)	NA	NA
NA	.43416_2_207.1	182728	184146	-	espX1	type III secretion system effector EspX1	plus	VIRULENCE	VIRULENCE	NA	NA	BLASTX	473	473	100	92.6	473	ADD54679.1	type III secretion system effector EspX1	NA	NA
NA	.43416_2_207.12	45933	47732	+	ybtP	yersiniabactin ABC transporter ATP-binding/permease protein YbtP	plus	VIRULENCE	VIRULENCE	NA	NA	BLASTX	600	600	100	99.67	600	CAA21388.1	yersiniabactin ABC transporter ATP-binding/permease protein YbtP	NA	NA
NA	.43416_2_207.12	47722	49521	+	ybtQ	yersiniabactin ABC transporter ATP-binding/permease protein YbtQ	plus	VIRULENCE	VIRULENCE	NA	NA	BLASTX	600	600	100	99.67	600	AAC69584.1	yersiniabactin ABC transporter ATP-binding/permease protein YbtQ	NA	NA
NA	.43416_2_207.14	12288	13475	+	emrD	multidrug efflux MFS transporter EmrD	plus	AMR	AMR	EFFLUX	EFFLUX	BLASTX	396	396	100	99.75	396	EFF04178.1	multidrug efflux MFS transporter EmrD	NA	NA
NA	.43416_2_207.14	72983	73552	-	lpfA	long polar fimbria major subunit LpfA-O113	plus	VIRULENCE	VIRULENCE	NA	NA	EXACTX	190	190	100	100	190	ACB16424.1	long polar fimbria major subunit LpfA-O113	NA	NA
NA	.43416_2_207.17	43780	46323	+	cyaA_S352T	Escherichia fosmidomycin resistant CyaA	core	AMR	POINT	FOSMIDOMYCIN	FOSMIDOMYCIN	POINTX	848	848	100	99.29	848	WP_000281668.1	adenylate cyclase CyaA	NA	NA
NA	.43416_2_207.18	52658	53770	+	iroB	salmochelin biosynthesis C-glycosyltransferase IroB	plus	VIRULENCE	VIRULENCE	NA	NA	BLASTX	371	371	100	98.92	371	EOW04219.1	salmochelin biosynthesis C-glycosyltransferase IroB	NA	NA
NA	.43416_2_207.18	53913	57569	+	iroC	salmochelin/enterobactin export ABC transporter IroC	plus	VIRULENCE	VIRULENCE	NA	NA	BLASTX	1219	1219	100	99.43	1219	AUH19662.1	salmochelin/enterobactin export ABC transporter IroC	NA	NA
NA	.43416_2_207.18	57676	58902	+	iroD	catecholate siderophore esterase IroD	plus	VIRULENCE	VIRULENCE	NA	NA	BLASTX	409	409	100	99.02	409	ACJ63529.1	catecholate siderophore esterase IroD	NA	NA
NA	.43416_2_207.18	58990	59943	+	iroE	catecholate siderophore esterase IroE	plus	VIRULENCE	VIRULENCE	NA	NA	BLASTX	318	318	100	99.37	318	ACJ63530.1	catecholate siderophore esterase IroE	NA	NA
NA	.43416_2_207.18	59994	62168	-	iroN	siderophore salmochelin receptor IroN	plus	VIRULENCE	VIRULENCE	NA	NA	BLASTX	725	725	100	98.9	725	AAN76093.1	siderophore salmochelin receptor IroN	NA	NA
NA	.43416_2_207.18	79381	80553	-	senB	enterotoxin production-related protein TieB	plus	VIRULENCE	VIRULENCE	NA	NA	BLASTX	391	391	100	99.49	391	AAZ89288.1	enterotoxin production-related protein TieB	NA	NA
NA	.43416_2_207.21	44660	45790	+	blaEC	BlaEC family class C beta-lactamase	plus	AMR	AMR	BETA-LACTAM	BETA-LACTAM	BLASTX	377	377	100	98.67	377	AAZ85968.1	cephalosporin-hydrolyzing class C beta-lactamase EC-8	NA	NA
NA	.43416_2_207.23	3726	4733	-	papG-II	P fimbria tip G-adhesin PapG-II	plus	VIRULENCE	VIRULENCE	NA	NA	BLASTX	336	337	100	97.33	337	AAA24293.1	P fimbria tip G-adhesin PapG-II	NA	NA
NA	.43416_2_207.23	4780	5277	-	papF	P fimbrial tip protein PapF	plus	VIRULENCE	VIRULENCE	NA	NA	BLASTX	166	167	100	91.02	167	CAA43569.1	P fimbrial tip protein PapF	NA	NA
NA	.43416_2_207.23	7862	10369	-	papC	P fimbrial usher protein PapC	plus	VIRULENCE	VIRULENCE	NA	NA	BLASTX	836	836	100	96.31	841	CAA43564.1	P fimbrial usher protein PapC	NA	NA
NA	.43416_2_207.23	10431	11015	-	papH	P fimbrial minor subunit PapH	plus	VIRULENCE	VIRULENCE	NA	NA	BLASTX	195	195	100	98.97	195	CAA43563.1	P fimbrial minor subunit PapH	NA	NA
NA	.43416_2_207.23	32155	34200	-	ireA	TonB-dependent siderophore receptor IreA	plus	VIRULENCE	VIRULENCE	NA	NA	EXACTX	682	682	100	100	682	AAN83596.1	TonB-dependent siderophore receptor IreA	NA	NA
NA	.43416_2_207.25	5693	8794	-	acrF	multidrug efflux RND transporter permease subunit AcrF	plus	AMR	AMR	EFFLUX	EFFLUX	BLASTX	1034	1034	100	99.42	1034	AAC76298.1	multidrug efflux RND transporter permease subunit AcrF	NA	NA
NA	.43416_2_207.28	9910	11997	-	iha	bifunctional siderophore receptor/adhesin Iha	plus	VIRULENCE	VIRULENCE	NA	NA	BLASTX	696	696	100	99.86	696	AAN82058.1	bifunctional siderophore receptor/adhesin Iha	NA	NA
NA	.43416_2_207.30	6305	16558	+	air	inverse autotransporter adhesin EaeX/Air	plus	VIRULENCE	VIRULENCE	NA	NA	EXACTX	3418	3418	100	100	3418	CAR15326.1	inverse autotransporter adhesin EaeX/Air	NA	NA
NA	.43416_2_207.30	16616	18310	-	eilA	HilA family transcriptional regulator EilA	plus	VIRULENCE	VIRULENCE	NA	NA	EXACTX	565	565	100	100	565	CBG36837.1	HilA family transcriptional regulator EilA	NA	NA
NA	.43416_2_207.35	7435	10506	-	hlyA-alpha	RTX toxin hemolysin HlyA	plus	VIRULENCE	VIRULENCE	NA	NA	BLASTX	1024	1024	100	97.27	1024	CAQ77251.1	RTX toxin hemolysin HlyA	NA	NA
NA	.43416_2_207.36	2200	3921	+	iucA	aerobactin synthase IucA	plus	VIRULENCE	VIRULENCE	NA	NA	BLASTX	574	576	100	98.61	576	EGI25746.1	aerobactin synthase IucA	NA	NA
NA	.43416_2_207.36	3925	4869	+	iucB	N(6)-hydroxylysine O-acetyltransferase IucB	plus	VIRULENCE	VIRULENCE	NA	NA	BLASTX	315	315	100	99.37	315	AAN82074.1	N(6)-hydroxylysine O-acetyltransferase IucB	NA	NA
NA	.43416_2_207.36	4872	6611	+	iucC	NIS family aerobactin synthetase IucC	plus	VIRULENCE	VIRULENCE	NA	NA	BLASTX	580	580	100	99.14	580	AAN82073.1	NIS family aerobactin synthetase IucC	NA	NA
NA	.43416_2_207.36	6611	7885	+	iucD	NADPH-dependent L-lysine N(6)-monooxygenase IucD	plus	VIRULENCE	VIRULENCE	NA	NA	BLASTX	425	445	95.51	97.65	425	AAD44749.1	NADPH-dependent L-lysine N(6)-monooxygenase IucD	NA	NA
NA	.43416_2_207.36	7982	10168	+	iutA	ferric aerobactin receptor IutA	plus	VIRULENCE	VIRULENCE	NA	NA	BLASTX	729	731	99.73	89.71	729	AAN45165.2	ferric aerobactin receptor IutA	NA	NA
NA	.43416_2_207.36	11126	15010	+	sat	serine protease autotransporter toxin Sat	plus	VIRULENCE	VIRULENCE	NA	NA	EXACTX	1295	1295	100	100	1295	CAE55775.1	serine protease autotransporter toxin Sat	NA	NA
NA	.43416_2_207.4	663	1520	-	blaTEM-1	broad-spectrum class A beta-lactamase TEM-1	core	AMR	AMR	BETA-LACTAM	BETA-LACTAM	ALLELEX	286	286	100	100	286	WP_000027057.1	broad-spectrum class A beta-lactamase TEM-1	NA	NA
NA	.43416_2_207.5	18432	22673	+	fdeC	intimin-like adhesin FdeC	plus	VIRULENCE	VIRULENCE	NA	NA	BLASTX	1414	1416	99.93	92.44	1415	ABE05822.1	intimin-like adhesin FdeC	NA	NA
NA	.43416_2_207.5	315133	315423	-	iss	increased serum survival lipoprotein Iss	plus	VIRULENCE	VIRULENCE	NA	NA	EXACTX	97	97	100	100	97	CAR12622.1	increased serum survival lipoprotein Iss	NA	NA
NA	.43416_2_207.54	2395	2679	+	papA	P fimbria major subunit PapA	plus	VIRULENCE	VIRULENCE	NA	NA	PARTIALX	95	185	51.89	87.5	96	CAA43562.1	P fimbria major subunit PapA	NA	NA
NA	.43416_2_207.7	73269	73628	-	arsD	arsenite efflux transporter metallochaperone ArsD	plus	STRESS	METAL	ARSENIC	ARSENITE	BLASTX	120	120	100	90	120	AAB09625.1	arsenite efflux transporter metallochaperone ArsD	NA	NA
NA	.43416_2_207.8	30547	30810	+	ymgB	biofilm/acid-resistance regulator AriR	plus	STRESS	ACID	NA	NA	BLASTX	88	88	100	98.86	88	AAC74250.1	biofilm/acid-resistance regulator AriR	NA	NA
NA	.43416_2_207.9	8417	9772	+	glpT_E448K	Escherichia fosfomycin resistant GlpT	core	AMR	POINT	FOSFOMYCIN	FOSFOMYCIN	POINTX	452	452	100	98.89	452	WP_000948731.1	glycerol-3-phosphate transporter GlpT	NA	NA
Protein identifier	Contig id	Start	Stop	Strand	Gene symbol	Sequence name	Scope	Element type	Element subtype	Class	Subclass	Method	Target length	Reference sequence length	% Coverage of reference sequence	% Identity to reference sequence	Alignment length	Accession of closest sequence	Name of closest sequence	HMM id	HMM description
NA	.44994_2_108.1	135482	136837	+	glpT_E448K	Escherichia fosfomycin resistant GlpT	core	AMR	POINT	FOSFOMYCIN	FOSFOMYCIN	POINTX	452	452	100	99.78	452	WP_000948731.1	glycerol-3-phosphate transporter GlpT	NA	NA
NA	.44994_2_108.11	74819	75148	-	emrE	multidrug efflux SMR transporter EmrE	plus	STRESS	BIOCIDE	EFFLUX	EFFLUX	BLASTX	110	110	100	98.18	110	CAA77936.1	multidrug efflux SMR transporter EmrE	NA	NA
NA	.44994_2_108.111	126	3536	+	pic	serine protease autotransporter toxin Pic	plus	VIRULENCE	VIRULENCE	NA	NA	PARTIALX	1137	1372	82.87	100	1137	CAU99295.1	serine protease autotransporter toxin Pic	NA	NA
NA	.44994_2_108.34	32537	32781	+	ampC_C-42A	Escherichia cephalosporin resistant ampC	core	AMR	POINT	BETA-LACTAM	CEPHALOSPORIN	POINTN	245	245	100	97.96	245	NZ_CP041538.1:1149245-1149489	ampC/blaEC promoter region	NA	NA
NA	.44994_2_108.34	32649	33779	+	blaEC	BlaEC family class C beta-lactamase	plus	AMR	AMR	BETA-LACTAM	BETA-LACTAM	EXACTX	377	377	100	100	377	ABS58643.1	BlaEC family class C beta-lactamase	NA	NA
NA	.44994_2_108.43	23300	25099	+	ybtP	yersiniabactin ABC transporter ATP-binding/permease protein YbtP	plus	VIRULENCE	VIRULENCE	NA	NA	BLASTX	600	600	100	99.67	600	CAA21388.1	yersiniabactin ABC transporter ATP-binding/permease protein YbtP	NA	NA
NA	.44994_2_108.43	25089	26888	+	ybtQ	yersiniabactin ABC transporter ATP-binding/permease protein YbtQ	plus	VIRULENCE	VIRULENCE	NA	NA	BLASTX	600	600	100	99.67	600	AAC69584.1	yersiniabactin ABC transporter ATP-binding/permease protein YbtQ	NA	NA
NA	.44994_2_108.61	6013	6516	+	aaiC	type VI secretion system protein AaiC/Hcp2	plus	VIRULENCE	VIRULENCE	NA	NA	EXACTX	168	168	100	100	168	CBG37385.1	type VI secretion system protein AaiC/Hcp2	NA	NA
NA	.44994_2_108.68	17897	19126	-	mdtM	multidrug efflux MFS transporter MdtM	plus	AMR	AMR	EFFLUX	EFFLUX	BLASTX	410	410	100	97.32	410	AAC77293.1	multidrug efflux MFS transporter MdtM	NA	NA
NA	.44994_2_108.7	57742	59184	-	espX1	type III secretion system effector EspX1	plus	VIRULENCE	VIRULENCE	NA	NA	BLASTX	481	473	100	90.85	481	ADD54679.1	type III secretion system effector EspX1	NA	NA
NA	.44994_2_108.8	117215	120316	+	acrF	multidrug efflux RND transporter permease subunit AcrF	plus	AMR	AMR	EFFLUX	EFFLUX	BLASTX	1034	1034	100	99.52	1034	AAC76298.1	multidrug efflux RND transporter permease subunit AcrF	NA	NA
NA	.44994_2_108.82	7370	9457	+	iha	bifunctional siderophore receptor/adhesin Iha	plus	VIRULENCE	VIRULENCE	NA	NA	BLASTX	696	696	100	99.86	696	AAG55323.1	bifunctional siderophore receptor/adhesin Iha	NA	NA
NA	.44994_2_108.9	2252	3973	+	iucA	aerobactin synthase IucA	plus	VIRULENCE	VIRULENCE	NA	NA	BLASTX	574	576	100	98.61	576	EGI25746.1	aerobactin synthase IucA	NA	NA
NA	.44994_2_108.9	3977	4921	+	iucB	N(6)-hydroxylysine O-acetyltransferase IucB	plus	VIRULENCE	VIRULENCE	NA	NA	EXACTX	315	315	100	100	315	AAN82074.1	N(6)-hydroxylysine O-acetyltransferase IucB	NA	NA
NA	.44994_2_108.9	4924	6663	+	iucC	NIS family aerobactin synthetase IucC	plus	VIRULENCE	VIRULENCE	NA	NA	EXACTX	580	580	100	100	580	AAN82073.1	NIS family aerobactin synthetase IucC	NA	NA
NA	.44994_2_108.9	6663	7997	+	iucD	NADPH-dependent L-lysine N(6)-monooxygenase IucD	plus	VIRULENCE	VIRULENCE	NA	NA	BLASTX	445	445	100	98.88	445	AAD44749.1	NADPH-dependent L-lysine N(6)-monooxygenase IucD	NA	NA
NA	.44994_2_108.9	8006	10198	+	iutA	ferric aerobactin receptor IutA	plus	VIRULENCE	VIRULENCE	NA	NA	BLASTX	731	731	100	99.18	731	AAN45165.2	ferric aerobactin receptor IutA	NA	NA
NA	.44994_2_108.92	548	4636	+	espI	serine protease autotransporter EspI	plus	VIRULENCE	VIRULENCE	NA	NA	BLASTX	1363	1363	100	98.9	1363	BAI32516.1	serine protease autotransporter EspI	NA	NA
NA	.44994_2_108.97	3604	4416	+	sul2	sulfonamide-resistant dihydropteroate synthase Sul2	core	AMR	AMR	SULFONAMIDE	SULFONAMIDE	EXACTX	271	271	100	100	271	WP_001043260.1	sulfonamide-resistant dihydropteroate synthase Sul2	NA	NA
NA	.44994_2_108.97	4456	5007	+	aph(3'')-Ib	aminoglycoside O-phosphotransferase APH(3'')-Ib	core	AMR	AMR	AMINOGLYCOSIDE	STREPTOMYCIN	PARTIALX	184	275	66.91	100	184	WP_109545041.1	aminoglycoside O-phosphotransferase APH(3'')-Ib	NA	NA
NA	.44994_2_108.97	5028	5498	+	dfrA14	trimethoprim-resistant dihydrofolate reductase DfrA14	core	AMR	AMR	TRIMETHOPRIM	TRIMETHOPRIM	EXACTX	157	157	100	100	157	WP_021529707.1	trimethoprim-resistant dihydrofolate reductase DfrA14	NA	NA
NA	.44994_2_108.97	5851	6684	+	aph(6)-Id	aminoglycoside O-phosphotransferase APH(6)-Id	core	AMR	AMR	AMINOGLYCOSIDE	STREPTOMYCIN	EXACTX	278	278	100	100	278	WP_000480968.1	aminoglycoside O-phosphotransferase APH(6)-Id	NA	NA
Protein identifier	Contig id	Start	Stop	Strand	Gene symbol	Sequence name	Scope	Element type	Element subtype	Class	Subclass	Method	Target length	Reference sequence length	% Coverage of reference sequence	% Identity to reference sequence	Alignment length	Accession of closest sequence	Name of closest sequence	HMM id	HMM description
NA	.44994_2_10.1	226939	228168	+	mdtM	multidrug efflux MFS transporter MdtM	plus	AMR	AMR	EFFLUX	EFFLUX	BLASTX	410	410	100	97.32	410	AAC77293.1	multidrug efflux MFS transporter MdtM	NA	NA
NA	.44994_2_10.11	170314	172035	+	iucA	aerobactin synthase IucA	plus	VIRULENCE	VIRULENCE	NA	NA	BLASTX	574	576	100	98.61	576	EGI25746.1	aerobactin synthase IucA	NA	NA
NA	.44994_2_10.11	172039	172983	+	iucB	N(6)-hydroxylysine O-acetyltransferase IucB	plus	VIRULENCE	VIRULENCE	NA	NA	EXACTX	315	315	100	100	315	AAN82074.1	N(6)-hydroxylysine O-acetyltransferase IucB	NA	NA
NA	.44994_2_10.11	172986	174725	+	iucC	NIS family aerobactin synthetase IucC	plus	VIRULENCE	VIRULENCE	NA	NA	BLASTX	580	580	100	99.83	580	AAN82073.1	NIS family aerobactin synthetase IucC	NA	NA
NA	.44994_2_10.11	174725	176059	+	iucD	NADPH-dependent L-lysine N(6)-monooxygenase IucD	plus	VIRULENCE	VIRULENCE	NA	NA	BLASTX	445	445	100	98.88	445	AAD44749.1	NADPH-dependent L-lysine N(6)-monooxygenase IucD	NA	NA
NA	.44994_2_10.11	176068	178260	+	iutA	ferric aerobactin receptor IutA	plus	VIRULENCE	VIRULENCE	NA	NA	BLASTX	731	731	100	99.18	731	AAN45165.2	ferric aerobactin receptor IutA	NA	NA
NA	.44994_2_10.12	172945	176829	+	sat	serine protease autotransporter toxin Sat	plus	VIRULENCE	VIRULENCE	NA	NA	BLASTX	1295	1295	100	99.77	1295	AFK88558.1	serine protease autotransporter toxin Sat	NA	NA
NA	.44994_2_10.15	5192	5455	-	ymgB	biofilm/acid-resistance regulator AriR	plus	STRESS	ACID	NA	NA	BLASTX	88	88	100	98.86	88	AAC74250.1	biofilm/acid-resistance regulator AriR	NA	NA
NA	.44994_2_10.17	75746	76933	-	emrD	multidrug efflux MFS transporter EmrD	plus	AMR	AMR	EFFLUX	EFFLUX	BLASTX	396	396	100	99.75	396	EFF04178.1	multidrug efflux MFS transporter EmrD	NA	NA
NA	.44994_2_10.20	45274	47817	+	cyaA_S352T	Escherichia fosmidomycin resistant CyaA	core	AMR	POINT	FOSMIDOMYCIN	FOSMIDOMYCIN	POINTX	848	848	100	99.06	848	WP_000281668.1	adenylate cyclase CyaA	NA	NA
NA	.44994_2_10.22	46927	48057	+	blaEC	BlaEC family class C beta-lactamase	plus	AMR	AMR	BETA-LACTAM	BETA-LACTAM	BLASTX	377	377	100	98.67	377	AAC77110.1	BlaEC family class C beta-lactamase	NA	NA
NA	.44994_2_10.22	79709	81802	-	mchF	microcin H47 export transporter peptidase/ATP-binding subunit MchF	plus	VIRULENCE	VIRULENCE	NA	NA	EXACTX	698	698	100	100	698	CAJ44959.1	microcin H47 export transporter peptidase/ATP-binding subunit MchF	NA	NA
NA	.44994_2_10.3	278024	281125	+	acrF	multidrug efflux RND transporter permease subunit AcrF	plus	AMR	AMR	EFFLUX	EFFLUX	BLASTX	1034	1034	100	99.42	1034	AAC76298.1	multidrug efflux RND transporter permease subunit AcrF	NA	NA
NA	.44994_2_10.30	27946	28449	-	aaiC	type VI secretion system protein AaiC/Hcp2	plus	VIRULENCE	VIRULENCE	NA	NA	EXACTX	168	168	100	100	168	CBG37385.1	type VI secretion system protein AaiC/Hcp2	NA	NA
NA	.44994_2_10.32	24339	26138	+	ybtP	yersiniabactin ABC transporter ATP-binding/permease protein YbtP	plus	VIRULENCE	VIRULENCE	NA	NA	BLASTX	600	600	100	99.17	600	CAA21388.1	yersiniabactin ABC transporter ATP-binding/permease protein YbtP	NA	NA
NA	.44994_2_10.32	26128	27927	+	ybtQ	yersiniabactin ABC transporter ATP-binding/permease protein YbtQ	plus	VIRULENCE	VIRULENCE	NA	NA	BLASTX	600	600	100	99.33	600	AAC69584.1	yersiniabactin ABC transporter ATP-binding/permease protein YbtQ	NA	NA
NA	.44994_2_10.33	25961	30208	+	fdeC	intimin-like adhesin FdeC	plus	VIRULENCE	VIRULENCE	NA	NA	BLASTX	1416	1416	100	96.33	1416	ABE05822.1	intimin-like adhesin FdeC	NA	NA
NA	.44994_2_10.37	3966	6053	-	iha	bifunctional siderophore receptor/adhesin Iha	plus	VIRULENCE	VIRULENCE	NA	NA	EXACTX	696	696	100	100	696	AAG55323.1	bifunctional siderophore receptor/adhesin Iha	NA	NA
NA	.44994_2_10.4	158176	159531	-	glpT_E448K	Escherichia fosfomycin resistant GlpT	core	AMR	POINT	FOSFOMYCIN	FOSFOMYCIN	POINTX	452	452	100	99.78	452	WP_000948731.1	glycerol-3-phosphate transporter GlpT	NA	NA
NA	.44994_2_10.42	1155	5243	-	espI	serine protease autotransporter EspI	plus	VIRULENCE	VIRULENCE	NA	NA	BLASTX	1363	1363	100	98.9	1363	BAI32516.1	serine protease autotransporter EspI	NA	NA
NA	.44994_2_10.46	136	969	-	aph(6)-Id	aminoglycoside O-phosphotransferase APH(6)-Id	core	AMR	AMR	AMINOGLYCOSIDE	STREPTOMYCIN	EXACTX	278	278	100	100	278	WP_000480968.1	aminoglycoside O-phosphotransferase APH(6)-Id	NA	NA
NA	.44994_2_10.46	972	1796	-	aph(3'')-Ib	aminoglycoside O-phosphotransferase APH(3'')-Ib	core	AMR	AMR	AMINOGLYCOSIDE	STREPTOMYCIN	EXACTX	275	275	100	100	275	WP_109545041.1	aminoglycoside O-phosphotransferase APH(3'')-Ib	NA	NA
NA	.44994_2_10.46	1836	2648	-	sul2	sulfonamide-resistant dihydropteroate synthase Sul2	core	AMR	AMR	SULFONAMIDE	SULFONAMIDE	EXACTX	271	271	100	100	271	WP_001043265.1	sulfonamide-resistant dihydropteroate synthase Sul2	NA	NA
NA	.44994_2_10.46	6078	6497	-	merC	organomercurial transporter MerC	plus	STRESS	METAL	MERCURY	ORGANOMERCURY	EXACTX	140	140	100	100	140	AAC33908.1	organomercurial transporter MerC	NA	NA
NA	.44994_2_10.46	6536	6808	-	merP	mercury resistance system periplasmic binding protein MerP	plus	STRESS	METAL	MERCURY	MERCURY	BLASTX	91	91	100	90.11	91	AAC38219.1	mercury resistance system periplasmic binding protein MerP	NA	NA
NA	.44994_2_10.46	6825	7172	-	merT	mercuric transport protein MerT	plus	STRESS	METAL	MERCURY	MERCURY	EXACTX	116	116	100	100	116	AAB59075.1	mercuric transport protein MerT	NA	NA
NA	.44994_2_10.46	7244	7675	+	merR	mercury resistance transcriptional regulator MerR	plus	STRESS	METAL	MERCURY	MERCURY	BLASTX	144	144	100	93.75	144	CAA77320.1	mercury resistance transcriptional regulator MerR	NA	NA
NA	.44994_2_10.46	9913	10881	+	tet(A)	tetracycline efflux MFS transporter Tet(A)	core	AMR	AMR	TETRACYCLINE	TETRACYCLINE	PARTIALX	323	399	80.95	99.69	323	WP_000804064.1	tetracycline efflux MFS transporter Tet(A)	NA	NA
NA	.44994_2_10.51	115	885	-	sul1	sulfonamide-resistant dihydropteroate synthase Sul1	core	AMR	AMR	SULFONAMIDE	SULFONAMIDE	BLASTX	257	275	93.45	98.83	257	WP_063855066.1	sulfonamide-resistant dihydropteroate synthase Sul1	NA	NA
NA	.44994_2_10.51	882	1226	-	qacEdelta1	quaternary ammonium compound efflux SMR transporter QacE delta 1	core	STRESS	BIOCIDE	QUATERNARY AMMONIUM	QUATERNARY AMMONIUM	ALLELEX	115	115	100	100	115	WP_000679427.1	quaternary ammonium compound efflux SMR transporter QacE delta 1	NA	NA
NA	.44994_2_10.51	1459	1929	-	dfrA7	trimethoprim-resistant dihydrofolate reductase DfrA7	core	AMR	AMR	TRIMETHOPRIM	TRIMETHOPRIM	EXACTX	157	157	100	100	157	WP_000703418.1	trimethoprim-resistant dihydrofolate reductase DfrA7	NA	NA
NA	.44994_2_10.51	7956	8612	-	catA1	type A-1 chloramphenicol O-acetyltransferase	core	AMR	AMR	PHENICOL	CHLORAMPHENICOL	EXACTX	219	219	100	100	219	WP_000412211.1	type A-1 chloramphenicol O-acetyltransferase	NA	NA
NA	.44994_2_10.64	562	1419	+	blaTEM-1	broad-spectrum class A beta-lactamase TEM-1	core	AMR	AMR	BETA-LACTAM	BETA-LACTAM	ALLELEX	286	286	100	100	286	WP_000027057.1	broad-spectrum class A beta-lactamase TEM-1	NA	NA
Protein identifier	Contig id	Start	Stop	Strand	Gene symbol	Sequence name	Scope	Element type	Element subtype	Class	Subclass	Method	Target length	Reference sequence length	% Coverage of reference sequence	% Identity to reference sequence	Alignment length	Accession of closest sequence	Name of closest sequence	HMM id	HMM description
NA	.44994_2_110.11	45932	47731	+	ybtP	yersiniabactin ABC transporter ATP-binding/permease protein YbtP	plus	VIRULENCE	VIRULENCE	NA	NA	BLASTX	600	600	100	99.67	600	CAA21388.1	yersiniabactin ABC transporter ATP-binding/permease protein YbtP	NA	NA
NA	.44994_2_110.11	47721	49520	+	ybtQ	yersiniabactin ABC transporter ATP-binding/permease protein YbtQ	plus	VIRULENCE	VIRULENCE	NA	NA	BLASTX	600	600	100	99.67	600	AAC69584.1	yersiniabactin ABC transporter ATP-binding/permease protein YbtQ	NA	NA
NA	.44994_2_110.14	118277	118540	-	ymgB	biofilm/acid-resistance regulator AriR	plus	STRESS	ACID	NA	NA	BLASTX	88	88	100	98.86	88	AAC74250.1	biofilm/acid-resistance regulator AriR	NA	NA
NA	.44994_2_110.17	2998	5043	+	ireA	TonB-dependent siderophore receptor IreA	plus	VIRULENCE	VIRULENCE	NA	NA	EXACTX	682	682	100	100	682	AAN83596.1	TonB-dependent siderophore receptor IreA	NA	NA
NA	.44994_2_110.17	25681	26265	+	papH	P fimbrial minor subunit PapH	plus	VIRULENCE	VIRULENCE	NA	NA	BLASTX	195	195	100	98.97	195	CAA43563.1	P fimbrial minor subunit PapH	NA	NA
NA	.44994_2_110.17	26327	28834	+	papC	P fimbrial usher protein PapC	plus	VIRULENCE	VIRULENCE	NA	NA	BLASTX	836	836	100	96.31	841	CAA43564.1	P fimbrial usher protein PapC	NA	NA
NA	.44994_2_110.17	31432	31929	+	papF	P fimbrial tip protein PapF	plus	VIRULENCE	VIRULENCE	NA	NA	BLASTX	166	167	100	91.02	167	CAA43569.1	P fimbrial tip protein PapF	NA	NA
NA	.44994_2_110.17	31976	32983	+	papG-II	P fimbria tip G-adhesin PapG-II	plus	VIRULENCE	VIRULENCE	NA	NA	BLASTX	336	337	100	97.92	337	AAA24293.1	P fimbria tip G-adhesin PapG-II	NA	NA
NA	.44994_2_110.17	56250	57380	-	blaEC	BlaEC family class C beta-lactamase	plus	AMR	AMR	BETA-LACTAM	BETA-LACTAM	BLASTX	377	377	100	98.67	377	AAZ85968.1	cephalosporin-hydrolyzing class C beta-lactamase EC-8	NA	NA
NA	.44994_2_110.19	11775	12962	+	emrD	multidrug efflux MFS transporter EmrD	plus	AMR	AMR	EFFLUX	EFFLUX	BLASTX	396	396	100	99.75	396	EFF04178.1	multidrug efflux MFS transporter EmrD	NA	NA
NA	.44994_2_110.19	72470	73039	-	lpfA	long polar fimbria major subunit LpfA-O113	plus	VIRULENCE	VIRULENCE	NA	NA	EXACTX	190	190	100	100	190	ACB16424.1	long polar fimbria major subunit LpfA-O113	NA	NA
NA	.44994_2_110.20	80525	84766	-	fdeC	intimin-like adhesin FdeC	plus	VIRULENCE	VIRULENCE	NA	NA	BLASTX	1414	1416	99.93	92.44	1415	ABE05822.1	intimin-like adhesin FdeC	NA	NA
NA	.44994_2_110.22	43805	46348	+	cyaA_S352T	Escherichia fosmidomycin resistant CyaA	core	AMR	POINT	FOSMIDOMYCIN	FOSMIDOMYCIN	POINTX	848	848	100	99.29	848	WP_000281668.1	adenylate cyclase CyaA	NA	NA
NA	.44994_2_110.25	55017	55874	+	blaTEM-1	broad-spectrum class A beta-lactamase TEM-1	core	AMR	AMR	BETA-LACTAM	BETA-LACTAM	ALLELEX	286	286	100	100	286	WP_000027057.1	broad-spectrum class A beta-lactamase TEM-1	NA	NA
NA	.44994_2_110.27	170	10324	+	air	inverse autotransporter adhesin EaeX/Air	plus	VIRULENCE	VIRULENCE	NA	NA	BLASTX	3385	3418	96.84	96.01	3385	CAR15326.1	inverse autotransporter adhesin EaeX/Air	NA	NA
NA	.44994_2_110.27	10382	12076	-	eilA	HilA family transcriptional regulator EilA	plus	VIRULENCE	VIRULENCE	NA	NA	EXACTX	565	565	100	100	565	CBG36837.1	HilA family transcriptional regulator EilA	NA	NA
NA	.44994_2_110.28	15090	17264	+	iroN	siderophore salmochelin receptor IroN	plus	VIRULENCE	VIRULENCE	NA	NA	BLASTX	725	725	100	99.17	725	AAN76093.1	siderophore salmochelin receptor IroN	NA	NA
NA	.44994_2_110.28	17315	18268	-	iroE	catecholate siderophore esterase IroE	plus	VIRULENCE	VIRULENCE	NA	NA	BLASTX	318	318	100	99.37	318	ACJ63530.1	catecholate siderophore esterase IroE	NA	NA
NA	.44994_2_110.28	18356	19582	-	iroD	catecholate siderophore esterase IroD	plus	VIRULENCE	VIRULENCE	NA	NA	BLASTX	409	409	100	99.27	409	ACJ63529.1	catecholate siderophore esterase IroD	NA	NA
NA	.44994_2_110.28	19689	23345	-	iroC	salmochelin/enterobactin export ABC transporter IroC	plus	VIRULENCE	VIRULENCE	NA	NA	BLASTX	1219	1219	100	99.43	1219	AUH19662.1	salmochelin/enterobactin export ABC transporter IroC	NA	NA
NA	.44994_2_110.28	23488	24600	-	iroB	salmochelin biosynthesis C-glycosyltransferase IroB	plus	VIRULENCE	VIRULENCE	NA	NA	BLASTX	371	371	100	98.92	371	EOW04219.1	salmochelin biosynthesis C-glycosyltransferase IroB	NA	NA
NA	.44994_2_110.29	5693	8794	-	acrF	multidrug efflux RND transporter permease subunit AcrF	plus	AMR	AMR	EFFLUX	EFFLUX	BLASTX	1034	1034	100	99.42	1034	AAC76298.1	multidrug efflux RND transporter permease subunit AcrF	NA	NA
NA	.44994_2_110.3	145078	146496	-	espX1	type III secretion system effector EspX1	plus	VIRULENCE	VIRULENCE	NA	NA	BLASTX	473	473	100	92.6	473	ADD54679.1	type III secretion system effector EspX1	NA	NA
NA	.44994_2_110.31	10524	11720	-	tet(A)	tetracycline efflux MFS transporter Tet(A)	core	AMR	AMR	TETRACYCLINE	TETRACYCLINE	EXACTX	399	399	100	100	399	WP_000804064.1	tetracycline efflux MFS transporter Tet(A)	NA	NA
NA	.44994_2_110.31	13756	14187	-	merR	mercury resistance transcriptional regulator MerR	plus	STRESS	METAL	MERCURY	MERCURY	BLASTX	144	144	100	93.75	144	CAA77320.1	mercury resistance transcriptional regulator MerR	NA	NA
NA	.44994_2_110.31	14259	14606	+	merT	mercuric transport protein MerT	plus	STRESS	METAL	MERCURY	MERCURY	EXACTX	116	116	100	100	116	AAB59075.1	mercuric transport protein MerT	NA	NA
NA	.44994_2_110.31	14623	14895	+	merP	mercury resistance system periplasmic binding protein MerP	plus	STRESS	METAL	MERCURY	MERCURY	BLASTX	91	91	100	90.11	91	AAC38219.1	mercury resistance system periplasmic binding protein MerP	NA	NA
NA	.44994_2_110.31	14934	15353	+	merC	organomercurial transporter MerC	plus	STRESS	METAL	MERCURY	ORGANOMERCURY	EXACTX	140	140	100	100	140	AAC33908.1	organomercurial transporter MerC	NA	NA
NA	.44994_2_110.31	21768	22604	-	sul1	sulfonamide-resistant dihydropteroate synthase Sul1	core	AMR	AMR	SULFONAMIDE	SULFONAMIDE	EXACTX	279	279	100	100	279	WP_000259031.1	sulfonamide-resistant dihydropteroate synthase Sul1	NA	NA
NA	.44994_2_110.31	22601	22945	-	qacEdelta1	quaternary ammonium compound efflux SMR transporter QacE delta 1	core	STRESS	BIOCIDE	QUATERNARY AMMONIUM	QUATERNARY AMMONIUM	ALLELEX	115	115	100	100	115	WP_000679427.1	quaternary ammonium compound efflux SMR transporter QacE delta 1	NA	NA
NA	.44994_2_110.31	23178	23648	-	dfrA7	trimethoprim-resistant dihydrofolate reductase DfrA7	core	AMR	AMR	TRIMETHOPRIM	TRIMETHOPRIM	EXACTX	157	157	100	100	157	WP_000703418.1	trimethoprim-resistant dihydrofolate reductase DfrA7	NA	NA
NA	.44994_2_110.31	26839	27672	-	aph(6)-Id	aminoglycoside O-phosphotransferase APH(6)-Id	core	AMR	AMR	AMINOGLYCOSIDE	STREPTOMYCIN	EXACTX	278	278	100	100	278	WP_000480968.1	aminoglycoside O-phosphotransferase APH(6)-Id	NA	NA
NA	.44994_2_110.31	27675	28499	-	aph(3'')-Ib	aminoglycoside O-phosphotransferase APH(3'')-Ib	core	AMR	AMR	AMINOGLYCOSIDE	STREPTOMYCIN	EXACTX	275	275	100	100	275	WP_109545041.1	aminoglycoside O-phosphotransferase APH(3'')-Ib	NA	NA
NA	.44994_2_110.31	28539	29351	-	sul2	sulfonamide-resistant dihydropteroate synthase Sul2	core	AMR	AMR	SULFONAMIDE	SULFONAMIDE	EXACTX	271	271	100	100	271	WP_001043265.1	sulfonamide-resistant dihydropteroate synthase Sul2	NA	NA
NA	.44994_2_110.34	19668	21755	+	iha	bifunctional siderophore receptor/adhesin Iha	plus	VIRULENCE	VIRULENCE	NA	NA	EXACTX	696	696	100	100	696	AAN82058.1	bifunctional siderophore receptor/adhesin Iha	NA	NA
NA	.44994_2_110.42	6907	9978	-	hlyA-alpha	RTX toxin hemolysin HlyA	plus	VIRULENCE	VIRULENCE	NA	NA	BLASTX	1024	1024	100	97.27	1024	CAQ77251.1	RTX toxin hemolysin HlyA	NA	NA
NA	.44994_2_110.46	7078	7368	+	iss	increased serum survival lipoprotein Iss	plus	VIRULENCE	VIRULENCE	NA	NA	EXACTX	97	97	100	100	97	CAR12622.1	increased serum survival lipoprotein Iss	NA	NA
NA	.44994_2_110.48	580	1233	-	qnrS1	quinolone resistance pentapeptide repeat protein QnrS1	core	AMR	AMR	QUINOLONE	QUINOLONE	ALLELEX	218	218	100	100	218	WP_001516695.1	quinolone resistance pentapeptide repeat protein QnrS1	NA	NA
NA	.44994_2_110.48	5877	6749	-	blaCTX-M-15	extended-spectrum class A beta-lactamase CTX-M-15	core	AMR	AMR	BETA-LACTAM	CEPHALOSPORIN	ALLELEX	291	291	100	100	291	WP_000239590.1	extended-spectrum class A beta-lactamase CTX-M-15	NA	NA
NA	.44994_2_110.6	8689	10044	+	glpT_E448K	Escherichia fosfomycin resistant GlpT	core	AMR	POINT	FOSFOMYCIN	FOSFOMYCIN	POINTX	452	452	100	98.89	452	WP_000948731.1	glycerol-3-phosphate transporter GlpT	NA	NA
NA	.44994_2_110.7	73259	73618	-	arsD	arsenite efflux transporter metallochaperone ArsD	plus	STRESS	METAL	ARSENIC	ARSENITE	BLASTX	120	120	100	90	120	AAB09625.1	arsenite efflux transporter metallochaperone ArsD	NA	NA
Protein identifier	Contig id	Start	Stop	Strand	Gene symbol	Sequence name	Scope	Element type	Element subtype	Class	Subclass	Method	Target length	Reference sequence length	% Coverage of reference sequence	% Identity to reference sequence	Alignment length	Accession of closest sequence	Name of closest sequence	HMM id	HMM description
NA	.44994_2_112.1	322754	324121	-	ibeA	putative intracellular survival FAD-dependent oxidoreductase IbeA	plus	VIRULENCE	VIRULENCE	NA	NA	BLASTX	456	456	100	97.81	456	AAF98391.2	putative intracellular survival FAD-dependent oxidoreductase IbeA	NA	NA
NA	.44994_2_112.1	515948	517078	+	blaEC	BlaEC family class C beta-lactamase	plus	AMR	AMR	BETA-LACTAM	BETA-LACTAM	BLASTX	377	377	100	98.94	377	AAW82909.1	cephalosporin-hydrolyzing class C beta-lactamase EC-5	NA	NA
NA	.44994_2_112.1	575369	576457	+	pmrB_E123D	Escherichia colistin resistant PmrB	core	AMR	POINT	COLISTIN	COLISTIN	POINTX	363	363	100	98.9	363	WP_001300761.1	two-component system sensor histidine kinase PmrB	NA	NA
NA	.44994_2_112.11	107429	107758	-	emrE	multidrug efflux SMR transporter EmrE	plus	STRESS	BIOCIDE	EFFLUX	EFFLUX	BLASTX	110	110	100	98.18	110	CAA77936.1	multidrug efflux SMR transporter EmrE	NA	NA
NA	.44994_2_112.13	82673	83860	-	emrD	multidrug efflux MFS transporter EmrD	plus	AMR	AMR	EFFLUX	EFFLUX	BLASTX	396	396	100	98.99	396	EFF04178.1	multidrug efflux MFS transporter EmrD	NA	NA
NA	.44994_2_112.13	91410	92798	+	uhpT_E350Q	Escherichia fosfomycin resistant UhpT	core	AMR	POINT	FOSFOMYCIN	FOSFOMYCIN	POINTX	463	463	100	99.78	463	WP_000879194.1	hexose phosphate transporter UhpT	NA	NA
NA	.44994_2_112.17	7044	8843	-	ybtQ	yersiniabactin ABC transporter ATP-binding/permease protein YbtQ	plus	VIRULENCE	VIRULENCE	NA	NA	BLASTX	600	600	100	99.5	600	AAC69584.1	yersiniabactin ABC transporter ATP-binding/permease protein YbtQ	NA	NA
NA	.44994_2_112.17	8833	10632	-	ybtP	yersiniabactin ABC transporter ATP-binding/permease protein YbtP	plus	VIRULENCE	VIRULENCE	NA	NA	BLASTX	600	600	100	99.67	600	CAA21388.1	yersiniabactin ABC transporter ATP-binding/permease protein YbtP	NA	NA
NA	.44994_2_112.19	33028	33366	+	iss	increased serum survival lipoprotein Iss	plus	VIRULENCE	VIRULENCE	NA	NA	EXACTX	113	113	100	100	113	AAN80033.1	increased serum survival lipoprotein Iss	NA	NA
NA	.44994_2_112.2	627837	632081	-	fdeC	intimin-like adhesin FdeC	plus	VIRULENCE	VIRULENCE	NA	NA	BLASTX	1415	1416	100	96.82	1416	ABE05822.1	intimin-like adhesin FdeC	NA	NA
NA	.44994_2_112.22	4766	7345	-	afaC	AfaC-I/III family usher protein	plus	VIRULENCE	VIRULENCE	NA	NA	EXACTX	860	860	100	100	860	CAW30799.1	AfaC-I/III family usher protein	NA	NA
NA	.44994_2_112.22	7466	8182	-	nfaE	Dr family non-fimbrial adhesin I chaperone NfaE	plus	VIRULENCE	VIRULENCE	NA	NA	BLASTX	239	247	96.76	100	239	CAW30811.1	Dr family non-fimbrial adhesin I chaperone NfaE	NA	NA
NA	.44994_2_112.22	13369	17253	-	sat	serine protease autotransporter toxin Sat	plus	VIRULENCE	VIRULENCE	NA	NA	BLASTX	1295	1295	100	99.92	1295	CAE55775.1	serine protease autotransporter toxin Sat	NA	NA
NA	.44994_2_112.22	18200	20386	-	iutA	ferric aerobactin receptor IutA	plus	VIRULENCE	VIRULENCE	NA	NA	BLASTX	729	731	99.73	89.85	729	AAN45165.2	ferric aerobactin receptor IutA	NA	NA
NA	.44994_2_112.22	20483	21757	-	iucD	NADPH-dependent L-lysine N(6)-monooxygenase IucD	plus	VIRULENCE	VIRULENCE	NA	NA	BLASTX	425	445	95.51	97.41	425	AAD44749.1	NADPH-dependent L-lysine N(6)-monooxygenase IucD	NA	NA
NA	.44994_2_112.22	21757	23496	-	iucC	NIS family aerobactin synthetase IucC	plus	VIRULENCE	VIRULENCE	NA	NA	BLASTX	580	580	100	98.97	580	AAN82073.1	NIS family aerobactin synthetase IucC	NA	NA
NA	.44994_2_112.22	23499	24443	-	iucB	N(6)-hydroxylysine O-acetyltransferase IucB	plus	VIRULENCE	VIRULENCE	NA	NA	BLASTX	315	315	100	99.37	315	AAN82074.1	N(6)-hydroxylysine O-acetyltransferase IucB	NA	NA
NA	.44994_2_112.22	24447	26168	-	iucA	aerobactin synthase IucA	plus	VIRULENCE	VIRULENCE	NA	NA	BLASTX	574	576	100	98.61	576	EGI25746.1	aerobactin synthase IucA	NA	NA
NA	.44994_2_112.27	1295	2086	-	iroE	catecholate siderophore esterase IroE	plus	VIRULENCE	VIRULENCE	NA	NA	PARTIALX	264	318	83.02	97.73	264	ACJ63530.1	catecholate siderophore esterase IroE	NA	NA
NA	.44994_2_112.27	2174	3400	-	iroD	catecholate siderophore esterase IroD	plus	VIRULENCE	VIRULENCE	NA	NA	BLASTX	409	409	100	99.27	409	ACJ63529.1	catecholate siderophore esterase IroD	NA	NA
NA	.44994_2_112.3	395974	397146	-	senB	enterotoxin production-related protein TieB	plus	VIRULENCE	VIRULENCE	NA	NA	EXACTX	391	391	100	100	391	AAZ89288.1	enterotoxin production-related protein TieB	NA	NA
NA	.44994_2_112.35	6889	8976	-	iha	bifunctional siderophore receptor/adhesin Iha	plus	VIRULENCE	VIRULENCE	NA	NA	EXACTX	696	696	100	100	696	ADN47767.1	bifunctional siderophore receptor/adhesin Iha	NA	NA
NA	.44994_2_112.37	2475	2759	-	papA	P fimbria major subunit PapA	plus	VIRULENCE	VIRULENCE	NA	NA	PARTIALX	95	185	51.89	87.5	96	CAA43562.1	P fimbria major subunit PapA	NA	NA
NA	.44994_2_112.4	172081	173805	-	ptsI_V25I	Escherichia fosfomycin resistant PtsI	core	AMR	POINT	FOSFOMYCIN	FOSFOMYCIN	POINTX	575	575	100	99.65	575	WP_000623140.1	phosphoenolpyruvate--protein phosphotransferase PtsI	NA	NA
NA	.44994_2_112.4	348475	349830	+	glpT_E448K	Escherichia fosfomycin resistant GlpT	core	AMR	POINT	FOSFOMYCIN	FOSFOMYCIN	POINTX	452	452	100	99.78	452	WP_000948731.1	glycerol-3-phosphate transporter GlpT	NA	NA
NA	.44994_2_112.40	6843	7700	-	blaTEM-1	broad-spectrum class A beta-lactamase TEM-1	core	AMR	AMR	BETA-LACTAM	BETA-LACTAM	ALLELEX	286	286	100	100	286	WP_000027057.1	broad-spectrum class A beta-lactamase TEM-1	NA	NA
NA	.44994_2_112.51	1170	2027	+	aac(3)-IId	aminoglycoside N-acetyltransferase AAC(3)-IId	core	AMR	AMR	AMINOGLYCOSIDE	GENTAMICIN	EXACTX	286	286	100	100	286	WP_000557454.1	aminoglycoside N-acetyltransferase AAC(3)-IId	NA	NA
NA	.44994_2_112.7	5601	8702	-	acrF	multidrug efflux RND transporter permease subunit AcrF	plus	AMR	AMR	EFFLUX	EFFLUX	BLASTX	1034	1034	100	99.52	1034	AAC76298.1	multidrug efflux RND transporter permease subunit AcrF	NA	NA
NA	.44994_2_112.7	242285	244174	+	parE_I529L	Escherichia quinolone resistant ParE	core	AMR	POINT	QUINOLONE	QUINOLONE	POINTX	630	630	100	99.52	630	WP_033554192.1	DNA topoisomerase IV subunit B ParE	NA	NA
Protein identifier	Contig id	Start	Stop	Strand	Gene symbol	Sequence name	Scope	Element type	Element subtype	Class	Subclass	Method	Target length	Reference sequence length	% Coverage of reference sequence	% Identity to reference sequence	Alignment length	Accession of closest sequence	Name of closest sequence	HMM id	HMM description
NA	.44994_2_11.100	1192	1305	+	astA	heat-stable enterotoxin EAST1	plus	VIRULENCE	VIRULENCE	NA	NA	EXACTX	38	38	100	100	38	AAM88299.1	heat-stable enterotoxin EAST1	NA	NA
NA	.44994_2_11.107	1988	2800	+	sul2	sulfonamide-resistant dihydropteroate synthase Sul2	core	AMR	AMR	SULFONAMIDE	SULFONAMIDE	EXACTX	271	271	100	100	271	WP_001043265.1	sulfonamide-resistant dihydropteroate synthase Sul2	NA	NA
NA	.44994_2_11.107	2840	3664	+	aph(3'')-Ib	aminoglycoside O-phosphotransferase APH(3'')-Ib	core	AMR	AMR	AMINOGLYCOSIDE	STREPTOMYCIN	EXACTX	275	275	100	100	275	WP_109545041.1	aminoglycoside O-phosphotransferase APH(3'')-Ib	NA	NA
NA	.44994_2_11.107	3667	4500	+	aph(6)-Id	aminoglycoside O-phosphotransferase APH(6)-Id	core	AMR	AMR	AMINOGLYCOSIDE	STREPTOMYCIN	EXACTX	278	278	100	100	278	WP_000480968.1	aminoglycoside O-phosphotransferase APH(6)-Id	NA	NA
NA	.44994_2_11.108	2596	2859	-	ymgB	biofilm/acid-resistance regulator AriR	plus	STRESS	ACID	NA	NA	BLASTX	88	88	100	96.59	88	AAC74250.1	biofilm/acid-resistance regulator AriR	NA	NA
NA	.44994_2_11.117	640	2724	+	iha	bifunctional siderophore receptor/adhesin Iha	plus	VIRULENCE	VIRULENCE	NA	NA	BLASTX	695	696	100	98.99	696	AAG55323.1	bifunctional siderophore receptor/adhesin Iha	NA	NA
NA	.44994_2_11.13	102450	103868	+	espX1	type III secretion system effector EspX1	plus	VIRULENCE	VIRULENCE	NA	NA	BLASTX	473	473	100	91.54	473	ADD54679.1	type III secretion system effector EspX1	NA	NA
NA	.44994_2_11.135	694	1551	-	blaTEM-1	broad-spectrum class A beta-lactamase TEM-1	core	AMR	AMR	BETA-LACTAM	BETA-LACTAM	ALLELEX	286	286	100	100	286	WP_000027057.1	broad-spectrum class A beta-lactamase TEM-1	NA	NA
NA	.44994_2_11.21	23348	25147	+	ybtP	yersiniabactin ABC transporter ATP-binding/permease protein YbtP	plus	VIRULENCE	VIRULENCE	NA	NA	BLASTX	600	600	100	99.67	600	CAA21388.1	yersiniabactin ABC transporter ATP-binding/permease protein YbtP	NA	NA
NA	.44994_2_11.21	25137	26936	+	ybtQ	yersiniabactin ABC transporter ATP-binding/permease protein YbtQ	plus	VIRULENCE	VIRULENCE	NA	NA	BLASTX	600	600	100	99.33	600	AAC69584.1	yersiniabactin ABC transporter ATP-binding/permease protein YbtQ	NA	NA
NA	.44994_2_11.3	116003	117358	+	glpT_E448K	Escherichia fosfomycin resistant GlpT	core	AMR	POINT	FOSFOMYCIN	FOSFOMYCIN	POINTX	452	452	100	99.12	452	WP_000948731.1	glycerol-3-phosphate transporter GlpT	NA	NA
NA	.44994_2_11.31	47133	48263	+	blaEC	BlaEC family class C beta-lactamase	plus	AMR	AMR	BETA-LACTAM	BETA-LACTAM	BLASTX	377	377	100	98.94	377	AAW82909.1	cephalosporin-hydrolyzing class C beta-lactamase EC-5	NA	NA
NA	.44994_2_11.32	43071	44258	-	emrD	multidrug efflux MFS transporter EmrD	plus	AMR	AMR	EFFLUX	EFFLUX	BLASTX	396	396	100	99.49	396	EFF04178.1	multidrug efflux MFS transporter EmrD	NA	NA
NA	.44994_2_11.32	54315	55703	+	uhpT_E350Q	Escherichia fosfomycin resistant UhpT	core	AMR	POINT	FOSFOMYCIN	FOSFOMYCIN	POINTX	463	463	100	99.78	463	WP_000879194.1	hexose phosphate transporter UhpT	NA	NA
NA	.44994_2_11.35	4786	5205	-	merC	organomercurial transporter MerC	plus	STRESS	METAL	MERCURY	ORGANOMERCURY	EXACTX	140	140	100	100	140	AAC33908.1	organomercurial transporter MerC	NA	NA
NA	.44994_2_11.35	5244	5516	-	merP	mercury resistance system periplasmic binding protein MerP	plus	STRESS	METAL	MERCURY	MERCURY	BLASTX	91	91	100	90.11	91	AAC38219.1	mercury resistance system periplasmic binding protein MerP	NA	NA
NA	.44994_2_11.35	5533	5880	-	merT	mercuric transport protein MerT	plus	STRESS	METAL	MERCURY	MERCURY	EXACTX	116	116	100	100	116	AAB59075.1	mercuric transport protein MerT	NA	NA
NA	.44994_2_11.35	5952	6383	+	merR	mercury resistance transcriptional regulator MerR	plus	STRESS	METAL	MERCURY	MERCURY	BLASTX	144	144	100	93.75	144	CAA77320.1	mercury resistance transcriptional regulator MerR	NA	NA
NA	.44994_2_11.35	8419	9615	+	tet(A)	tetracycline efflux MFS transporter Tet(A)	core	AMR	AMR	TETRACYCLINE	TETRACYCLINE	EXACTX	399	399	100	100	399	WP_000804064.1	tetracycline efflux MFS transporter Tet(A)	NA	NA
NA	.44994_2_11.38	8062	10605	-	cyaA_S352T	Escherichia fosmidomycin resistant CyaA	core	AMR	POINT	FOSMIDOMYCIN	FOSMIDOMYCIN	POINTX	848	848	100	99.17	848	WP_000281668.1	adenylate cyclase CyaA	NA	NA
NA	.44994_2_11.45	19805	20374	+	lpfA	long polar fimbria major subunit LpfA-O113	plus	VIRULENCE	VIRULENCE	NA	NA	BLASTX	190	190	100	98.42	190	ACB16424.1	long polar fimbria major subunit LpfA-O113	NA	NA
NA	.44994_2_11.6	112844	114733	+	parE_I355T	Escherichia quinolone resistant ParE	core	AMR	POINT	QUINOLONE	QUINOLONE	POINTX	630	630	100	99.68	630	WP_033554192.1	DNA topoisomerase IV subunit B ParE	NA	NA
NA	.44994_2_11.60	10053	14294	-	fdeC	intimin-like adhesin FdeC	plus	VIRULENCE	VIRULENCE	NA	NA	BLASTX	1414	1416	99.93	91.1	1415	ABE05822.1	intimin-like adhesin FdeC	NA	NA
NA	.44994_2_11.63	2762	4483	+	iucA	aerobactin synthase IucA	plus	VIRULENCE	VIRULENCE	NA	NA	BLASTX	574	576	100	98.61	576	EGI25746.1	aerobactin synthase IucA	NA	NA
NA	.44994_2_11.63	4487	5431	+	iucB	N(6)-hydroxylysine O-acetyltransferase IucB	plus	VIRULENCE	VIRULENCE	NA	NA	BLASTX	315	315	100	99.68	315	AAN82074.1	N(6)-hydroxylysine O-acetyltransferase IucB	NA	NA
NA	.44994_2_11.63	5434	7173	+	iucC	NIS family aerobactin synthetase IucC	plus	VIRULENCE	VIRULENCE	NA	NA	BLASTX	580	580	100	99.14	580	AAN82073.1	NIS family aerobactin synthetase IucC	NA	NA
NA	.44994_2_11.63	7173	8447	+	iucD	NADPH-dependent L-lysine N(6)-monooxygenase IucD	plus	VIRULENCE	VIRULENCE	NA	NA	BLASTX	425	445	95.51	97.65	425	AAD44749.1	NADPH-dependent L-lysine N(6)-monooxygenase IucD	NA	NA
NA	.44994_2_11.63	8544	10730	+	iutA	ferric aerobactin receptor IutA	plus	VIRULENCE	VIRULENCE	NA	NA	BLASTX	729	731	99.73	89.85	729	AAN45165.2	ferric aerobactin receptor IutA	NA	NA
NA	.44994_2_11.63	11678	15562	+	sat	serine protease autotransporter toxin Sat	plus	VIRULENCE	VIRULENCE	NA	NA	EXACTX	1295	1295	100	100	1295	CAE55775.1	serine protease autotransporter toxin Sat	NA	NA
NA	.44994_2_11.7	127256	130357	+	acrF	multidrug efflux RND transporter permease subunit AcrF	plus	AMR	AMR	EFFLUX	EFFLUX	BLASTX	1034	1034	100	99.32	1034	AAC76298.1	multidrug efflux RND transporter permease subunit AcrF	NA	NA
NA	.44994_2_11.72	271	1500	+	mdtM	multidrug efflux MFS transporter MdtM	plus	AMR	AMR	EFFLUX	EFFLUX	BLASTX	410	410	100	96.83	410	AAC77293.1	multidrug efflux MFS transporter MdtM	NA	NA
NA	.44994_2_11.79	616	1788	-	senB	enterotoxin production-related protein TieB	plus	VIRULENCE	VIRULENCE	NA	NA	EXACTX	391	391	100	100	391	AAZ89288.1	enterotoxin production-related protein TieB	NA	NA
NA	.44994_2_11.87	381	1037	+	catA1	type A-1 chloramphenicol O-acetyltransferase	core	AMR	AMR	PHENICOL	CHLORAMPHENICOL	EXACTX	219	219	100	100	219	WP_000412211.1	type A-1 chloramphenicol O-acetyltransferase	NA	NA
NA	.44994_2_11.87	7064	7534	+	dfrA7	trimethoprim-resistant dihydrofolate reductase DfrA7	core	AMR	AMR	TRIMETHOPRIM	TRIMETHOPRIM	EXACTX	157	157	100	100	157	WP_000703418.1	trimethoprim-resistant dihydrofolate reductase DfrA7	NA	NA
NA	.44994_2_11.87	7767	8111	+	qacEdelta1	quaternary ammonium compound efflux SMR transporter QacE delta 1	core	STRESS	BIOCIDE	QUATERNARY AMMONIUM	QUATERNARY AMMONIUM	ALLELEX	115	115	100	100	115	WP_000679427.1	quaternary ammonium compound efflux SMR transporter QacE delta 1	NA	NA
NA	.44994_2_11.87	8108	8878	+	sul1	sulfonamide-resistant dihydropteroate synthase Sul1	core	AMR	AMR	SULFONAMIDE	SULFONAMIDE	BLASTX	257	275	93.45	98.83	257	WP_063855066.1	sulfonamide-resistant dihydropteroate synthase Sul1	NA	NA
NA	.44994_2_11.88	4156	6735	-	afaC	AfaC-I/III family usher protein	plus	VIRULENCE	VIRULENCE	NA	NA	BLASTX	860	860	100	99.77	860	CAW30799.1	AfaC-I/III family usher protein	NA	NA
NA	.44994_2_11.88	6856	7572	-	nfaE	Dr family non-fimbrial adhesin I chaperone NfaE	plus	VIRULENCE	VIRULENCE	NA	NA	BLASTX	239	247	96.76	99.58	239	AAK17180.1	Dr family non-fimbrial adhesin I chaperone NfaE	NA	NA
Protein identifier	Contig id	Start	Stop	Strand	Gene symbol	Sequence name	Scope	Element type	Element subtype	Class	Subclass	Method	Target length	Reference sequence length	% Coverage of reference sequence	% Identity to reference sequence	Alignment length	Accession of closest sequence	Name of closest sequence	HMM id	HMM description
NA	.44994_2_12.11	144783	145934	+	espX1	type III secretion system effector EspX1	plus	VIRULENCE	VIRULENCE	NA	NA	PARTIALX	384	473	81.18	90.36	384	ADD54679.1	type III secretion system effector EspX1	NA	NA
NA	.44994_2_12.13	18986	20116	-	blaEC	BlaEC family class C beta-lactamase	plus	AMR	AMR	BETA-LACTAM	BETA-LACTAM	EXACTX	377	377	100	100	377	AAC77110.1	BlaEC family class C beta-lactamase	NA	NA
NA	.44994_2_12.14	94760	95989	+	mdtM	multidrug efflux MFS transporter MdtM	plus	AMR	AMR	EFFLUX	EFFLUX	BLASTX	410	410	100	98.05	410	AAC77293.1	multidrug efflux MFS transporter MdtM	NA	NA
NA	.44994_2_12.19	63349	65616	+	fdeC	intimin-like adhesin FdeC	plus	VIRULENCE	VIRULENCE	NA	NA	PARTIALX	756	1416	53.39	95.37	756	ABE05822.1	intimin-like adhesin FdeC	NA	NA
NA	.44994_2_12.2	257706	260807	+	acrF	multidrug efflux RND transporter permease subunit AcrF	plus	AMR	AMR	EFFLUX	EFFLUX	EXACTX	1034	1034	100	100	1034	AAC76298.1	multidrug efflux RND transporter permease subunit AcrF	NA	NA
NA	.44994_2_12.21	67330	67659	-	emrE	multidrug efflux SMR transporter EmrE	plus	STRESS	BIOCIDE	EFFLUX	EFFLUX	BLASTX	110	110	100	98.18	110	CAA77936.1	multidrug efflux SMR transporter EmrE	NA	NA
NA	.44994_2_12.3	20667	21251	+	papH	P fimbrial minor subunit PapH	plus	VIRULENCE	VIRULENCE	NA	NA	BLASTX	195	195	100	98.97	195	CAA43563.1	P fimbrial minor subunit PapH	NA	NA
NA	.44994_2_12.3	21313	23820	+	papC	P fimbrial usher protein PapC	plus	VIRULENCE	VIRULENCE	NA	NA	BLASTX	836	836	100	96.2	841	CAA43564.1	P fimbrial usher protein PapC	NA	NA
NA	.44994_2_12.3	26421	26918	+	papF	P fimbrial tip protein PapF	plus	VIRULENCE	VIRULENCE	NA	NA	BLASTX	166	167	100	91.02	167	CAA43569.1	P fimbrial tip protein PapF	NA	NA
NA	.44994_2_12.3	26965	27972	+	papG-II	P fimbria tip G-adhesin PapG-II	plus	VIRULENCE	VIRULENCE	NA	NA	BLASTX	336	337	100	98.22	337	AAA24293.1	P fimbria tip G-adhesin PapG-II	NA	NA
NA	.44994_2_12.30	16046	19900	-	sigA	serine protease autotransporter toxin SigA	plus	VIRULENCE	VIRULENCE	NA	NA	BLASTX	1285	1285	100	97.59	1285	AAN44449.1	serine protease autotransporter toxin SigA	NA	NA
NA	.44994_2_12.41	2048	3244	+	tet(A)	tetracycline efflux MFS transporter Tet(A)	core	AMR	AMR	TETRACYCLINE	TETRACYCLINE	EXACTX	399	399	100	100	399	WP_000804064.1	tetracycline efflux MFS transporter Tet(A)	NA	NA
NA	.44994_2_12.45	1498	4125	-	sat	serine protease autotransporter toxin Sat	plus	VIRULENCE	VIRULENCE	NA	NA	PARTIALX	876	1295	67.64	99.89	876	CAE55775.1	serine protease autotransporter toxin Sat	NA	NA
NA	.44994_2_12.45	6329	8515	-	iutA	ferric aerobactin receptor IutA	plus	VIRULENCE	VIRULENCE	NA	NA	BLASTX	729	731	99.73	89.85	729	AAN45165.2	ferric aerobactin receptor IutA	NA	NA
NA	.44994_2_12.45	8612	9886	-	iucD	NADPH-dependent L-lysine N(6)-monooxygenase IucD	plus	VIRULENCE	VIRULENCE	NA	NA	BLASTX	425	445	95.51	97.65	425	AAD44749.1	NADPH-dependent L-lysine N(6)-monooxygenase IucD	NA	NA
NA	.44994_2_12.45	9886	11625	-	iucC	NIS family aerobactin synthetase IucC	plus	VIRULENCE	VIRULENCE	NA	NA	BLASTX	580	580	100	99.14	580	AAN82073.1	NIS family aerobactin synthetase IucC	NA	NA
NA	.44994_2_12.45	11628	12572	-	iucB	N(6)-hydroxylysine O-acetyltransferase IucB	plus	VIRULENCE	VIRULENCE	NA	NA	BLASTX	315	315	100	99.37	315	AAN82074.1	N(6)-hydroxylysine O-acetyltransferase IucB	NA	NA
NA	.44994_2_12.45	12576	14297	-	iucA	aerobactin synthase IucA	plus	VIRULENCE	VIRULENCE	NA	NA	BLASTX	574	576	100	98.61	576	EGI25746.1	aerobactin synthase IucA	NA	NA
NA	.44994_2_12.55	3437	5482	+	ireA	TonB-dependent siderophore receptor IreA	plus	VIRULENCE	VIRULENCE	NA	NA	EXACTX	682	682	100	100	682	ABJ02430.1	TonB-dependent siderophore receptor IreA	NA	NA
NA	.44994_2_12.61	323	754	-	merR	mercury resistance transcriptional regulator MerR	plus	STRESS	METAL	MERCURY	MERCURY	BLASTX	144	144	100	93.75	144	CAA77320.1	mercury resistance transcriptional regulator MerR	NA	NA
NA	.44994_2_12.61	826	1173	+	merT	mercuric transport protein MerT	plus	STRESS	METAL	MERCURY	MERCURY	EXACTX	116	116	100	100	116	AAB59075.1	mercuric transport protein MerT	NA	NA
NA	.44994_2_12.61	1190	1462	+	merP	mercury resistance system periplasmic binding protein MerP	plus	STRESS	METAL	MERCURY	MERCURY	BLASTX	91	91	100	90.11	91	AAC38219.1	mercury resistance system periplasmic binding protein MerP	NA	NA
NA	.44994_2_12.61	1501	1920	+	merC	organomercurial transporter MerC	plus	STRESS	METAL	MERCURY	ORGANOMERCURY	EXACTX	140	140	100	100	140	AAC33908.1	organomercurial transporter MerC	NA	NA
NA	.44994_2_12.63	803	2890	+	iha	bifunctional siderophore receptor/adhesin Iha	plus	VIRULENCE	VIRULENCE	NA	NA	BLASTX	696	696	100	99.86	696	AAG55323.1	bifunctional siderophore receptor/adhesin Iha	NA	NA
NA	.44994_2_12.68	133	966	-	aph(6)-Id	aminoglycoside O-phosphotransferase APH(6)-Id	core	AMR	AMR	AMINOGLYCOSIDE	STREPTOMYCIN	EXACTX	278	278	100	100	278	WP_000480968.1	aminoglycoside O-phosphotransferase APH(6)-Id	NA	NA
NA	.44994_2_12.68	969	1793	-	aph(3'')-Ib	aminoglycoside O-phosphotransferase APH(3'')-Ib	core	AMR	AMR	AMINOGLYCOSIDE	STREPTOMYCIN	EXACTX	275	275	100	100	275	WP_109545041.1	aminoglycoside O-phosphotransferase APH(3'')-Ib	NA	NA
NA	.44994_2_12.68	1833	2645	-	sul2	sulfonamide-resistant dihydropteroate synthase Sul2	core	AMR	AMR	SULFONAMIDE	SULFONAMIDE	EXACTX	271	271	100	100	271	WP_001043265.1	sulfonamide-resistant dihydropteroate synthase Sul2	NA	NA
NA	.44994_2_12.83	309	1145	-	sul1	sulfonamide-resistant dihydropteroate synthase Sul1	core	AMR	AMR	SULFONAMIDE	SULFONAMIDE	EXACTX	279	279	100	100	279	WP_000259031.1	sulfonamide-resistant dihydropteroate synthase Sul1	NA	NA
NA	.44994_2_12.83	1142	1486	-	qacEdelta1	quaternary ammonium compound efflux SMR transporter QacE delta 1	core	STRESS	BIOCIDE	QUATERNARY AMMONIUM	QUATERNARY AMMONIUM	ALLELEX	115	115	100	100	115	WP_000679427.1	quaternary ammonium compound efflux SMR transporter QacE delta 1	NA	NA
NA	.44994_2_12.83	1719	2189	-	dfrA7	trimethoprim-resistant dihydrofolate reductase DfrA7	core	AMR	AMR	TRIMETHOPRIM	TRIMETHOPRIM	EXACTX	157	157	100	100	157	WP_000703418.1	trimethoprim-resistant dihydrofolate reductase DfrA7	NA	NA
NA	.44994_2_12.86	695	1552	-	blaTEM-1	broad-spectrum class A beta-lactamase TEM-1	core	AMR	AMR	BETA-LACTAM	BETA-LACTAM	ALLELEX	286	286	100	100	286	WP_000027057.1	broad-spectrum class A beta-lactamase TEM-1	NA	NA
NA	.44994_2_12.9	105682	105945	+	ymgB	biofilm/acid-resistance regulator AriR	plus	STRESS	ACID	NA	NA	EXACTX	88	88	100	100	88	AAC74250.1	biofilm/acid-resistance regulator AriR	NA	NA
Protein identifier	Contig id	Start	Stop	Strand	Gene symbol	Sequence name	Scope	Element type	Element subtype	Class	Subclass	Method	Target length	Reference sequence length	% Coverage of reference sequence	% Identity to reference sequence	Alignment length	Accession of closest sequence	Name of closest sequence	HMM id	HMM description
NA	.44994_2_130.100	878	2923	+	ireA	TonB-dependent siderophore receptor IreA	plus	VIRULENCE	VIRULENCE	NA	NA	BLASTX	682	682	100	99.85	682	AAN83596.1	TonB-dependent siderophore receptor IreA	NA	NA
NA	.44994_2_130.102	367	1023	+	catA1	type A-1 chloramphenicol O-acetyltransferase	core	AMR	AMR	PHENICOL	CHLORAMPHENICOL	EXACTX	219	219	100	100	219	WP_000412211.1	type A-1 chloramphenicol O-acetyltransferase	NA	NA
NA	.44994_2_130.105	2961	3863	-	mph(A)	Mph(A) family macrolide 2'-phosphotransferase	core	AMR	AMR	MACROLIDE	MACROLIDE	EXACTX	301	301	100	100	301	WP_000219391.1	Mph(A) family macrolide 2'-phosphotransferase	NA	NA
NA	.44994_2_130.11	77074	78873	-	ybtQ	yersiniabactin ABC transporter ATP-binding/permease protein YbtQ	plus	VIRULENCE	VIRULENCE	NA	NA	BLASTX	600	600	100	99.5	600	AAC69584.1	yersiniabactin ABC transporter ATP-binding/permease protein YbtQ	NA	NA
NA	.44994_2_130.11	78863	80662	-	ybtP	yersiniabactin ABC transporter ATP-binding/permease protein YbtP	plus	VIRULENCE	VIRULENCE	NA	NA	BLASTX	600	600	100	99.5	600	CAA21388.1	yersiniabactin ABC transporter ATP-binding/permease protein YbtP	NA	NA
NA	.44994_2_130.28	47054	50155	+	acrF	multidrug efflux RND transporter permease subunit AcrF	plus	AMR	AMR	EFFLUX	EFFLUX	BLASTX	1034	1034	100	99.81	1034	AAC76298.1	multidrug efflux RND transporter permease subunit AcrF	NA	NA
NA	.44994_2_130.3	175599	178223	-	gyrA_S83A	Escherichia quinolone resistant GyrA	core	AMR	POINT	QUINOLONE	QUINOLONE	POINTX	875	878	99.66	99.09	875	WP_001281243.1	DNA gyrase subunit A GyrA	NA	NA
NA	.44994_2_130.3	189823	191178	-	glpT_E448K	Escherichia fosfomycin resistant GlpT	core	AMR	POINT	FOSFOMYCIN	FOSFOMYCIN	POINTX	452	452	100	99.78	452	WP_000948731.1	glycerol-3-phosphate transporter GlpT	NA	NA
NA	.44994_2_130.53	7225	8946	+	iucA	aerobactin synthase IucA	plus	VIRULENCE	VIRULENCE	NA	NA	BLASTX	574	576	100	95.31	576	EGI25746.1	aerobactin synthase IucA	NA	NA
NA	.44994_2_130.53	8950	9894	+	iucB	N(6)-hydroxylysine O-acetyltransferase IucB	plus	VIRULENCE	VIRULENCE	NA	NA	BLASTX	315	315	100	96.19	315	AAN82074.1	N(6)-hydroxylysine O-acetyltransferase IucB	NA	NA
NA	.44994_2_130.53	9897	11636	+	iucC	NIS family aerobactin synthetase IucC	plus	VIRULENCE	VIRULENCE	NA	NA	BLASTX	580	580	100	97.41	580	AAN82073.1	NIS family aerobactin synthetase IucC	NA	NA
NA	.44994_2_130.53	11636	12910	+	iucD	NADPH-dependent L-lysine N(6)-monooxygenase IucD	plus	VIRULENCE	VIRULENCE	NA	NA	BLASTX	425	445	95.51	97.65	425	AAD44749.1	NADPH-dependent L-lysine N(6)-monooxygenase IucD	NA	NA
NA	.44994_2_130.53	13007	15193	+	iutA	ferric aerobactin receptor IutA	plus	VIRULENCE	VIRULENCE	NA	NA	BLASTX	729	731	99.73	89.85	729	AAN45165.2	ferric aerobactin receptor IutA	NA	NA
NA	.44994_2_130.53	16142	20026	+	sat	serine protease autotransporter toxin Sat	plus	VIRULENCE	VIRULENCE	NA	NA	BLASTX	1295	1295	100	99.92	1295	CAE55775.1	serine protease autotransporter toxin Sat	NA	NA
NA	.44994_2_130.56	4431	6515	-	iha	bifunctional siderophore receptor/adhesin Iha	plus	VIRULENCE	VIRULENCE	NA	NA	BLASTX	695	696	100	98.99	696	AAG55323.1	bifunctional siderophore receptor/adhesin Iha	NA	NA
NA	.44994_2_130.56	7092	7964	-	blaCTX-M-15	extended-spectrum class A beta-lactamase CTX-M-15	core	AMR	AMR	BETA-LACTAM	CEPHALOSPORIN	ALLELEX	291	291	100	100	291	WP_000239590.1	extended-spectrum class A beta-lactamase CTX-M-15	NA	NA
NA	.44994_2_130.56	13182	14039	-	blaTEM-1	broad-spectrum class A beta-lactamase TEM-1	core	AMR	AMR	BETA-LACTAM	BETA-LACTAM	ALLELEX	286	286	100	100	286	WP_000027057.1	broad-spectrum class A beta-lactamase TEM-1	NA	NA
NA	.44994_2_130.56	19014	19871	-	aac(3)-IId	aminoglycoside N-acetyltransferase AAC(3)-IId	core	AMR	AMR	AMINOGLYCOSIDE	GENTAMICIN	EXACTX	286	286	100	100	286	WP_000557454.1	aminoglycoside N-acetyltransferase AAC(3)-IId	NA	NA
NA	.44994_2_130.6	28751	29881	-	blaEC	BlaEC family class C beta-lactamase	plus	AMR	AMR	BETA-LACTAM	BETA-LACTAM	BLASTX	377	377	100	97.88	377	WP_063610930.1	extended-spectrum class C beta-lactamase EC-15	NA	NA
NA	.44994_2_130.60	1703	2905	+	tet(B)	tetracycline efflux MFS transporter Tet(B)	core	AMR	AMR	TETRACYCLINE	TETRACYCLINE	EXACTX	401	401	100	100	401	WP_001089068.1	tetracycline efflux MFS transporter Tet(B)	NA	NA
NA	.44994_2_130.62	8196	9095	+	hlyE	hemolysin HlyE	plus	VIRULENCE	VIRULENCE	NA	NA	INTERNAL_STOP	300	300	100	99.33	300	AAD28079.1	hemolysin HlyE	NA	NA
NA	.44994_2_130.65	389	1597	+	mdtM	multidrug efflux MFS transporter MdtM	plus	AMR	AMR	EFFLUX	EFFLUX	BLASTX	403	410	98.29	97.27	403	AAC77293.1	multidrug efflux MFS transporter MdtM	NA	NA
NA	.44994_2_130.72	1448	2164	+	nfaE	Dr family non-fimbrial adhesin I chaperone NfaE	plus	VIRULENCE	VIRULENCE	NA	NA	BLASTX	239	247	96.76	100	239	CAW30811.1	Dr family non-fimbrial adhesin I chaperone NfaE	NA	NA
NA	.44994_2_130.72	2285	4864	+	afaC	AfaC-I/III family usher protein	plus	VIRULENCE	VIRULENCE	NA	NA	BLASTX	860	860	100	99.19	860	CAW30799.1	AfaC-I/III family usher protein	NA	NA
NA	.44994_2_130.9	92710	96957	-	fdeC	intimin-like adhesin FdeC	plus	VIRULENCE	VIRULENCE	NA	NA	BLASTX	1416	1416	100	94.07	1416	ABE05822.1	intimin-like adhesin FdeC	NA	NA
NA	.44994_2_130.90	1875	2960	+	capU	putative hexosyltransferase CapU	plus	VIRULENCE	VIRULENCE	NA	NA	EXACTX	362	362	100	100	362	CAV02025.1	putative hexosyltransferase CapU	NA	NA
NA	.44994_2_130.93	662	1156	+	dfrA12	trimethoprim-resistant dihydrofolate reductase DfrA12	core	AMR	AMR	TRIMETHOPRIM	TRIMETHOPRIM	EXACTX	165	165	100	100	165	WP_001083725.1	trimethoprim-resistant dihydrofolate reductase DfrA12	NA	NA
NA	.44994_2_130.93	1567	2355	+	aadA2	ANT(3'')-Ia family aminoglycoside nucleotidyltransferase AadA2	core	AMR	AMR	AMINOGLYCOSIDE	STREPTOMYCIN	EXACTX	263	263	100	100	263	WP_001206356.1	ANT(3'')-Ia family aminoglycoside nucleotidyltransferase AadA2	NA	NA
NA	.44994_2_130.93	2522	2866	+	qacEdelta1	quaternary ammonium compound efflux SMR transporter QacE delta 1	core	STRESS	BIOCIDE	QUATERNARY AMMONIUM	QUATERNARY AMMONIUM	ALLELEX	115	115	100	100	115	WP_000679427.1	quaternary ammonium compound efflux SMR transporter QacE delta 1	NA	NA
NA	.44994_2_130.93	2863	3699	+	sul1	sulfonamide-resistant dihydropteroate synthase Sul1	core	AMR	AMR	SULFONAMIDE	SULFONAMIDE	EXACTX	279	279	100	100	279	WP_000259031.1	sulfonamide-resistant dihydropteroate synthase Sul1	NA	NA
NA	.44994_2_130.99	777	1277	+	papF	P fimbrial tip protein PapF	plus	VIRULENCE	VIRULENCE	NA	NA	BLASTX	167	167	100	98.2	167	CAA43569.1	P fimbrial tip protein PapF	NA	NA
Protein identifier	Contig id	Start	Stop	Strand	Gene symbol	Sequence name	Scope	Element type	Element subtype	Class	Subclass	Method	Target length	Reference sequence length	% Coverage of reference sequence	% Identity to reference sequence	Alignment length	Accession of closest sequence	Name of closest sequence	HMM id	HMM description
NA	.44994_2_132.1	232169	233524	-	glpT_E448K	Escherichia fosfomycin resistant GlpT	core	AMR	POINT	FOSFOMYCIN	FOSFOMYCIN	POINTX	452	452	100	99.78	452	WP_000948731.1	glycerol-3-phosphate transporter GlpT	NA	NA
NA	.44994_2_132.10	103221	106322	+	acrF	multidrug efflux RND transporter permease subunit AcrF	plus	AMR	AMR	EFFLUX	EFFLUX	BLASTX	1034	1034	100	99.52	1034	AAC76298.1	multidrug efflux RND transporter permease subunit AcrF	NA	NA
NA	.44994_2_132.13	59759	64000	-	fdeC	intimin-like adhesin FdeC	plus	VIRULENCE	VIRULENCE	NA	NA	BLASTX	1414	1416	99.93	92.58	1415	ABE05822.1	intimin-like adhesin FdeC	NA	NA
NA	.44994_2_132.2	75799	77025	+	mdtM	multidrug efflux MFS transporter MdtM	plus	AMR	AMR	EFFLUX	EFFLUX	BLASTX	409	410	99.76	97.8	409	AAC77293.1	multidrug efflux MFS transporter MdtM	NA	NA
NA	.44994_2_132.2	250082	251212	+	blaEC	BlaEC family class C beta-lactamase	plus	AMR	AMR	BETA-LACTAM	BETA-LACTAM	BLASTX	377	377	100	98.67	377	WP_063610930.1	extended-spectrum class C beta-lactamase EC-15	NA	NA
NA	.44994_2_132.2	295750	296838	+	pmrB_Y358N	Escherichia colistin resistant PmrB	core	AMR	POINT	COLISTIN	COLISTIN	POINTX	363	363	100	99.45	363	WP_001300761.1	two-component system sensor histidine kinase PmrB	NA	NA
NA	.44994_2_132.26	55423	55854	-	merR	mercury resistance transcriptional regulator MerR	plus	STRESS	METAL	MERCURY	MERCURY	BLASTX	144	144	100	93.75	144	CAA77320.1	mercury resistance transcriptional regulator MerR	NA	NA
NA	.44994_2_132.26	55926	56273	+	merT	mercuric transport protein MerT	plus	STRESS	METAL	MERCURY	MERCURY	EXACTX	116	116	100	100	116	AAB59075.1	mercuric transport protein MerT	NA	NA
NA	.44994_2_132.26	56290	56562	+	merP	mercury resistance system periplasmic binding protein MerP	plus	STRESS	METAL	MERCURY	MERCURY	BLASTX	91	91	100	90.11	91	AAC38219.1	mercury resistance system periplasmic binding protein MerP	NA	NA
NA	.44994_2_132.26	56601	57020	+	merC	organomercurial transporter MerC	plus	STRESS	METAL	MERCURY	ORGANOMERCURY	EXACTX	140	140	100	100	140	AAC33908.1	organomercurial transporter MerC	NA	NA
NA	.44994_2_132.3	213553	213843	-	iss	increased serum survival lipoprotein Iss	plus	VIRULENCE	VIRULENCE	NA	NA	EXACTX	97	97	100	100	97	CAR12622.1	increased serum survival lipoprotein Iss	NA	NA
NA	.44994_2_132.30	13791	14129	+	iss	increased serum survival lipoprotein Iss	plus	VIRULENCE	VIRULENCE	NA	NA	EXACTX	113	113	100	100	113	CAQ90194.1	increased serum survival lipoprotein Iss	NA	NA
NA	.44994_2_132.30	17278	18390	+	iroB	salmochelin biosynthesis C-glycosyltransferase IroB	plus	VIRULENCE	VIRULENCE	NA	NA	BLASTX	371	371	100	99.73	371	EOW04219.1	salmochelin biosynthesis C-glycosyltransferase IroB	NA	NA
NA	.44994_2_132.30	18533	22189	+	iroC	salmochelin/enterobactin export ABC transporter IroC	plus	VIRULENCE	VIRULENCE	NA	NA	BLASTX	1219	1219	100	99.51	1219	AUH19662.1	salmochelin/enterobactin export ABC transporter IroC	NA	NA
NA	.44994_2_132.30	22296	23522	+	iroD	catecholate siderophore esterase IroD	plus	VIRULENCE	VIRULENCE	NA	NA	BLASTX	409	409	100	99.76	409	ACJ63529.1	catecholate siderophore esterase IroD	NA	NA
NA	.44994_2_132.30	23610	24563	+	iroE	catecholate siderophore esterase IroE	plus	VIRULENCE	VIRULENCE	NA	NA	BLASTX	318	318	100	99.69	318	ACJ63530.1	catecholate siderophore esterase IroE	NA	NA
NA	.44994_2_132.30	24614	26788	-	iroN	siderophore salmochelin receptor IroN	plus	VIRULENCE	VIRULENCE	NA	NA	EXACTX	725	725	100	100	725	AAN76093.1	siderophore salmochelin receptor IroN	NA	NA
NA	.44994_2_132.30	31969	34062	+	mchF	microcin H47 export transporter peptidase/ATP-binding subunit MchF	plus	VIRULENCE	VIRULENCE	NA	NA	EXACTX	698	698	100	100	698	CAA40744.1	microcin H47 export transporter peptidase/ATP-binding subunit MchF	NA	NA
NA	.44994_2_132.30	34238	34546	-	cvaC	colicin V	plus	VIRULENCE	VIRULENCE	NA	NA	EXACTX	103	103	100	100	103	CAA40746.1	colicin V	NA	NA
NA	.44994_2_132.30	48447	48917	+	dfrA5	trimethoprim-resistant dihydrofolate reductase DfrA5	core	AMR	AMR	TRIMETHOPRIM	TRIMETHOPRIM	EXACTX	157	157	100	100	157	WP_001317507.1	trimethoprim-resistant dihydrofolate reductase DfrA5	NA	NA
NA	.44994_2_132.35	21520	22938	+	espX1	type III secretion system effector EspX1	plus	VIRULENCE	VIRULENCE	NA	NA	BLASTX	473	473	100	91.12	473	ADD54679.1	type III secretion system effector EspX1	NA	NA
NA	.44994_2_132.44	2637	3722	-	capU	putative hexosyltransferase CapU	plus	VIRULENCE	VIRULENCE	NA	NA	BLASTX	362	362	100	99.72	362	CAV02025.1	putative hexosyltransferase CapU	NA	NA
NA	.44994_2_132.47	598	2784	-	iutA	ferric aerobactin receptor IutA	plus	VIRULENCE	VIRULENCE	NA	NA	BLASTX	729	731	99.73	89.71	729	AAN45165.2	ferric aerobactin receptor IutA	NA	NA
NA	.44994_2_132.47	2881	4155	-	iucD	NADPH-dependent L-lysine N(6)-monooxygenase IucD	plus	VIRULENCE	VIRULENCE	NA	NA	BLASTX	425	445	95.51	97.65	425	AAD44749.1	NADPH-dependent L-lysine N(6)-monooxygenase IucD	NA	NA
NA	.44994_2_132.47	4155	5894	-	iucC	NIS family aerobactin synthetase IucC	plus	VIRULENCE	VIRULENCE	NA	NA	BLASTX	580	580	100	97.59	580	AAN82073.1	NIS family aerobactin synthetase IucC	NA	NA
NA	.44994_2_132.47	5897	6841	-	iucB	N(6)-hydroxylysine O-acetyltransferase IucB	plus	VIRULENCE	VIRULENCE	NA	NA	BLASTX	315	315	100	95.87	315	AAN82074.1	N(6)-hydroxylysine O-acetyltransferase IucB	NA	NA
NA	.44994_2_132.47	6845	8566	-	iucA	aerobactin synthase IucA	plus	VIRULENCE	VIRULENCE	NA	NA	BLASTX	574	576	100	95.31	576	EGI25746.1	aerobactin synthase IucA	NA	NA
NA	.44994_2_132.57	2683	3495	+	sul2	sulfonamide-resistant dihydropteroate synthase Sul2	core	AMR	AMR	SULFONAMIDE	SULFONAMIDE	EXACTX	271	271	100	100	271	WP_001043265.1	sulfonamide-resistant dihydropteroate synthase Sul2	NA	NA
NA	.44994_2_132.57	3535	4359	+	aph(3'')-Ib	aminoglycoside O-phosphotransferase APH(3'')-Ib	core	AMR	AMR	AMINOGLYCOSIDE	STREPTOMYCIN	EXACTX	275	275	100	100	275	WP_109545041.1	aminoglycoside O-phosphotransferase APH(3'')-Ib	NA	NA
NA	.44994_2_132.57	4362	5195	+	aph(6)-Id	aminoglycoside O-phosphotransferase APH(6)-Id	core	AMR	AMR	AMINOGLYCOSIDE	STREPTOMYCIN	EXACTX	278	278	100	100	278	WP_000480968.1	aminoglycoside O-phosphotransferase APH(6)-Id	NA	NA
NA	.44994_2_132.65	663	1520	-	blaTEM-1	broad-spectrum class A beta-lactamase TEM-1	core	AMR	AMR	BETA-LACTAM	BETA-LACTAM	ALLELEX	286	286	100	100	286	WP_000027057.1	broad-spectrum class A beta-lactamase TEM-1	NA	NA
NA	.44994_2_132.7	168304	168873	-	lpfA	long polar fimbria major subunit LpfA-O113	plus	VIRULENCE	VIRULENCE	NA	NA	EXACTX	190	190	100	100	190	AAT76975.1	long polar fimbria major subunit LpfA-O113	NA	NA
NA	.44994_2_132.9	90861	92660	-	ybtQ	yersiniabactin ABC transporter ATP-binding/permease protein YbtQ	plus	VIRULENCE	VIRULENCE	NA	NA	BLASTX	600	600	100	99.67	600	AAC69584.1	yersiniabactin ABC transporter ATP-binding/permease protein YbtQ	NA	NA
NA	.44994_2_132.9	92650	94449	-	ybtP	yersiniabactin ABC transporter ATP-binding/permease protein YbtP	plus	VIRULENCE	VIRULENCE	NA	NA	BLASTX	600	600	100	99.5	600	CAA21388.1	yersiniabactin ABC transporter ATP-binding/permease protein YbtP	NA	NA
Protein identifier	Contig id	Start	Stop	Strand	Gene symbol	Sequence name	Scope	Element type	Element subtype	Class	Subclass	Method	Target length	Reference sequence length	% Coverage of reference sequence	% Identity to reference sequence	Alignment length	Accession of closest sequence	Name of closest sequence	HMM id	HMM description
NA	.44994_2_134.1	326129	327484	+	glpT_E448K	Escherichia fosfomycin resistant GlpT	core	AMR	POINT	FOSFOMYCIN	FOSFOMYCIN	POINTX	452	452	100	99.56	452	WP_000948731.1	glycerol-3-phosphate transporter GlpT	NA	NA
NA	.44994_2_134.13	40088	41176	+	pmrB_Y358N	Escherichia colistin resistant PmrB	core	AMR	POINT	COLISTIN	COLISTIN	POINTX	363	363	100	99.45	363	WP_001300761.1	two-component system sensor histidine kinase PmrB	NA	NA
NA	.44994_2_134.2	188895	193136	+	fdeC	intimin-like adhesin FdeC	plus	VIRULENCE	VIRULENCE	NA	NA	BLASTX	1414	1416	99.93	93	1415	ABE05822.1	intimin-like adhesin FdeC	NA	NA
NA	.44994_2_134.2	483917	485335	-	espX1	type III secretion system effector EspX1	plus	VIRULENCE	VIRULENCE	NA	NA	BLASTX	473	473	100	90.91	473	ADD54679.1	type III secretion system effector EspX1	NA	NA
NA	.44994_2_134.30	3467	4279	+	sul2	sulfonamide-resistant dihydropteroate synthase Sul2	core	AMR	AMR	SULFONAMIDE	SULFONAMIDE	EXACTX	271	271	100	100	271	WP_001043260.1	sulfonamide-resistant dihydropteroate synthase Sul2	NA	NA
NA	.44994_2_134.30	4319	4870	+	aph(3'')-Ib	aminoglycoside O-phosphotransferase APH(3'')-Ib	core	AMR	AMR	AMINOGLYCOSIDE	STREPTOMYCIN	PARTIALX	184	275	66.91	100	184	WP_109545041.1	aminoglycoside O-phosphotransferase APH(3'')-Ib	NA	NA
NA	.44994_2_134.30	4891	5361	+	dfrA14	trimethoprim-resistant dihydrofolate reductase DfrA14	core	AMR	AMR	TRIMETHOPRIM	TRIMETHOPRIM	EXACTX	157	157	100	100	157	WP_021529707.1	trimethoprim-resistant dihydrofolate reductase DfrA14	NA	NA
NA	.44994_2_134.30	5714	6547	+	aph(6)-Id	aminoglycoside O-phosphotransferase APH(6)-Id	core	AMR	AMR	AMINOGLYCOSIDE	STREPTOMYCIN	EXACTX	278	278	100	100	278	WP_000480968.1	aminoglycoside O-phosphotransferase APH(6)-Id	NA	NA
NA	.44994_2_134.4	113435	113698	+	ymgB	biofilm/acid-resistance regulator AriR	plus	STRESS	ACID	NA	NA	EXACTX	88	88	100	100	88	AAC74250.1	biofilm/acid-resistance regulator AriR	NA	NA
NA	.44994_2_134.5	260964	264065	+	acrF	multidrug efflux RND transporter permease subunit AcrF	plus	AMR	AMR	EFFLUX	EFFLUX	BLASTX	1034	1034	100	99.42	1034	AAC76298.1	multidrug efflux RND transporter permease subunit AcrF	NA	NA
NA	.44994_2_134.6	61826	63055	+	mdtM	multidrug efflux MFS transporter MdtM	plus	AMR	AMR	EFFLUX	EFFLUX	BLASTX	410	410	100	98.29	410	AAC77293.1	multidrug efflux MFS transporter MdtM	NA	NA
NA	.44994_2_134.6	237301	238431	+	blaEC	BlaEC family class C beta-lactamase	plus	AMR	AMR	BETA-LACTAM	BETA-LACTAM	BLASTX	377	377	100	98.67	377	WP_063610930.1	extended-spectrum class C beta-lactamase EC-15	NA	NA
NA	.44994_2_134.8	211216	211785	-	lpfA	long polar fimbria major subunit LpfA-O113	plus	VIRULENCE	VIRULENCE	NA	NA	BLASTX	190	190	100	99.47	190	AAT76975.1	long polar fimbria major subunit LpfA-O113	NA	NA
Protein identifier	Contig id	Start	Stop	Strand	Gene symbol	Sequence name	Scope	Element type	Element subtype	Class	Subclass	Method	Target length	Reference sequence length	% Coverage of reference sequence	% Identity to reference sequence	Alignment length	Accession of closest sequence	Name of closest sequence	HMM id	HMM description
NA	.44994_2_136.1	313352	314707	+	glpT_E448K	Escherichia fosfomycin resistant GlpT	core	AMR	POINT	FOSFOMYCIN	FOSFOMYCIN	POINTX	452	452	100	99.78	452	WP_000948731.1	glycerol-3-phosphate transporter GlpT	NA	NA
NA	.44994_2_136.10	136059	137189	+	blaEC	BlaEC family class C beta-lactamase	plus	AMR	AMR	BETA-LACTAM	BETA-LACTAM	BLASTX	377	377	100	98.14	377	WP_063610930.1	extended-spectrum class C beta-lactamase EC-15	NA	NA
NA	.44994_2_136.14	17597	18826	-	mdtM	multidrug efflux MFS transporter MdtM	plus	AMR	AMR	EFFLUX	EFFLUX	BLASTX	410	410	100	98.05	410	AAC77293.1	multidrug efflux MFS transporter MdtM	NA	NA
NA	.44994_2_136.18	17675	21922	+	fdeC	intimin-like adhesin FdeC	plus	VIRULENCE	VIRULENCE	NA	NA	BLASTX	1416	1416	100	94	1416	ABE05822.1	intimin-like adhesin FdeC	NA	NA
NA	.44994_2_136.23	34773	35267	-	psi-GI	heat resistance protein PsiE-GI	plus	STRESS	HEAT	NA	NA	EXACTX	165	165	100	100	165	APX31178.1	heat resistance protein PsiE-GI	NA	NA
NA	.44994_2_136.23	35267	36979	-	kefB-GI	heat resistance system K+/H+ antiporter KefB-GI	plus	STRESS	HEAT	NA	NA	BLASTX	571	571	100	99.65	571	APX31177.1	heat resistance system K+/H+ antiporter KefB-GI	NA	NA
NA	.44994_2_136.23	36986	37423	-	trxLHR	heat resistance system thioredoxin Trx-GI	plus	STRESS	HEAT	NA	NA	EXACTX	146	146	100	100	146	APX31176.1	heat resistance system thioredoxin Trx-GI	NA	NA
NA	.44994_2_136.23	38641	39249	-	hdeD-GI	heat resistance membrane protein HdeD-GI	plus	STRESS	HEAT	NA	NA	BLASTX	203	203	100	98.03	203	APX31174.1	heat resistance membrane protein HdeD-GI	NA	NA
NA	.44994_2_136.23	39342	40226	-	yfdX2	heat resistance protein YfdX2	plus	STRESS	HEAT	NA	NA	BLASTX	295	295	100	98.64	295	ASF80766.1	heat resistance protein YfdX2	NA	NA
NA	.44994_2_136.23	40332	41243	-	yfdX1	heat resistance protein YfdX1	plus	STRESS	HEAT	NA	NA	EXACTX	304	304	100	100	304	APX31172.1	heat resistance protein YfdX1	NA	NA
NA	.44994_2_136.23	41269	41724	-	shsP	small heat shock protein sHSP20-GI	plus	STRESS	HEAT	NA	NA	BLASTX	152	152	100	99.34	152	ASF80771.1	small heat shock protein sHSP20-GI	NA	NA
NA	.44994_2_136.23	46749	47315	-	hsp20	small heat shock protein sHSP20	plus	STRESS	HEAT	NA	NA	BLASTX	189	189	100	98.41	189	CDY80020.1	small heat shock protein sHSP20	NA	NA
NA	.44994_2_136.5	5363	6214	-	espX1	type III secretion system effector EspX1	plus	VIRULENCE	VIRULENCE	NA	NA	PARTIALX	284	473	60.04	90.85	284	ADD54679.1	type III secretion system effector EspX1	NA	NA
NA	.44994_2_136.50	3476	4288	+	sul2	sulfonamide-resistant dihydropteroate synthase Sul2	core	AMR	AMR	SULFONAMIDE	SULFONAMIDE	EXACTX	271	271	100	100	271	WP_001043260.1	sulfonamide-resistant dihydropteroate synthase Sul2	NA	NA
NA	.44994_2_136.50	4328	4879	+	aph(3'')-Ib	aminoglycoside O-phosphotransferase APH(3'')-Ib	core	AMR	AMR	AMINOGLYCOSIDE	STREPTOMYCIN	PARTIALX	184	275	66.91	100	184	WP_109545041.1	aminoglycoside O-phosphotransferase APH(3'')-Ib	NA	NA
NA	.44994_2_136.50	4900	5370	+	dfrA14	trimethoprim-resistant dihydrofolate reductase DfrA14	core	AMR	AMR	TRIMETHOPRIM	TRIMETHOPRIM	EXACTX	157	157	100	100	157	WP_021529707.1	trimethoprim-resistant dihydrofolate reductase DfrA14	NA	NA
NA	.44994_2_136.50	5723	6556	+	aph(6)-Id	aminoglycoside O-phosphotransferase APH(6)-Id	core	AMR	AMR	AMINOGLYCOSIDE	STREPTOMYCIN	EXACTX	278	278	100	100	278	WP_000480968.1	aminoglycoside O-phosphotransferase APH(6)-Id	NA	NA
NA	.44994_2_136.6	96741	97004	+	ymgB	biofilm/acid-resistance regulator AriR	plus	STRESS	ACID	NA	NA	EXACTX	88	88	100	100	88	AAC74250.1	biofilm/acid-resistance regulator AriR	NA	NA
NA	.44994_2_136.9	5655	8756	-	acrF	multidrug efflux RND transporter permease subunit AcrF	plus	AMR	AMR	EFFLUX	EFFLUX	BLASTX	1034	1034	100	99.52	1034	AAC76298.1	multidrug efflux RND transporter permease subunit AcrF	NA	NA
Protein identifier	Contig id	Start	Stop	Strand	Gene symbol	Sequence name	Scope	Element type	Element subtype	Class	Subclass	Method	Target length	Reference sequence length	% Coverage of reference sequence	% Identity to reference sequence	Alignment length	Accession of closest sequence	Name of closest sequence	HMM id	HMM description
NA	.44994_2_138.1	154888	156243	+	glpT_E448K	Escherichia fosfomycin resistant GlpT	core	AMR	POINT	FOSFOMYCIN	FOSFOMYCIN	POINTX	452	452	100	99.12	452	WP_000948731.1	glycerol-3-phosphate transporter GlpT	NA	NA
NA	.44994_2_138.10	26729	30976	+	fdeC	intimin-like adhesin FdeC	plus	VIRULENCE	VIRULENCE	NA	NA	BLASTX	1416	1416	100	94.21	1416	ABE05822.1	intimin-like adhesin FdeC	NA	NA
NA	.44994_2_138.2	5873	8974	-	acrF	multidrug efflux RND transporter permease subunit AcrF	plus	AMR	AMR	EFFLUX	EFFLUX	BLASTX	1034	1034	100	99.32	1034	AAC76298.1	multidrug efflux RND transporter permease subunit AcrF	NA	NA
NA	.44994_2_138.2	249313	251568	+	parC_S57T	Escherichia quinolone resistant ParC	core	AMR	POINT	QUINOLONE	QUINOLONE	POINTX	752	752	100	99.2	752	WP_001281881.1	DNA topoisomerase IV subunit A ParC	NA	NA
NA	.44994_2_138.22	45484	48027	-	cyaA_S352T	Escherichia fosmidomycin resistant CyaA	core	AMR	POINT	FOSMIDOMYCIN	FOSMIDOMYCIN	POINTX	848	848	100	99.29	848	WP_000281668.1	adenylate cyclase CyaA	NA	NA
NA	.44994_2_138.24	2107	2901	-	aggR	aggregative adherence transcriptional regulator AggR	plus	VIRULENCE	VIRULENCE	NA	NA	EXACTX	265	265	100	100	265	CAA83535.1	aggregative adherence transcriptional regulator AggR	NA	NA
NA	.44994_2_138.24	3745	4092	-	aap	dispersin Aap	plus	VIRULENCE	VIRULENCE	NA	NA	BLASTX	116	116	100	96.55	116	CBG27807.1	dispersin Aap	NA	NA
NA	.44994_2_138.24	4823	5020	+	aar	AggR-activated transcriptional regulator Aar	plus	VIRULENCE	VIRULENCE	NA	NA	BLASTX	66	66	100	98.48	66	ASK37426.1	AggR-activated transcriptional regulator Aar	NA	NA
NA	.44994_2_138.24	10892	12127	+	aatA	dispersin export ABC transporter outer membrane protein AatA	plus	VIRULENCE	VIRULENCE	NA	NA	BLASTX	412	412	100	99.76	412	CAU95796.1	dispersin export ABC transporter outer membrane protein AatA	NA	NA
NA	.44994_2_138.25	63794	64057	-	ymgB	biofilm/acid-resistance regulator AriR	plus	STRESS	ACID	NA	NA	BLASTX	88	88	100	98.86	88	AAC74250.1	biofilm/acid-resistance regulator AriR	NA	NA
NA	.44994_2_138.3	247706	249505	-	ybtQ	yersiniabactin ABC transporter ATP-binding/permease protein YbtQ	plus	VIRULENCE	VIRULENCE	NA	NA	BLASTX	600	600	100	99.5	600	AAC69584.1	yersiniabactin ABC transporter ATP-binding/permease protein YbtQ	NA	NA
NA	.44994_2_138.3	249495	251294	-	ybtP	yersiniabactin ABC transporter ATP-binding/permease protein YbtP	plus	VIRULENCE	VIRULENCE	NA	NA	BLASTX	600	600	100	99.67	600	CAA21388.1	yersiniabactin ABC transporter ATP-binding/permease protein YbtP	NA	NA
NA	.44994_2_138.4	201881	203299	+	espX1	type III secretion system effector EspX1	plus	VIRULENCE	VIRULENCE	NA	NA	BLASTX	473	473	100	93.45	473	ADD54679.1	type III secretion system effector EspX1	NA	NA
NA	.44994_2_138.4	296063	296887	+	aph(3'')-Ib	aminoglycoside O-phosphotransferase APH(3'')-Ib	core	AMR	AMR	AMINOGLYCOSIDE	STREPTOMYCIN	EXACTX	275	275	100	100	275	WP_109545041.1	aminoglycoside O-phosphotransferase APH(3'')-Ib	NA	NA
NA	.44994_2_138.4	296890	297723	+	aph(6)-Id	aminoglycoside O-phosphotransferase APH(6)-Id	core	AMR	AMR	AMINOGLYCOSIDE	STREPTOMYCIN	EXACTX	278	278	100	100	278	WP_000480968.1	aminoglycoside O-phosphotransferase APH(6)-Id	NA	NA
NA	.44994_2_138.40	2636	3721	-	capU	putative hexosyltransferase CapU	plus	VIRULENCE	VIRULENCE	NA	NA	BLASTX	362	362	100	99.72	362	CAV02025.1	putative hexosyltransferase CapU	NA	NA
NA	.44994_2_138.49	523	1272	+	agg3D	aggregative adherence fimbria 3 chaperone Agg3D	plus	VIRULENCE	VIRULENCE	NA	NA	BLASTX	250	250	100	99.2	250	CAU95824.1	aggregative adherence fimbria 3 chaperone Agg3D	NA	NA
NA	.44994_2_138.49	1348	3876	+	agg3C	aggregative adherence fimbria 3 usher protein Agg3C	plus	VIRULENCE	VIRULENCE	NA	NA	BLASTX	843	843	100	99.64	843	AXV27948.1	aggregative adherence fimbria 3 usher protein Agg3C	NA	NA
NA	.44994_2_138.49	3893	4330	+	agg3B	aggregative adherence fimbria 3 minor subunit Agg3B	plus	VIRULENCE	VIRULENCE	NA	NA	EXACTX	146	146	100	100	146	AAM88297.1	aggregative adherence fimbria 3 minor subunit Agg3B	NA	NA
NA	.44994_2_138.49	4508	5020	+	agg5A	aggregative adherence fimbria V major subunit Agg5A	plus	VIRULENCE	VIRULENCE	NA	NA	BLASTX	171	171	100	97.66	171	BAJ79299.1	aggregative adherence fimbria V major subunit Agg5A	NA	NA
NA	.44994_2_138.5	257370	257708	+	iss	increased serum survival lipoprotein Iss	plus	VIRULENCE	VIRULENCE	NA	NA	EXACTX	113	113	100	100	113	CAQ97644.1	increased serum survival lipoprotein Iss	NA	NA
NA	.44994_2_138.5	267707	268036	-	emrE	multidrug efflux SMR transporter EmrE	plus	STRESS	BIOCIDE	EFFLUX	EFFLUX	BLASTX	110	110	100	97.27	110	CAA77936.1	multidrug efflux SMR transporter EmrE	NA	NA
NA	.44994_2_138.53	867	1724	+	blaTEM-1	broad-spectrum class A beta-lactamase TEM-1	core	AMR	AMR	BETA-LACTAM	BETA-LACTAM	ALLELEX	286	286	100	100	286	WP_000027057.1	broad-spectrum class A beta-lactamase TEM-1	NA	NA
NA	.44994_2_138.53	2210	3391	-	tet(D)	tetracycline efflux MFS transporter Tet(D)	core	AMR	AMR	TETRACYCLINE	TETRACYCLINE	EXACTX	394	394	100	100	394	WP_001039466.1	tetracycline efflux MFS transporter Tet(D)	NA	NA
NA	.44994_2_138.7	4422	5207	-	aadA1	ANT(3'')-Ia family aminoglycoside nucleotidyltransferase AadA1	core	AMR	AMR	AMINOGLYCOSIDE	STREPTOMYCIN	EXACTX	262	262	100	100	262	WP_001206315.1	ANT(3'')-Ia family aminoglycoside nucleotidyltransferase AadA1	NA	NA
NA	.44994_2_138.7	5268	5789	-	sat2	streptothricin N-acetyltransferase Sat2	core	AMR	AMR	STREPTOTHRICIN	STREPTOTHRICIN	EXACTX	174	174	100	100	174	WP_000704156.1	streptothricin N-acetyltransferase Sat2	NA	NA
NA	.44994_2_138.7	5887	6357	-	dfrA1	trimethoprim-resistant dihydrofolate reductase DfrA1	core	AMR	AMR	TRIMETHOPRIM	TRIMETHOPRIM	EXACTX	157	157	100	100	157	WP_000777554.1	trimethoprim-resistant dihydrofolate reductase DfrA1	NA	NA
NA	.44994_2_138.7	66232	67419	-	emrD	multidrug efflux MFS transporter EmrD	plus	AMR	AMR	EFFLUX	EFFLUX	BLASTX	396	396	100	99.75	396	EFF04178.1	multidrug efflux MFS transporter EmrD	NA	NA
NA	.44994_2_138.7	96911	98605	-	eilA	HilA family transcriptional regulator EilA	plus	VIRULENCE	VIRULENCE	NA	NA	BLASTX	565	565	100	99.29	565	ACB16655.1	HilA family transcriptional regulator EilA	NA	NA
NA	.44994_2_138.8	200766	201578	+	sul2	sulfonamide-resistant dihydropteroate synthase Sul2	core	AMR	AMR	SULFONAMIDE	SULFONAMIDE	EXACTX	271	271	100	100	271	WP_001043260.1	sulfonamide-resistant dihydropteroate synthase Sul2	NA	NA
NA	.44994_2_138.9	72885	74015	-	blaEC	BlaEC family class C beta-lactamase	plus	AMR	AMR	BETA-LACTAM	BETA-LACTAM	BLASTX	377	377	100	98.14	377	AAZ85968.1	cephalosporin-hydrolyzing class C beta-lactamase EC-8	NA	NA
Protein identifier	Contig id	Start	Stop	Strand	Gene symbol	Sequence name	Scope	Element type	Element subtype	Class	Subclass	Method	Target length	Reference sequence length	% Coverage of reference sequence	% Identity to reference sequence	Alignment length	Accession of closest sequence	Name of closest sequence	HMM id	HMM description
NA	.44994_2_139.11	33529	34737	-	mdtM	multidrug efflux MFS transporter MdtM	plus	AMR	AMR	EFFLUX	EFFLUX	BLASTX	403	410	98.29	97.52	403	AAC77293.1	multidrug efflux MFS transporter MdtM	NA	NA
NA	.44994_2_139.23	50644	51732	-	pmrB_Y358N	Escherichia colistin resistant PmrB	core	AMR	POINT	COLISTIN	COLISTIN	POINTX	363	363	100	99.45	363	WP_001300761.1	two-component system sensor histidine kinase PmrB	NA	NA
NA	.44994_2_139.28	50589	53690	+	acrF	multidrug efflux RND transporter permease subunit AcrF	plus	AMR	AMR	EFFLUX	EFFLUX	BLASTX	1034	1034	100	99.71	1034	AAC76298.1	multidrug efflux RND transporter permease subunit AcrF	NA	NA
NA	.44994_2_139.42	12346	12840	-	psi-GI	heat resistance protein PsiE-GI	plus	STRESS	HEAT	NA	NA	EXACTX	165	165	100	100	165	APX31178.1	heat resistance protein PsiE-GI	NA	NA
NA	.44994_2_139.42	12840	14552	-	kefB-GI	heat resistance system K+/H+ antiporter KefB-GI	plus	STRESS	HEAT	NA	NA	BLASTX	571	571	100	99.65	571	APX31177.1	heat resistance system K+/H+ antiporter KefB-GI	NA	NA
NA	.44994_2_139.42	14559	14996	-	trxLHR	heat resistance system thioredoxin Trx-GI	plus	STRESS	HEAT	NA	NA	EXACTX	146	146	100	100	146	APX31176.1	heat resistance system thioredoxin Trx-GI	NA	NA
NA	.44994_2_139.42	16214	16822	-	hdeD-GI	heat resistance membrane protein HdeD-GI	plus	STRESS	HEAT	NA	NA	BLASTX	203	203	100	98.03	203	APX31174.1	heat resistance membrane protein HdeD-GI	NA	NA
NA	.44994_2_139.42	16915	17799	-	yfdX2	heat resistance protein YfdX2	plus	STRESS	HEAT	NA	NA	BLASTX	295	295	100	98.64	295	ASF80766.1	heat resistance protein YfdX2	NA	NA
NA	.44994_2_139.42	17905	18816	-	yfdX1	heat resistance protein YfdX1	plus	STRESS	HEAT	NA	NA	EXACTX	304	304	100	100	304	APX31172.1	heat resistance protein YfdX1	NA	NA
NA	.44994_2_139.42	18842	19297	-	shsP	small heat shock protein sHSP20-GI	plus	STRESS	HEAT	NA	NA	BLASTX	152	152	100	99.34	152	ASF80771.1	small heat shock protein sHSP20-GI	NA	NA
NA	.44994_2_139.42	24322	24888	-	hsp20	small heat shock protein sHSP20	plus	STRESS	HEAT	NA	NA	BLASTX	189	189	100	98.41	189	CDY80020.1	small heat shock protein sHSP20	NA	NA
NA	.44994_2_139.57	15145	15996	+	espX1	type III secretion system effector EspX1	plus	VIRULENCE	VIRULENCE	NA	NA	PARTIALX	284	473	60.04	90.85	284	ADD54679.1	type III secretion system effector EspX1	NA	NA
NA	.44994_2_139.58	9515	10711	-	tet(A)	tetracycline efflux MFS transporter Tet(A)	core	AMR	AMR	TETRACYCLINE	TETRACYCLINE	EXACTX	399	399	100	100	399	WP_000804064.1	tetracycline efflux MFS transporter Tet(A)	NA	NA
NA	.44994_2_139.58	17454	17924	+	dfrA17	trimethoprim-resistant dihydrofolate reductase DfrA17	core	AMR	AMR	TRIMETHOPRIM	TRIMETHOPRIM	EXACTX	157	157	100	100	157	WP_001389366.1	trimethoprim-resistant dihydrofolate reductase DfrA17	NA	NA
NA	.44994_2_139.58	18058	18843	+	aadA5	ANT(3'')-Ia family aminoglycoside nucleotidyltransferase AadA5	core	AMR	AMR	AMINOGLYCOSIDE	STREPTOMYCIN	EXACTX	262	262	100	100	262	WP_000503573.1	ANT(3'')-Ia family aminoglycoside nucleotidyltransferase AadA5	NA	NA
NA	.44994_2_139.6	7072	8427	-	glpT_E448K	Escherichia fosfomycin resistant GlpT	core	AMR	POINT	FOSFOMYCIN	FOSFOMYCIN	POINTX	452	452	100	99.78	452	WP_000948731.1	glycerol-3-phosphate transporter GlpT	NA	NA
NA	.44994_2_139.80	1540	2352	+	sul2	sulfonamide-resistant dihydropteroate synthase Sul2	core	AMR	AMR	SULFONAMIDE	SULFONAMIDE	EXACTX	271	271	100	100	271	WP_001043260.1	sulfonamide-resistant dihydropteroate synthase Sul2	NA	NA
NA	.44994_2_139.85	3515	3778	-	ymgB	biofilm/acid-resistance regulator AriR	plus	STRESS	ACID	NA	NA	EXACTX	88	88	100	100	88	AAC74250.1	biofilm/acid-resistance regulator AriR	NA	NA
NA	.44994_2_139.9	15834	16964	-	blaEC	BlaEC family class C beta-lactamase	plus	AMR	AMR	BETA-LACTAM	BETA-LACTAM	BLASTX	377	377	100	97.61	377	WP_063610930.1	extended-spectrum class C beta-lactamase EC-15	NA	NA
Protein identifier	Contig id	Start	Stop	Strand	Gene symbol	Sequence name	Scope	Element type	Element subtype	Class	Subclass	Method	Target length	Reference sequence length	% Coverage of reference sequence	% Identity to reference sequence	Alignment length	Accession of closest sequence	Name of closest sequence	HMM id	HMM description
NA	.44994_2_13.1	116238	117593	+	glpT_E448K	Escherichia fosfomycin resistant GlpT	core	AMR	POINT	FOSFOMYCIN	FOSFOMYCIN	POINTX	452	452	100	99.78	452	WP_000948731.1	glycerol-3-phosphate transporter GlpT	NA	NA
NA	.44994_2_13.15	43762	44100	-	iss	increased serum survival lipoprotein Iss	plus	VIRULENCE	VIRULENCE	NA	NA	EXACTX	113	113	100	100	113	CAQ97644.1	increased serum survival lipoprotein Iss	NA	NA
NA	.44994_2_13.3	74771	76189	-	espX1	type III secretion system effector EspX1	plus	VIRULENCE	VIRULENCE	NA	NA	BLASTX	473	473	100	91.97	473	ADD54679.1	type III secretion system effector EspX1	NA	NA
NA	.44994_2_13.30	3592	4722	-	blaEC	BlaEC family class C beta-lactamase	plus	AMR	AMR	BETA-LACTAM	BETA-LACTAM	BLASTX	377	377	100	98.41	377	WP_063610930.1	extended-spectrum class C beta-lactamase EC-15	NA	NA
NA	.44994_2_13.4	118619	121720	+	acrF	multidrug efflux RND transporter permease subunit AcrF	plus	AMR	AMR	EFFLUX	EFFLUX	BLASTX	1034	1034	100	99.71	1034	AAC76298.1	multidrug efflux RND transporter permease subunit AcrF	NA	NA
NA	.44994_2_13.40	30828	31157	+	emrE	multidrug efflux SMR transporter EmrE	plus	STRESS	BIOCIDE	EFFLUX	EFFLUX	BLASTX	110	110	100	97.27	110	CAA77936.1	multidrug efflux SMR transporter EmrE	NA	NA
NA	.44994_2_13.50	127	1395	-	silS	copper/silver sensor histidine kinase SilS	plus	STRESS	METAL	COPPER/SILVER	COPPER/SILVER	PARTIALX	423	491	86.15	98.82	423	SPD96882.1	copper/silver sensor histidine kinase SilS	NA	NA
NA	.44994_2_13.50	1391	2068	-	silR	copper/silver response regulator transcription factor SilR	plus	STRESS	METAL	COPPER/SILVER	COPPER/SILVER	BLASTX	226	226	100	97.79	226	SPD96883.1	copper/silver response regulator transcription factor SilR	NA	NA
NA	.44994_2_13.50	2258	3640	+	silC	Cu(+)/Ag(+) efflux RND transporter outer membrane channel SilC	plus	STRESS	METAL	COPPER/SILVER	COPPER/SILVER	BLASTX	461	461	100	98.05	461	SPD96884.1	Cu(+)/Ag(+) efflux RND transporter outer membrane channel SilC	NA	NA
NA	.44994_2_13.50	3671	4021	+	silF	Cu(+)/Ag(+) efflux RND transporter periplasmic metallochaperone SilF	plus	STRESS	METAL	COPPER/SILVER	COPPER/SILVER	BLASTX	117	117	100	97.44	117	KGL71342.1	Cu(+)/Ag(+) efflux RND transporter periplasmic metallochaperone SilF	NA	NA
NA	.44994_2_13.50	4138	5427	+	silB	Cu(+)/Ag(+) efflux RND transporter periplasmic adaptor subunit SilB	plus	STRESS	METAL	COPPER/SILVER	COPPER/SILVER	BLASTX	430	430	100	96.28	430	AAD11748.1	Cu(+)/Ag(+) efflux RND transporter periplasmic adaptor subunit SilB	NA	NA
NA	.44994_2_13.50	5441	8584	+	silA	Cu(+)/Ag(+) efflux RND transporter permease subunit SilA	plus	STRESS	METAL	COPPER/SILVER	COPPER/SILVER	BLASTX	1048	1048	100	98.66	1048	AAD11749.1	Cu(+)/Ag(+) efflux RND transporter permease subunit SilA	NA	NA
NA	.44994_2_13.50	9220	11685	+	silP	Ag(+)-translocating P-type ATPase SilP	plus	STRESS	METAL	SILVER	SILVER	BLASTX	822	824	99.64	95.02	823	AAD11750.1	Ag(+)-translocating P-type ATPase SilP	NA	NA
NA	.44994_2_13.50	13670	15484	+	pcoA	multicopper oxidase PcoA	plus	STRESS	METAL	COPPER	COPPER	BLASTX	605	605	100	99.67	605	CAA58525.1	multicopper oxidase PcoA	NA	NA
NA	.44994_2_13.50	15493	16380	+	pcoB	copper-binding protein PcoB	plus	STRESS	METAL	COPPER	COPPER	BLASTX	296	296	100	99.66	296	CAA58526.1	copper-binding protein PcoB	NA	NA
NA	.44994_2_13.50	16423	16800	+	pcoC	copper resistance system metallochaperone PcoC	plus	STRESS	METAL	COPPER	COPPER	EXACTX	126	126	100	100	126	CAA58527.1	copper resistance system metallochaperone PcoC	NA	NA
NA	.44994_2_13.50	16808	17734	+	pcoD	copper resistance inner membrane protein PcoD	plus	STRESS	METAL	COPPER	COPPER	BLASTX	309	309	100	99.35	309	CAA58528.1	copper resistance inner membrane protein PcoD	NA	NA
NA	.44994_2_13.50	17792	18469	+	pcoR	copper response regulator transcription factor PcoR	plus	STRESS	METAL	COPPER	COPPER	EXACTX	226	226	100	100	226	CAA58529.1	copper response regulator transcription factor PcoR	NA	NA
NA	.44994_2_13.50	18469	19866	+	pcoS	copper resistance membrane spanning protein PcoS	plus	STRESS	METAL	COPPER	COPPER	BLASTX	466	466	100	99.57	466	CAA58530.1	copper resistance membrane spanning protein PcoS	NA	NA
NA	.44994_2_13.50	20087	20518	+	pcoE	copper resistance system metallochaperone PcoE	plus	STRESS	METAL	COPPER	COPPER	BLASTX	144	144	100	92.36	144	CAA58532.1	copper resistance system metallochaperone PcoE	NA	NA
NA	.44994_2_13.51	751	1317	+	hsp20	small heat shock protein sHSP20	plus	STRESS	HEAT	NA	NA	BLASTX	189	189	100	99.47	189	CDY80020.1	small heat shock protein sHSP20	NA	NA
NA	.44994_2_13.51	5832	6269	+	trxLHR	heat resistance system thioredoxin Trx-GI	plus	STRESS	HEAT	NA	NA	BLASTX	146	146	100	99.32	146	APX31176.1	heat resistance system thioredoxin Trx-GI	NA	NA
NA	.44994_2_13.51	6276	7982	+	kefB-GI	heat resistance system K+/H+ antiporter KefB-GI	plus	STRESS	HEAT	NA	NA	BLASTX	569	571	99.65	98.95	569	APX31177.1	heat resistance system K+/H+ antiporter KefB-GI	NA	NA
NA	.44994_2_13.51	7988	8482	+	psi-GI	heat resistance protein PsiE-GI	plus	STRESS	HEAT	NA	NA	BLASTX	165	165	100	95.15	165	APX31178.1	heat resistance protein PsiE-GI	NA	NA
NA	.44994_2_13.51	18746	19216	+	dfrA7	trimethoprim-resistant dihydrofolate reductase DfrA7	core	AMR	AMR	TRIMETHOPRIM	TRIMETHOPRIM	EXACTX	157	157	100	100	157	WP_000703418.1	trimethoprim-resistant dihydrofolate reductase DfrA7	NA	NA
NA	.44994_2_13.51	19449	19793	+	qacEdelta1	quaternary ammonium compound efflux SMR transporter QacE delta 1	core	STRESS	BIOCIDE	QUATERNARY AMMONIUM	QUATERNARY AMMONIUM	ALLELEX	115	115	100	100	115	WP_000679427.1	quaternary ammonium compound efflux SMR transporter QacE delta 1	NA	NA
NA	.44994_2_13.51	19790	20626	+	sul1	sulfonamide-resistant dihydropteroate synthase Sul1	core	AMR	AMR	SULFONAMIDE	SULFONAMIDE	EXACTX	279	279	100	100	279	WP_000259031.1	sulfonamide-resistant dihydropteroate synthase Sul1	NA	NA
NA	.44994_2_13.51	29276	30133	+	blaTEM-1	broad-spectrum class A beta-lactamase TEM-1	core	AMR	AMR	BETA-LACTAM	BETA-LACTAM	ALLELEX	286	286	100	100	286	WP_000027057.1	broad-spectrum class A beta-lactamase TEM-1	NA	NA
NA	.44994_2_13.55	10822	15069	+	fdeC	intimin-like adhesin FdeC	plus	VIRULENCE	VIRULENCE	NA	NA	BLASTX	1416	1416	100	94.07	1416	ABE05822.1	intimin-like adhesin FdeC	NA	NA
NA	.44994_2_13.59	25710	26138	-	silE	silver-binding protein SilE	plus	STRESS	METAL	SILVER	SILVER	EXACTX	143	143	100	100	143	AAD11743.1	silver-binding protein SilE	NA	NA
NA	.44994_2_13.80	10913	12142	-	mdtM	multidrug efflux MFS transporter MdtM	plus	AMR	AMR	EFFLUX	EFFLUX	BLASTX	410	410	100	97.07	410	AAC77293.1	multidrug efflux MFS transporter MdtM	NA	NA
NA	.44994_2_13.92	3441	3704	-	ymgB	biofilm/acid-resistance regulator AriR	plus	STRESS	ACID	NA	NA	EXACTX	88	88	100	100	88	AAC74250.1	biofilm/acid-resistance regulator AriR	NA	NA
NA	.44994_2_13.93	189	1013	-	aph(3'')-Ib	aminoglycoside O-phosphotransferase APH(3'')-Ib	core	AMR	AMR	AMINOGLYCOSIDE	STREPTOMYCIN	EXACTX	275	275	100	100	275	WP_109545041.1	aminoglycoside O-phosphotransferase APH(3'')-Ib	NA	NA
NA	.44994_2_13.93	1053	1865	-	sul2	sulfonamide-resistant dihydropteroate synthase Sul2	core	AMR	AMR	SULFONAMIDE	SULFONAMIDE	EXACTX	271	271	100	100	271	WP_001043260.1	sulfonamide-resistant dihydropteroate synthase Sul2	NA	NA
NA	.44994_2_13.93	5197	6393	-	tet(A)	tetracycline efflux MFS transporter Tet(A)	core	AMR	AMR	TETRACYCLINE	TETRACYCLINE	EXACTX	399	399	100	100	399	WP_000804063.1	tetracycline efflux MFS transporter Tet(A)	NA	NA
NA	.44994_2_13.93	7732	8517	-	aph(6)-Id	aminoglycoside O-phosphotransferase APH(6)-Id	core	AMR	AMR	AMINOGLYCOSIDE	STREPTOMYCIN	BLASTX	262	278	94.24	100	262	WP_000480968.1	aminoglycoside O-phosphotransferase APH(6)-Id	NA	NA
Protein identifier	Contig id	Start	Stop	Strand	Gene symbol	Sequence name	Scope	Element type	Element subtype	Class	Subclass	Method	Target length	Reference sequence length	% Coverage of reference sequence	% Identity to reference sequence	Alignment length	Accession of closest sequence	Name of closest sequence	HMM id	HMM description
NA	.44994_2_140.1	99390	100883	+	lsa(A)	ABC-F type ribosomal protection protein Lsa(A)	core	AMR	AMR	LINCOSAMIDE/STREPTOGRAMIN	LINCOSAMIDE/STREPTOGRAMIN	BLASTX	498	498	100	99.4	498	WP_002365053.1	ABC-F type ribosomal protection protein Lsa(A)	NA	NA
NA	.44994_2_140.10	701	2137	+	aac(6')-Ie/aph(2'')-Ia	bifunctional aminoglycoside N-acetyltransferase AAC(6')-Ie/aminoglycoside O-phosphotransferase APH(2'')-Ia	core	AMR	AMR	AMINOGLYCOSIDE	AMIKACIN/GENTAMICIN/KANAMYCIN/TOBRAMYCIN	EXACTX	479	479	100	100	479	WP_001028144.1	bifunctional aminoglycoside N-acetyltransferase AAC(6')-Ie/aminoglycoside O-phosphotransferase APH(2'')-Ia	NA	NA
NA	.44994_2_140.10	3329	3868	+	sat4	streptothricin N-acetyltransferase Sat4	core	AMR	AMR	STREPTOTHRICIN	STREPTOTHRICIN	EXACTX	180	180	100	100	180	WP_000627290.1	streptothricin N-acetyltransferase Sat4	NA	NA
NA	.44994_2_140.10	3964	4755	+	aph(3')-IIIa	aminoglycoside O-phosphotransferase APH(3')-IIIa	core	AMR	AMR	AMINOGLYCOSIDE	AMIKACIN/KANAMYCIN	EXACTX	264	264	100	100	264	WP_001096887.1	aminoglycoside O-phosphotransferase APH(3')-IIIa	NA	NA
NA	.44994_2_140.10	5238	5744	+	ant(6)-Ia	aminoglycoside nucleotidyltransferase ANT(6)-Ia	core	AMR	AMR	AMINOGLYCOSIDE	STREPTOMYCIN	PARTIALX	169	287	58.89	99.41	169	WP_002294505.1	aminoglycoside nucleotidyltransferase ANT(6)-Ia	NA	NA
NA	.44994_2_140.13	278	1123	-	str	streptomycin adenylyltransferase Str	core	AMR	AMR	AMINOGLYCOSIDE	STREPTOMYCIN	EXACTX	282	282	100	100	282	WP_010711054.1	streptomycin adenylyltransferase Str	NA	NA
NA	.44994_2_140.13	2181	2825	-	catA	type A-8 chloramphenicol O-acetyltransferase	core	AMR	AMR	PHENICOL	CHLORAMPHENICOL	EXACTX	215	215	100	100	215	WP_002352254.1	type A-8 chloramphenicol O-acetyltransferase	NA	NA
NA	.44994_2_140.15	255	989	-	erm(B)	23S rRNA (adenine(2058)-N(6))-methyltransferase Erm(B)	core	AMR	AMR	MACROLIDE	MACROLIDE	EXACTX	245	245	100	100	245	WP_002292226.1	23S rRNA (adenine(2058)-N(6))-methyltransferase Erm(B)	NA	NA
NA	.44994_2_140.4	232211	234127	+	tet(M)	tetracycline resistance ribosomal protection protein Tet(M)	core	AMR	AMR	TETRACYCLINE	TETRACYCLINE	EXACTX	639	639	100	100	639	WP_002364936.1	tetracycline resistance ribosomal protection protein Tet(M)	NA	NA
NA	.44994_2_140.5	172140	172634	+	dfrG	trimethoprim-resistant dihydrofolate reductase DfrG	core	AMR	AMR	TRIMETHOPRIM	TRIMETHOPRIM	EXACTX	165	165	100	100	165	WP_000868795.1	trimethoprim-resistant dihydrofolate reductase DfrG	NA	NA
Protein identifier	Contig id	Start	Stop	Strand	Gene symbol	Sequence name	Scope	Element type	Element subtype	Class	Subclass	Method	Target length	Reference sequence length	% Coverage of reference sequence	% Identity to reference sequence	Alignment length	Accession of closest sequence	Name of closest sequence	HMM id	HMM description
NA	.44994_2_141.1	401347	402576	-	mdtM	multidrug efflux MFS transporter MdtM	plus	AMR	AMR	EFFLUX	EFFLUX	BLASTX	410	410	100	97.8	410	AAC77293.1	multidrug efflux MFS transporter MdtM	NA	NA
NA	.44994_2_141.1	494041	495114	-	espX1	type III secretion system effector EspX1	plus	VIRULENCE	VIRULENCE	NA	NA	PARTIALX	358	473	75.69	89.66	358	ADD54679.1	type III secretion system effector EspX1	NA	NA
NA	.44994_2_141.1	566247	568022	+	ftsI_N337NYRIN	Escherichia aztreonam resistant FtsI	core	AMR	POINT	BETA-LACTAM	AZTREONAM	POINTX	592	588	100	98.82	592	WP_000642196.1	penicillin-binding protein PBP3 FtsI	NA	NA
NA	.44994_2_141.12	30323	30607	+	lpfA	long polar fimbria major subunit LpfA-O113	plus	VIRULENCE	VIRULENCE	NA	NA	PARTIALX	95	190	50	100	95	AAT76975.1	long polar fimbria major subunit LpfA-O113	NA	NA
NA	.44994_2_141.12	30607	30894	+	lpfA	long polar fimbria major subunit LpfA-O113	plus	VIRULENCE	VIRULENCE	NA	NA	PARTIALX	96	190	50.53	100	96	AAP18950.1	long polar fimbria major subunit LpfA-O113	NA	NA
NA	.44994_2_141.14	71704	75951	-	fdeC	intimin-like adhesin FdeC	plus	VIRULENCE	VIRULENCE	NA	NA	BLASTX	1416	1416	100	94.21	1416	ABE05822.1	intimin-like adhesin FdeC	NA	NA
NA	.44994_2_141.2	187990	190245	-	parC_S80I	Escherichia quinolone resistant ParC	core	AMR	POINT	QUINOLONE	QUINOLONE	POINTX	752	752	100	99.87	752	WP_001281881.1	DNA topoisomerase IV subunit A ParC	NA	NA
NA	.44994_2_141.2	198909	200798	-	parE_S458A	Escherichia quinolone resistant ParE	core	AMR	POINT	QUINOLONE	QUINOLONE	POINTX	630	630	100	99.68	630	WP_033554192.1	DNA topoisomerase IV subunit B ParE	NA	NA
NA	.44994_2_141.2	438016	441117	+	acrF	multidrug efflux RND transporter permease subunit AcrF	plus	AMR	AMR	EFFLUX	EFFLUX	BLASTX	1034	1034	100	99.61	1034	AAC76298.1	multidrug efflux RND transporter permease subunit AcrF	NA	NA
NA	.44994_2_141.28	247	1389	+	blaCMY-2	class C beta-lactamase CMY-2	core	AMR	AMR	BETA-LACTAM	CEPHALOSPORIN	ALLELEX	381	381	100	100	381	WP_000976514.1	class C beta-lactamase CMY-2	NA	NA
NA	.44994_2_141.3	30987	33611	+	gyrA_D87N	Escherichia quinolone resistant GyrA	core	AMR	POINT	QUINOLONE	QUINOLONE	POINTX	875	878	99.66	98.97	875	WP_001281243.1	DNA gyrase subunit A GyrA	NA	NA
NA	.44994_2_141.3	30987	33611	+	gyrA_S83L	Escherichia quinolone resistant GyrA	core	AMR	POINT	QUINOLONE	QUINOLONE	POINTX	875	878	99.66	98.97	875	WP_001281243.1	DNA gyrase subunit A GyrA	NA	NA
NA	.44994_2_141.3	353532	353861	+	emrE	multidrug efflux SMR transporter EmrE	plus	STRESS	BIOCIDE	EFFLUX	EFFLUX	INTERNAL_STOP	110	110	100	96.36	110	CAA77936.1	multidrug efflux SMR transporter EmrE	NA	NA
NA	.44994_2_141.34	489	1346	+	blaTEM-1	broad-spectrum class A beta-lactamase TEM-1	core	AMR	AMR	BETA-LACTAM	BETA-LACTAM	ALLELEX	286	286	100	100	286	WP_000027057.1	broad-spectrum class A beta-lactamase TEM-1	NA	NA
NA	.44994_2_141.37	2269	3126	+	aac(3)-IId	aminoglycoside N-acetyltransferase AAC(3)-IId	core	AMR	AMR	AMINOGLYCOSIDE	GENTAMICIN	EXACTX	286	286	100	100	286	WP_000557454.1	aminoglycoside N-acetyltransferase AAC(3)-IId	NA	NA
NA	.44994_2_141.38	1218	2054	-	sul1	sulfonamide-resistant dihydropteroate synthase Sul1	core	AMR	AMR	SULFONAMIDE	SULFONAMIDE	EXACTX	279	279	100	100	279	WP_000259031.1	sulfonamide-resistant dihydropteroate synthase Sul1	NA	NA
NA	.44994_2_141.38	2051	2395	-	qacEdelta1	quaternary ammonium compound efflux SMR transporter QacE delta 1	core	STRESS	BIOCIDE	QUATERNARY AMMONIUM	QUATERNARY AMMONIUM	ALLELEX	115	115	100	100	115	WP_000679427.1	quaternary ammonium compound efflux SMR transporter QacE delta 1	NA	NA
NA	.44994_2_141.38	2604	3389	-	aadA5	ANT(3'')-Ia family aminoglycoside nucleotidyltransferase AadA5	core	AMR	AMR	AMINOGLYCOSIDE	STREPTOMYCIN	EXACTX	262	262	100	100	262	WP_000503573.1	ANT(3'')-Ia family aminoglycoside nucleotidyltransferase AadA5	NA	NA
NA	.44994_2_141.38	3523	3993	-	dfrA17	trimethoprim-resistant dihydrofolate reductase DfrA17	core	AMR	AMR	TRIMETHOPRIM	TRIMETHOPRIM	EXACTX	157	157	100	100	157	WP_001389366.1	trimethoprim-resistant dihydrofolate reductase DfrA17	NA	NA
NA	.44994_2_141.4	397674	399029	+	glpT_E448K	Escherichia fosfomycin resistant GlpT	core	AMR	POINT	FOSFOMYCIN	FOSFOMYCIN	POINTX	452	452	100	99.78	452	WP_000948731.1	glycerol-3-phosphate transporter GlpT	NA	NA
NA	.44994_2_141.41	137	970	-	aph(6)-Id	aminoglycoside O-phosphotransferase APH(6)-Id	core	AMR	AMR	AMINOGLYCOSIDE	STREPTOMYCIN	EXACTX	278	278	100	100	278	WP_000480968.1	aminoglycoside O-phosphotransferase APH(6)-Id	NA	NA
NA	.44994_2_141.41	973	1797	-	aph(3'')-Ib	aminoglycoside O-phosphotransferase APH(3'')-Ib	core	AMR	AMR	AMINOGLYCOSIDE	STREPTOMYCIN	EXACTX	275	275	100	100	275	WP_109545041.1	aminoglycoside O-phosphotransferase APH(3'')-Ib	NA	NA
NA	.44994_2_141.41	1837	2649	-	sul2	sulfonamide-resistant dihydropteroate synthase Sul2	core	AMR	AMR	SULFONAMIDE	SULFONAMIDE	EXACTX	271	271	100	100	271	WP_001043265.1	sulfonamide-resistant dihydropteroate synthase Sul2	NA	NA
NA	.44994_2_141.43	3281	4183	-	mph(A)	Mph(A) family macrolide 2'-phosphotransferase	core	AMR	AMR	MACROLIDE	MACROLIDE	EXACTX	301	301	100	100	301	WP_000219391.1	Mph(A) family macrolide 2'-phosphotransferase	NA	NA
NA	.44994_2_141.44	455	1327	+	blaCTX-M-15	extended-spectrum class A beta-lactamase CTX-M-15	core	AMR	AMR	BETA-LACTAM	CEPHALOSPORIN	ALLELEX	291	291	100	100	291	WP_000239590.1	extended-spectrum class A beta-lactamase CTX-M-15	NA	NA
NA	.44994_2_141.45	1034	2236	+	tet(B)	tetracycline efflux MFS transporter Tet(B)	core	AMR	AMR	TETRACYCLINE	TETRACYCLINE	EXACTX	401	401	100	100	401	WP_001089068.1	tetracycline efflux MFS transporter Tet(B)	NA	NA
NA	.44994_2_141.47	127	567	-	catB3	type B-3 chloramphenicol O-acetyltransferase CatB3	core	AMR	AMR	PHENICOL	CHLORAMPHENICOL	PARTIALX	147	210	70	100	147	WP_000186237.1	type B-3 chloramphenicol O-acetyltransferase CatB3	NA	NA
NA	.44994_2_141.47	708	1535	-	blaOXA-1	oxacillin-hydrolyzing class D beta-lactamase OXA-1	core	AMR	AMR	BETA-LACTAM	CEPHALOSPORIN	ALLELEX	276	276	100	100	276	WP_001334766.1	oxacillin-hydrolyzing class D beta-lactamase OXA-1	NA	NA
NA	.44994_2_141.47	1669	2220	-	aac(6')-Ib-cr5	fluoroquinolone-acetylating aminoglycoside 6'-N-acetyltransferase AAC(6')-Ib-cr5	core	AMR	AMR	AMINOGLYCOSIDE/QUINOLONE	AMIKACIN/KANAMYCIN/QUINOLONE/TOBRAMYCIN	ALLELEX	184	184	100	100	184	WP_063840321.1	fluoroquinolone-acetylating aminoglycoside 6'-N-acetyltransferase AAC(6')-Ib-cr5	NA	NA
NA	.44994_2_141.5	160464	160895	-	pcoE	copper resistance system metallochaperone PcoE	plus	STRESS	METAL	COPPER	COPPER	BLASTX	144	144	100	92.36	144	CAA58532.1	copper resistance system metallochaperone PcoE	NA	NA
NA	.44994_2_141.5	161116	162513	-	pcoS	copper resistance membrane spanning protein PcoS	plus	STRESS	METAL	COPPER	COPPER	BLASTX	466	466	100	99.57	466	CAA58530.1	copper resistance membrane spanning protein PcoS	NA	NA
NA	.44994_2_141.5	162513	163190	-	pcoR	copper response regulator transcription factor PcoR	plus	STRESS	METAL	COPPER	COPPER	EXACTX	226	226	100	100	226	CAA58529.1	copper response regulator transcription factor PcoR	NA	NA
NA	.44994_2_141.5	163248	164174	-	pcoD	copper resistance inner membrane protein PcoD	plus	STRESS	METAL	COPPER	COPPER	EXACTX	309	309	100	100	309	CAA58528.1	copper resistance inner membrane protein PcoD	NA	NA
NA	.44994_2_141.5	164182	164559	-	pcoC	copper resistance system metallochaperone PcoC	plus	STRESS	METAL	COPPER	COPPER	EXACTX	126	126	100	100	126	CAA58527.1	copper resistance system metallochaperone PcoC	NA	NA
NA	.44994_2_141.5	164602	165489	-	pcoB	copper-binding protein PcoB	plus	STRESS	METAL	COPPER	COPPER	EXACTX	296	296	100	100	296	CAA58526.1	copper-binding protein PcoB	NA	NA
NA	.44994_2_141.5	165498	167312	-	pcoA	multicopper oxidase PcoA	plus	STRESS	METAL	COPPER	COPPER	BLASTX	605	605	100	99.5	605	CAA58525.1	multicopper oxidase PcoA	NA	NA
NA	.44994_2_141.5	169297	171762	-	silP	Ag(+)-translocating P-type ATPase SilP	plus	STRESS	METAL	SILVER	SILVER	BLASTX	822	824	99.64	95.14	823	AAD11750.1	Ag(+)-translocating P-type ATPase SilP	NA	NA
NA	.44994_2_141.5	172398	175541	-	silA	Cu(+)/Ag(+) efflux RND transporter permease subunit SilA	plus	STRESS	METAL	COPPER/SILVER	COPPER/SILVER	BLASTX	1048	1048	100	98.66	1048	AAD11749.1	Cu(+)/Ag(+) efflux RND transporter permease subunit SilA	NA	NA
NA	.44994_2_141.5	175555	176844	-	silB	Cu(+)/Ag(+) efflux RND transporter periplasmic adaptor subunit SilB	plus	STRESS	METAL	COPPER/SILVER	COPPER/SILVER	BLASTX	430	430	100	96.28	430	AAD11748.1	Cu(+)/Ag(+) efflux RND transporter periplasmic adaptor subunit SilB	NA	NA
NA	.44994_2_141.5	176961	177311	-	silF	Cu(+)/Ag(+) efflux RND transporter periplasmic metallochaperone SilF	plus	STRESS	METAL	COPPER/SILVER	COPPER/SILVER	BLASTX	117	117	100	97.44	117	KGL71342.1	Cu(+)/Ag(+) efflux RND transporter periplasmic metallochaperone SilF	NA	NA
NA	.44994_2_141.5	177342	178724	-	silC	Cu(+)/Ag(+) efflux RND transporter outer membrane channel SilC	plus	STRESS	METAL	COPPER/SILVER	COPPER/SILVER	BLASTX	461	461	100	98.05	461	SPD96884.1	Cu(+)/Ag(+) efflux RND transporter outer membrane channel SilC	NA	NA
NA	.44994_2_141.5	178914	179591	+	silR	copper/silver response regulator transcription factor SilR	plus	STRESS	METAL	COPPER/SILVER	COPPER/SILVER	BLASTX	226	226	100	97.79	226	SPD96883.1	copper/silver response regulator transcription factor SilR	NA	NA
NA	.44994_2_141.5	179587	181059	+	silS	copper/silver sensor histidine kinase SilS	plus	STRESS	METAL	COPPER/SILVER	COPPER/SILVER	BLASTX	491	491	100	98.37	491	SPD96882.1	copper/silver sensor histidine kinase SilS	NA	NA
NA	.44994_2_141.5	181313	181741	+	silE	silver-binding protein SilE	plus	STRESS	METAL	SILVER	SILVER	EXACTX	143	143	100	100	143	AAD11743.1	silver-binding protein SilE	NA	NA
NA	.44994_2_141.6	127861	128949	-	pmrB_Y358N	Escherichia colistin resistant PmrB	core	AMR	POINT	COLISTIN	COLISTIN	POINTX	363	363	100	99.45	363	WP_001300761.1	two-component system sensor histidine kinase PmrB	NA	NA
NA	.44994_2_141.6	173489	174619	-	blaEC	BlaEC family class C beta-lactamase	plus	AMR	AMR	BETA-LACTAM	BETA-LACTAM	BLASTX	377	377	100	98.41	377	WP_063610930.1	extended-spectrum class C beta-lactamase EC-15	NA	NA
NA	.44994_2_141.8	9982	10245	+	ymgB	biofilm/acid-resistance regulator AriR	plus	STRESS	ACID	NA	NA	BLASTX	88	88	100	98.86	88	AAC74250.1	biofilm/acid-resistance regulator AriR	NA	NA
Protein identifier	Contig id	Start	Stop	Strand	Gene symbol	Sequence name	Scope	Element type	Element subtype	Class	Subclass	Method	Target length	Reference sequence length	% Coverage of reference sequence	% Identity to reference sequence	Alignment length	Accession of closest sequence	Name of closest sequence	HMM id	HMM description
NA	.44994_2_142.104	6711	7883	+	senB	enterotoxin production-related protein TieB	plus	VIRULENCE	VIRULENCE	NA	NA	EXACTX	391	391	100	100	391	AAZ89288.1	enterotoxin production-related protein TieB	NA	NA
NA	.44994_2_142.113	3487	4299	+	sul2	sulfonamide-resistant dihydropteroate synthase Sul2	core	AMR	AMR	SULFONAMIDE	SULFONAMIDE	EXACTX	271	271	100	100	271	WP_001043260.1	sulfonamide-resistant dihydropteroate synthase Sul2	NA	NA
NA	.44994_2_142.113	4339	4890	+	aph(3'')-Ib	aminoglycoside O-phosphotransferase APH(3'')-Ib	core	AMR	AMR	AMINOGLYCOSIDE	STREPTOMYCIN	PARTIALX	184	275	66.91	100	184	WP_109545041.1	aminoglycoside O-phosphotransferase APH(3'')-Ib	NA	NA
NA	.44994_2_142.113	4911	5381	+	dfrA14	trimethoprim-resistant dihydrofolate reductase DfrA14	core	AMR	AMR	TRIMETHOPRIM	TRIMETHOPRIM	EXACTX	157	157	100	100	157	WP_021529707.1	trimethoprim-resistant dihydrofolate reductase DfrA14	NA	NA
NA	.44994_2_142.113	5734	6567	+	aph(6)-Id	aminoglycoside O-phosphotransferase APH(6)-Id	core	AMR	AMR	AMINOGLYCOSIDE	STREPTOMYCIN	EXACTX	278	278	100	100	278	WP_000480968.1	aminoglycoside O-phosphotransferase APH(6)-Id	NA	NA
NA	.44994_2_142.129	255	518	+	ymgB	biofilm/acid-resistance regulator AriR	plus	STRESS	ACID	NA	NA	BLASTX	88	88	100	96.59	88	AAC74250.1	biofilm/acid-resistance regulator AriR	NA	NA
NA	.44994_2_142.14	77989	79683	+	eilA	HilA family transcriptional regulator EilA	plus	VIRULENCE	VIRULENCE	NA	NA	BLASTX	565	565	100	99.47	565	ACB16655.1	HilA family transcriptional regulator EilA	NA	NA
NA	.44994_2_142.14	93013	94401	-	uhpT_E350Q	Escherichia fosfomycin resistant UhpT	core	AMR	POINT	FOSFOMYCIN	FOSFOMYCIN	POINTX	463	463	100	99.78	463	WP_000879194.1	hexose phosphate transporter UhpT	NA	NA
NA	.44994_2_142.18	11565	12794	-	mdtM	multidrug efflux MFS transporter MdtM	plus	AMR	AMR	EFFLUX	EFFLUX	BLASTX	410	410	100	97.07	410	AAC77293.1	multidrug efflux MFS transporter MdtM	NA	NA
NA	.44994_2_142.22	14237	16036	-	ybtQ	yersiniabactin ABC transporter ATP-binding/permease protein YbtQ	plus	VIRULENCE	VIRULENCE	NA	NA	BLASTX	600	600	100	99.33	600	AAC69584.1	yersiniabactin ABC transporter ATP-binding/permease protein YbtQ	NA	NA
NA	.44994_2_142.22	16026	17825	-	ybtP	yersiniabactin ABC transporter ATP-binding/permease protein YbtP	plus	VIRULENCE	VIRULENCE	NA	NA	BLASTX	600	600	100	99.67	600	CAA21388.1	yersiniabactin ABC transporter ATP-binding/permease protein YbtP	NA	NA
NA	.44994_2_142.27	13332	15221	-	parE_I355T	Escherichia quinolone resistant ParE	core	AMR	POINT	QUINOLONE	QUINOLONE	POINTX	630	630	100	99.68	630	WP_033554192.1	DNA topoisomerase IV subunit B ParE	NA	NA
NA	.44994_2_142.3	17476	18894	-	espX1	type III secretion system effector EspX1	plus	VIRULENCE	VIRULENCE	NA	NA	BLASTX	473	473	100	91.12	473	ADD54679.1	type III secretion system effector EspX1	NA	NA
NA	.44994_2_142.33	225	3005	-	acrF	multidrug efflux RND transporter permease subunit AcrF	plus	AMR	AMR	EFFLUX	EFFLUX	PARTIALX	927	1034	89.65	99.24	927	AAC76298.1	multidrug efflux RND transporter permease subunit AcrF	NA	NA
NA	.44994_2_142.34	19777	20346	+	lpfA	long polar fimbria major subunit LpfA-O113	plus	VIRULENCE	VIRULENCE	NA	NA	BLASTX	190	190	100	98.42	190	ACB16424.1	long polar fimbria major subunit LpfA-O113	NA	NA
NA	.44994_2_142.4	93473	94603	-	blaEC	BlaEC family class C beta-lactamase	plus	AMR	AMR	BETA-LACTAM	BETA-LACTAM	BLASTX	377	377	100	98.94	377	AAW82909.1	cephalosporin-hydrolyzing class C beta-lactamase EC-5	NA	NA
NA	.44994_2_142.6	111956	113311	+	glpT_E448K	Escherichia fosfomycin resistant GlpT	core	AMR	POINT	FOSFOMYCIN	FOSFOMYCIN	POINTX	452	452	100	99.12	452	WP_000948731.1	glycerol-3-phosphate transporter GlpT	NA	NA
NA	.44994_2_142.62	227	523	-	papF	P fimbrial tip protein PapF	plus	VIRULENCE	VIRULENCE	NA	NA	PARTIALX	99	167	59.28	100	99	CAA43569.1	P fimbrial tip protein PapF	NA	NA
NA	.44994_2_142.62	3118	5355	-	papC	P fimbrial usher protein PapC	plus	VIRULENCE	VIRULENCE	NA	NA	PARTIALX	746	836	89.23	96.14	751	CAA43564.1	P fimbrial usher protein PapC	NA	NA
NA	.44994_2_142.62	6336	6899	-	papA	P fimbria major subunit PapA	plus	VIRULENCE	VIRULENCE	NA	NA	BLASTX	188	185	100	86.24	189	CAA43562.1	P fimbria major subunit PapA	NA	NA
NA	.44994_2_142.62	15640	17727	+	iha	bifunctional siderophore receptor/adhesin Iha	plus	VIRULENCE	VIRULENCE	NA	NA	BLASTX	696	696	100	99.86	696	AAG55323.1	bifunctional siderophore receptor/adhesin Iha	NA	NA
NA	.44994_2_142.73	2597	3682	-	capU	putative hexosyltransferase CapU	plus	VIRULENCE	VIRULENCE	NA	NA	BLASTX	362	362	100	99.72	362	CAV02025.1	putative hexosyltransferase CapU	NA	NA
NA	.44994_2_142.74	779	4663	-	sat	serine protease autotransporter toxin Sat	plus	VIRULENCE	VIRULENCE	NA	NA	BLASTX	1295	1295	100	99.92	1295	CAE55775.1	serine protease autotransporter toxin Sat	NA	NA
NA	.44994_2_142.74	5611	7803	-	iutA	ferric aerobactin receptor IutA	plus	VIRULENCE	VIRULENCE	NA	NA	BLASTX	731	731	100	99.73	731	AAN45165.2	ferric aerobactin receptor IutA	NA	NA
NA	.44994_2_142.74	7812	9146	-	iucD	NADPH-dependent L-lysine N(6)-monooxygenase IucD	plus	VIRULENCE	VIRULENCE	NA	NA	BLASTX	445	445	100	99.55	445	AAD44749.1	NADPH-dependent L-lysine N(6)-monooxygenase IucD	NA	NA
NA	.44994_2_142.74	9146	10885	-	iucC	NIS family aerobactin synthetase IucC	plus	VIRULENCE	VIRULENCE	NA	NA	BLASTX	580	580	100	99.48	580	AAN82073.1	NIS family aerobactin synthetase IucC	NA	NA
NA	.44994_2_142.74	10888	11832	-	iucB	N(6)-hydroxylysine O-acetyltransferase IucB	plus	VIRULENCE	VIRULENCE	NA	NA	BLASTX	315	315	100	99.68	315	AAN82074.1	N(6)-hydroxylysine O-acetyltransferase IucB	NA	NA
NA	.44994_2_142.74	11836	13557	-	iucA	aerobactin synthase IucA	plus	VIRULENCE	VIRULENCE	NA	NA	INTERNAL_STOP	574	576	100	98.26	576	EGI25746.1	aerobactin synthase IucA	NA	NA
NA	.44994_2_142.81	9714	10901	-	emrD	multidrug efflux MFS transporter EmrD	plus	AMR	AMR	EFFLUX	EFFLUX	BLASTX	396	396	100	99.75	396	EFF04178.1	multidrug efflux MFS transporter EmrD	NA	NA
NA	.44994_2_142.85	2054	6295	+	fdeC	intimin-like adhesin FdeC	plus	VIRULENCE	VIRULENCE	NA	NA	BLASTX	1414	1416	99.93	91.1	1415	ABE05822.1	intimin-like adhesin FdeC	NA	NA
NA	.44994_2_142.9	17427	19970	-	cyaA_S352T	Escherichia fosmidomycin resistant CyaA	core	AMR	POINT	FOSMIDOMYCIN	FOSMIDOMYCIN	POINTX	848	848	100	99.17	848	WP_000281668.1	adenylate cyclase CyaA	NA	NA
Protein identifier	Contig id	Start	Stop	Strand	Gene symbol	Sequence name	Scope	Element type	Element subtype	Class	Subclass	Method	Target length	Reference sequence length	% Coverage of reference sequence	% Identity to reference sequence	Alignment length	Accession of closest sequence	Name of closest sequence	HMM id	HMM description
NA	.44994_2_143.23	5790	8891	-	acrF	multidrug efflux RND transporter permease subunit AcrF	plus	AMR	AMR	EFFLUX	EFFLUX	BLASTX	1034	1034	100	99.81	1034	AAC76298.1	multidrug efflux RND transporter permease subunit AcrF	NA	NA
NA	.44994_2_143.3	119736	120866	-	blaEC	BlaEC family class C beta-lactamase	plus	AMR	AMR	BETA-LACTAM	BETA-LACTAM	BLASTX	377	377	100	98.41	377	WP_063610930.1	extended-spectrum class C beta-lactamase EC-15	NA	NA
NA	.44994_2_143.31	28215	28505	-	iss	increased serum survival lipoprotein Iss	plus	VIRULENCE	VIRULENCE	NA	NA	EXACTX	97	97	100	100	97	CAR12622.1	increased serum survival lipoprotein Iss	NA	NA
NA	.44994_2_143.39	4559	5788	+	mdtM	multidrug efflux MFS transporter MdtM	plus	AMR	AMR	EFFLUX	EFFLUX	BLASTX	410	410	100	97.8	410	AAC77293.1	multidrug efflux MFS transporter MdtM	NA	NA
NA	.44994_2_143.43	10489	11685	-	tet(A)	tetracycline efflux MFS transporter Tet(A)	core	AMR	AMR	TETRACYCLINE	TETRACYCLINE	BLASTX	399	399	100	99.75	399	WP_000804064.1	tetracycline efflux MFS transporter Tet(A)	NA	NA
NA	.44994_2_143.43	16343	16996	-	qnrS13	quinolone resistance pentapeptide repeat protein QnrS13	core	AMR	AMR	QUINOLONE	QUINOLONE	ALLELEX	218	218	100	100	218	WP_064186845.1	quinolone resistance pentapeptide repeat protein QnrS13	NA	NA
NA	.44994_2_143.43	22288	23145	+	blaTEM-1	broad-spectrum class A beta-lactamase TEM-1	core	AMR	AMR	BETA-LACTAM	BETA-LACTAM	ALLELEX	286	286	100	100	286	WP_000027057.1	broad-spectrum class A beta-lactamase TEM-1	NA	NA
NA	.44994_2_143.43	23872	24705	-	aph(6)-Id	aminoglycoside O-phosphotransferase APH(6)-Id	core	AMR	AMR	AMINOGLYCOSIDE	STREPTOMYCIN	EXACTX	278	278	100	100	278	WP_000480968.1	aminoglycoside O-phosphotransferase APH(6)-Id	NA	NA
NA	.44994_2_143.43	24708	25532	-	aph(3'')-Ib	aminoglycoside O-phosphotransferase APH(3'')-Ib	core	AMR	AMR	AMINOGLYCOSIDE	STREPTOMYCIN	EXACTX	275	275	100	100	275	WP_109545041.1	aminoglycoside O-phosphotransferase APH(3'')-Ib	NA	NA
NA	.44994_2_143.43	25572	26384	-	sul2	sulfonamide-resistant dihydropteroate synthase Sul2	core	AMR	AMR	SULFONAMIDE	SULFONAMIDE	EXACTX	271	271	100	100	271	WP_001043260.1	sulfonamide-resistant dihydropteroate synthase Sul2	NA	NA
NA	.44994_2_143.82	1717	2187	+	dfrA14	trimethoprim-resistant dihydrofolate reductase DfrA14	core	AMR	AMR	TRIMETHOPRIM	TRIMETHOPRIM	EXACTX	157	157	100	100	157	WP_004201280.1	trimethoprim-resistant dihydrofolate reductase DfrA14	NA	NA
Protein identifier	Contig id	Start	Stop	Strand	Gene symbol	Sequence name	Scope	Element type	Element subtype	Class	Subclass	Method	Target length	Reference sequence length	% Coverage of reference sequence	% Identity to reference sequence	Alignment length	Accession of closest sequence	Name of closest sequence	HMM id	HMM description
NA	.44994_2_144.10	66199	67923	+	ptsI_V25I	Escherichia fosfomycin resistant PtsI	core	AMR	POINT	FOSFOMYCIN	FOSFOMYCIN	POINTX	575	575	100	99.65	575	WP_000623140.1	phosphoenolpyruvate--protein phosphotransferase PtsI	NA	NA
NA	.44994_2_144.11	144416	145546	+	blaEC	BlaEC family class C beta-lactamase	plus	AMR	AMR	BETA-LACTAM	BETA-LACTAM	BLASTX	377	377	100	98.94	377	AAW82909.1	cephalosporin-hydrolyzing class C beta-lactamase EC-5	NA	NA
NA	.44994_2_144.13	82670	83857	-	emrD	multidrug efflux MFS transporter EmrD	plus	AMR	AMR	EFFLUX	EFFLUX	BLASTX	396	396	100	98.99	396	EFF04178.1	multidrug efflux MFS transporter EmrD	NA	NA
NA	.44994_2_144.13	91407	92795	+	uhpT_E350Q	Escherichia fosfomycin resistant UhpT	core	AMR	POINT	FOSFOMYCIN	FOSFOMYCIN	POINTX	463	463	100	99.78	463	WP_000879194.1	hexose phosphate transporter UhpT	NA	NA
NA	.44994_2_144.17	46365	47453	+	pmrB_E123D	Escherichia colistin resistant PmrB	core	AMR	POINT	COLISTIN	COLISTIN	POINTX	363	363	100	98.9	363	WP_001300761.1	two-component system sensor histidine kinase PmrB	NA	NA
NA	.44994_2_144.18	15998	16327	-	emrE	multidrug efflux SMR transporter EmrE	plus	STRESS	BIOCIDE	EFFLUX	EFFLUX	BLASTX	110	110	100	99.09	110	CAA77936.1	multidrug efflux SMR transporter EmrE	NA	NA
NA	.44994_2_144.19	43450	43713	-	ymgB	biofilm/acid-resistance regulator AriR	plus	STRESS	ACID	NA	NA	BLASTX	88	88	100	97.73	88	AAC74250.1	biofilm/acid-resistance regulator AriR	NA	NA
NA	.44994_2_144.2	386104	386433	-	emrE	multidrug efflux SMR transporter EmrE	plus	STRESS	BIOCIDE	EFFLUX	EFFLUX	BLASTX	110	110	100	98.18	110	CAA77936.1	multidrug efflux SMR transporter EmrE	NA	NA
NA	.44994_2_144.2	422024	423823	-	ybtQ	yersiniabactin ABC transporter ATP-binding/permease protein YbtQ	plus	VIRULENCE	VIRULENCE	NA	NA	BLASTX	600	600	100	99.33	600	AAC69584.1	yersiniabactin ABC transporter ATP-binding/permease protein YbtQ	NA	NA
NA	.44994_2_144.2	423813	425612	-	ybtP	yersiniabactin ABC transporter ATP-binding/permease protein YbtP	plus	VIRULENCE	VIRULENCE	NA	NA	BLASTX	600	600	100	99.5	600	CAA21388.1	yersiniabactin ABC transporter ATP-binding/permease protein YbtP	NA	NA
NA	.44994_2_144.24	32597	33805	-	mdtM	multidrug efflux MFS transporter MdtM	plus	AMR	AMR	EFFLUX	EFFLUX	BLASTX	403	410	98.29	97.52	403	AAC77293.1	multidrug efflux MFS transporter MdtM	NA	NA
NA	.44994_2_144.27	7972	10551	-	afaC	AfaC-I/III family usher protein	plus	VIRULENCE	VIRULENCE	NA	NA	BLASTX	860	860	100	99.19	860	CAW30799.1	AfaC-I/III family usher protein	NA	NA
NA	.44994_2_144.27	10672	11388	-	nfaE	Dr family non-fimbrial adhesin I chaperone NfaE	plus	VIRULENCE	VIRULENCE	NA	NA	BLASTX	239	247	96.76	100	239	CAW30811.1	Dr family non-fimbrial adhesin I chaperone NfaE	NA	NA
NA	.44994_2_144.28	3666	7550	-	sat	serine protease autotransporter toxin Sat	plus	VIRULENCE	VIRULENCE	NA	NA	EXACTX	1295	1295	100	100	1295	CAE55775.1	serine protease autotransporter toxin Sat	NA	NA
NA	.44994_2_144.28	8497	10683	-	iutA	ferric aerobactin receptor IutA	plus	VIRULENCE	VIRULENCE	NA	NA	BLASTX	729	731	99.73	89.85	729	AAN45165.2	ferric aerobactin receptor IutA	NA	NA
NA	.44994_2_144.28	10780	12054	-	iucD	NADPH-dependent L-lysine N(6)-monooxygenase IucD	plus	VIRULENCE	VIRULENCE	NA	NA	BLASTX	425	445	95.51	97.65	425	AAD44749.1	NADPH-dependent L-lysine N(6)-monooxygenase IucD	NA	NA
NA	.44994_2_144.28	12054	13793	-	iucC	NIS family aerobactin synthetase IucC	plus	VIRULENCE	VIRULENCE	NA	NA	BLASTX	580	580	100	99.14	580	AAN82073.1	NIS family aerobactin synthetase IucC	NA	NA
NA	.44994_2_144.28	13796	14740	-	iucB	N(6)-hydroxylysine O-acetyltransferase IucB	plus	VIRULENCE	VIRULENCE	NA	NA	BLASTX	315	315	100	99.37	315	AAN82074.1	N(6)-hydroxylysine O-acetyltransferase IucB	NA	NA
NA	.44994_2_144.28	14744	16465	-	iucA	aerobactin synthase IucA	plus	VIRULENCE	VIRULENCE	NA	NA	BLASTX	574	576	100	98.61	576	EGI25746.1	aerobactin synthase IucA	NA	NA
NA	.44994_2_144.39	236	1138	+	mph(A)	Mph(A) family macrolide 2'-phosphotransferase	core	AMR	AMR	MACROLIDE	MACROLIDE	EXACTX	301	301	100	100	301	WP_000219391.1	Mph(A) family macrolide 2'-phosphotransferase	NA	NA
NA	.44994_2_144.39	6270	7106	-	sul1	sulfonamide-resistant dihydropteroate synthase Sul1	core	AMR	AMR	SULFONAMIDE	SULFONAMIDE	EXACTX	279	279	100	100	279	WP_000259031.1	sulfonamide-resistant dihydropteroate synthase Sul1	NA	NA
NA	.44994_2_144.39	7103	7447	-	qacEdelta1	quaternary ammonium compound efflux SMR transporter QacE delta 1	core	STRESS	BIOCIDE	QUATERNARY AMMONIUM	QUATERNARY AMMONIUM	ALLELEX	115	115	100	100	115	WP_000679427.1	quaternary ammonium compound efflux SMR transporter QacE delta 1	NA	NA
NA	.44994_2_144.39	7656	8441	-	aadA5	ANT(3'')-Ia family aminoglycoside nucleotidyltransferase AadA5	core	AMR	AMR	AMINOGLYCOSIDE	STREPTOMYCIN	EXACTX	262	262	100	100	262	WP_000503573.1	ANT(3'')-Ia family aminoglycoside nucleotidyltransferase AadA5	NA	NA
NA	.44994_2_144.39	8575	9045	-	dfrA17	trimethoprim-resistant dihydrofolate reductase DfrA17	core	AMR	AMR	TRIMETHOPRIM	TRIMETHOPRIM	EXACTX	157	157	100	100	157	WP_001389366.1	trimethoprim-resistant dihydrofolate reductase DfrA17	NA	NA
NA	.44994_2_144.4	97878	99233	+	glpT_E448K	Escherichia fosfomycin resistant GlpT	core	AMR	POINT	FOSFOMYCIN	FOSFOMYCIN	POINTX	452	452	100	99.78	452	WP_000948731.1	glycerol-3-phosphate transporter GlpT	NA	NA
NA	.44994_2_144.4	110431	113055	+	gyrA_D87N	Escherichia quinolone resistant GyrA	core	AMR	POINT	QUINOLONE	QUINOLONE	POINTX	875	878	99.66	98.86	875	WP_001281243.1	DNA gyrase subunit A GyrA	NA	NA
NA	.44994_2_144.4	110431	113055	+	gyrA_S83L	Escherichia quinolone resistant GyrA	core	AMR	POINT	QUINOLONE	QUINOLONE	POINTX	875	878	99.66	98.86	875	WP_001281243.1	DNA gyrase subunit A GyrA	NA	NA
NA	.44994_2_144.40	8527	9699	+	senB	enterotoxin production-related protein TieB	plus	VIRULENCE	VIRULENCE	NA	NA	EXACTX	391	391	100	100	391	AAZ89288.1	enterotoxin production-related protein TieB	NA	NA
NA	.44994_2_144.42	5101	7188	-	iha	bifunctional siderophore receptor/adhesin Iha	plus	VIRULENCE	VIRULENCE	NA	NA	EXACTX	696	696	100	100	696	ADN47767.1	bifunctional siderophore receptor/adhesin Iha	NA	NA
NA	.44994_2_144.44	361	1218	+	blaTEM-1	broad-spectrum class A beta-lactamase TEM-1	core	AMR	AMR	BETA-LACTAM	BETA-LACTAM	ALLELEX	286	286	100	100	286	WP_000027057.1	broad-spectrum class A beta-lactamase TEM-1	NA	NA
NA	.44994_2_144.45	1536	2732	-	tet(A)	tetracycline efflux MFS transporter Tet(A)	core	AMR	AMR	TETRACYCLINE	TETRACYCLINE	EXACTX	399	399	100	100	399	WP_000804064.1	tetracycline efflux MFS transporter Tet(A)	NA	NA
NA	.44994_2_144.45	3789	4622	-	aph(6)-Id	aminoglycoside O-phosphotransferase APH(6)-Id	core	AMR	AMR	AMINOGLYCOSIDE	STREPTOMYCIN	EXACTX	278	278	100	100	278	WP_000480972.1	aminoglycoside O-phosphotransferase APH(6)-Id	NA	NA
NA	.44994_2_144.45	4625	5449	-	aph(3'')-Ib	aminoglycoside O-phosphotransferase APH(3'')-Ib	core	AMR	AMR	AMINOGLYCOSIDE	STREPTOMYCIN	EXACTX	275	275	100	100	275	WP_109545041.1	aminoglycoside O-phosphotransferase APH(3'')-Ib	NA	NA
NA	.44994_2_144.45	5489	6301	-	sul2	sulfonamide-resistant dihydropteroate synthase Sul2	core	AMR	AMR	SULFONAMIDE	SULFONAMIDE	EXACTX	271	271	100	100	271	WP_001043260.1	sulfonamide-resistant dihydropteroate synthase Sul2	NA	NA
NA	.44994_2_144.47	3289	4161	+	blaCTX-M-15	extended-spectrum class A beta-lactamase CTX-M-15	core	AMR	AMR	BETA-LACTAM	CEPHALOSPORIN	ALLELEX	291	291	100	100	291	WP_000239590.1	extended-spectrum class A beta-lactamase CTX-M-15	NA	NA
NA	.44994_2_144.5	5667	8768	-	acrF	multidrug efflux RND transporter permease subunit AcrF	plus	AMR	AMR	EFFLUX	EFFLUX	BLASTX	1034	1034	100	99.42	1034	AAC76298.1	multidrug efflux RND transporter permease subunit AcrF	NA	NA
NA	.44994_2_144.5	242351	244240	+	parE_I529L	Escherichia quinolone resistant ParE	core	AMR	POINT	QUINOLONE	QUINOLONE	POINTX	630	630	100	99.52	630	WP_033554192.1	DNA topoisomerase IV subunit B ParE	NA	NA
NA	.44994_2_144.5	259236	261491	+	parC_E84V	Escherichia quinolone resistant ParC	core	AMR	POINT	QUINOLONE	QUINOLONE	POINTX	752	752	100	99.2	752	WP_001281881.1	DNA topoisomerase IV subunit A ParC	NA	NA
NA	.44994_2_144.5	259236	261491	+	parC_S80I	Escherichia quinolone resistant ParC	core	AMR	POINT	QUINOLONE	QUINOLONE	POINTX	752	752	100	99.2	752	WP_001281881.1	DNA topoisomerase IV subunit A ParC	NA	NA
NA	.44994_2_144.52	1939	2223	+	papA	P fimbria major subunit PapA	plus	VIRULENCE	VIRULENCE	NA	NA	PARTIALX	95	185	51.89	86.46	96	CAA43562.1	P fimbria major subunit PapA	NA	NA
NA	.44994_2_144.54	959	1816	+	aac(3)-IId	aminoglycoside N-acetyltransferase AAC(3)-IId	core	AMR	AMR	AMINOGLYCOSIDE	GENTAMICIN	EXACTX	286	286	100	100	286	WP_000557454.1	aminoglycoside N-acetyltransferase AAC(3)-IId	NA	NA
NA	.44994_2_144.9	225821	230065	-	fdeC	intimin-like adhesin FdeC	plus	VIRULENCE	VIRULENCE	NA	NA	BLASTX	1415	1416	100	96.82	1416	ABE05822.1	intimin-like adhesin FdeC	NA	NA
Protein identifier	Contig id	Start	Stop	Strand	Gene symbol	Sequence name	Scope	Element type	Element subtype	Class	Subclass	Method	Target length	Reference sequence length	% Coverage of reference sequence	% Identity to reference sequence	Alignment length	Accession of closest sequence	Name of closest sequence	HMM id	HMM description
NA	.44994_2_14.10	110726	114973	-	fdeC	intimin-like adhesin FdeC	plus	VIRULENCE	VIRULENCE	NA	NA	BLASTX	1416	1416	100	94.84	1416	ABE05822.1	intimin-like adhesin FdeC	NA	NA
NA	.44994_2_14.14	160834	161964	-	blaEC	BlaEC family class C beta-lactamase	plus	AMR	AMR	BETA-LACTAM	BETA-LACTAM	BLASTX	377	377	100	98.14	377	AAZ85968.1	cephalosporin-hydrolyzing class C beta-lactamase EC-8	NA	NA
NA	.44994_2_14.16	33178	34404	+	iroD	catecholate siderophore esterase IroD	plus	VIRULENCE	VIRULENCE	NA	NA	BLASTX	409	409	100	99.02	409	ACJ63529.1	catecholate siderophore esterase IroD	NA	NA
NA	.44994_2_14.16	34492	35283	+	iroE	catecholate siderophore esterase IroE	plus	VIRULENCE	VIRULENCE	NA	NA	PARTIALX	264	318	83.02	97.73	264	ACJ63530.1	catecholate siderophore esterase IroE	NA	NA
NA	.44994_2_14.18	92933	94129	-	tet(A)	tetracycline efflux MFS transporter Tet(A)	core	AMR	AMR	TETRACYCLINE	TETRACYCLINE	EXACTX	399	399	100	100	399	WP_000804064.1	tetracycline efflux MFS transporter Tet(A)	NA	NA
NA	.44994_2_14.18	96165	96596	-	merR	mercury resistance transcriptional regulator MerR	plus	STRESS	METAL	MERCURY	MERCURY	BLASTX	144	144	100	93.75	144	CAA77320.1	mercury resistance transcriptional regulator MerR	NA	NA
NA	.44994_2_14.18	96668	97015	+	merT	mercuric transport protein MerT	plus	STRESS	METAL	MERCURY	MERCURY	EXACTX	116	116	100	100	116	AAB59075.1	mercuric transport protein MerT	NA	NA
NA	.44994_2_14.18	97032	97304	+	merP	mercury resistance system periplasmic binding protein MerP	plus	STRESS	METAL	MERCURY	MERCURY	BLASTX	91	91	100	90.11	91	AAC38219.1	mercury resistance system periplasmic binding protein MerP	NA	NA
NA	.44994_2_14.18	97343	97762	+	merC	organomercurial transporter MerC	plus	STRESS	METAL	MERCURY	ORGANOMERCURY	EXACTX	140	140	100	100	140	AAC33908.1	organomercurial transporter MerC	NA	NA
NA	.44994_2_14.19	47995	50538	-	cyaA_S352T	Escherichia fosmidomycin resistant CyaA	core	AMR	POINT	FOSMIDOMYCIN	FOSMIDOMYCIN	POINTX	848	848	100	99.29	848	WP_000281668.1	adenylate cyclase CyaA	NA	NA
NA	.44994_2_14.2	119429	120784	+	glpT_E448K	Escherichia fosfomycin resistant GlpT	core	AMR	POINT	FOSFOMYCIN	FOSFOMYCIN	POINTX	452	452	100	99.12	452	WP_000948731.1	glycerol-3-phosphate transporter GlpT	NA	NA
NA	.44994_2_14.28	385	1614	+	mdtM	multidrug efflux MFS transporter MdtM	plus	AMR	AMR	EFFLUX	EFFLUX	BLASTX	410	410	100	97.07	410	AAC77293.1	multidrug efflux MFS transporter MdtM	NA	NA
NA	.44994_2_14.37	5639	6109	+	dfrA7	trimethoprim-resistant dihydrofolate reductase DfrA7	core	AMR	AMR	TRIMETHOPRIM	TRIMETHOPRIM	EXACTX	157	157	100	100	157	WP_000703418.1	trimethoprim-resistant dihydrofolate reductase DfrA7	NA	NA
NA	.44994_2_14.37	6342	6686	+	qacEdelta1	quaternary ammonium compound efflux SMR transporter QacE delta 1	core	STRESS	BIOCIDE	QUATERNARY AMMONIUM	QUATERNARY AMMONIUM	ALLELEX	115	115	100	100	115	WP_000679427.1	quaternary ammonium compound efflux SMR transporter QacE delta 1	NA	NA
NA	.44994_2_14.37	6683	7453	+	sul1	sulfonamide-resistant dihydropteroate synthase Sul1	core	AMR	AMR	SULFONAMIDE	SULFONAMIDE	BLASTX	257	275	93.45	98.83	257	WP_063855066.1	sulfonamide-resistant dihydropteroate synthase Sul1	NA	NA
NA	.44994_2_14.38	6308	6778	-	dfrA30	trimethoprim-resistant dihydrofolate reductase DfrA30	core	AMR	AMR	TRIMETHOPRIM	TRIMETHOPRIM	BLASTX	157	157	100	99.36	157	WP_063844408.1	trimethoprim-resistant dihydrofolate reductase DfrA30	NA	NA
NA	.44994_2_14.4	352819	353082	-	ymgB	biofilm/acid-resistance regulator AriR	plus	STRESS	ACID	NA	NA	BLASTX	88	88	100	98.86	88	AAC74250.1	biofilm/acid-resistance regulator AriR	NA	NA
NA	.44994_2_14.40	832	1665	-	aph(6)-Id	aminoglycoside O-phosphotransferase APH(6)-Id	core	AMR	AMR	AMINOGLYCOSIDE	STREPTOMYCIN	EXACTX	278	278	100	100	278	WP_000480968.1	aminoglycoside O-phosphotransferase APH(6)-Id	NA	NA
NA	.44994_2_14.40	1668	2492	-	aph(3'')-Ib	aminoglycoside O-phosphotransferase APH(3'')-Ib	core	AMR	AMR	AMINOGLYCOSIDE	STREPTOMYCIN	EXACTX	275	275	100	100	275	WP_109545041.1	aminoglycoside O-phosphotransferase APH(3'')-Ib	NA	NA
NA	.44994_2_14.40	2532	3344	-	sul2	sulfonamide-resistant dihydropteroate synthase Sul2	core	AMR	AMR	SULFONAMIDE	SULFONAMIDE	EXACTX	271	271	100	100	271	WP_001043265.1	sulfonamide-resistant dihydropteroate synthase Sul2	NA	NA
NA	.44994_2_14.49	437	1294	+	blaTEM-1	broad-spectrum class A beta-lactamase TEM-1	core	AMR	AMR	BETA-LACTAM	BETA-LACTAM	ALLELEX	286	286	100	100	286	WP_000027057.1	broad-spectrum class A beta-lactamase TEM-1	NA	NA
NA	.44994_2_14.5	283513	286614	+	acrF	multidrug efflux RND transporter permease subunit AcrF	plus	AMR	AMR	EFFLUX	EFFLUX	BLASTX	1034	1034	100	99.42	1034	AAC76298.1	multidrug efflux RND transporter permease subunit AcrF	NA	NA
NA	.44994_2_14.50	271	909	-	catA2	type A-2 chloramphenicol O-acetyltransferase CatII	core	AMR	AMR	PHENICOL	CHLORAMPHENICOL	EXACTX	213	213	100	100	213	WP_001011939.1	type A-2 chloramphenicol O-acetyltransferase CatII	NA	NA
NA	.44994_2_14.51	427	1284	-	aac(3)-IId	aminoglycoside N-acetyltransferase AAC(3)-IId	core	AMR	AMR	AMINOGLYCOSIDE	GENTAMICIN	EXACTX	286	286	100	100	286	WP_000557454.1	aminoglycoside N-acetyltransferase AAC(3)-IId	NA	NA
NA	.44994_2_14.7	15946	17640	+	eilA	HilA family transcriptional regulator EilA	plus	VIRULENCE	VIRULENCE	NA	NA	BLASTX	565	565	100	99.65	565	ACB16655.1	HilA family transcriptional regulator EilA	NA	NA
NA	.44994_2_14.7	35052	36440	-	uhpT_E350Q	Escherichia fosfomycin resistant UhpT	core	AMR	POINT	FOSFOMYCIN	FOSFOMYCIN	POINTX	463	463	100	99.78	463	WP_000879194.1	hexose phosphate transporter UhpT	NA	NA
NA	.44994_2_14.7	46578	47765	+	emrD	multidrug efflux MFS transporter EmrD	plus	AMR	AMR	EFFLUX	EFFLUX	BLASTX	396	396	100	99.75	396	EFF04178.1	multidrug efflux MFS transporter EmrD	NA	NA
NA	.44994_2_14.7	57891	58763	+	blaCTX-M-15	extended-spectrum class A beta-lactamase CTX-M-15	core	AMR	AMR	BETA-LACTAM	CEPHALOSPORIN	ALLELEX	291	291	100	100	291	WP_000239590.1	extended-spectrum class A beta-lactamase CTX-M-15	NA	NA
NA	.44994_2_14.7	112812	113381	-	lpfA	long polar fimbria major subunit LpfA-O113	plus	VIRULENCE	VIRULENCE	NA	NA	EXACTX	190	190	100	100	190	ACB16424.1	long polar fimbria major subunit LpfA-O113	NA	NA
NA	.44994_2_14.8	69243	70661	-	espX1	type III secretion system effector EspX1	plus	VIRULENCE	VIRULENCE	NA	NA	BLASTX	473	473	100	92.6	473	ADD54679.1	type III secretion system effector EspX1	NA	NA
Protein identifier	Contig id	Start	Stop	Strand	Gene symbol	Sequence name	Scope	Element type	Element subtype	Class	Subclass	Method	Target length	Reference sequence length	% Coverage of reference sequence	% Identity to reference sequence	Alignment length	Accession of closest sequence	Name of closest sequence	HMM id	HMM description
NA	.44994_2_15.10	621	911	+	iss	increased serum survival lipoprotein Iss	plus	VIRULENCE	VIRULENCE	NA	NA	EXACTX	97	97	100	100	97	CAR12622.1	increased serum survival lipoprotein Iss	NA	NA
NA	.44994_2_15.12	147654	147917	-	ymgB	biofilm/acid-resistance regulator AriR	plus	STRESS	ACID	NA	NA	BLASTX	88	88	100	98.86	88	AAC74250.1	biofilm/acid-resistance regulator AriR	NA	NA
NA	.44994_2_15.16	2998	5043	+	ireA	TonB-dependent siderophore receptor IreA	plus	VIRULENCE	VIRULENCE	NA	NA	EXACTX	682	682	100	100	682	AAN83596.1	TonB-dependent siderophore receptor IreA	NA	NA
NA	.44994_2_15.16	25672	26256	+	papH	P fimbrial minor subunit PapH	plus	VIRULENCE	VIRULENCE	NA	NA	BLASTX	195	195	100	98.97	195	CAA43563.1	P fimbrial minor subunit PapH	NA	NA
NA	.44994_2_15.16	26318	28825	+	papC	P fimbrial usher protein PapC	plus	VIRULENCE	VIRULENCE	NA	NA	BLASTX	836	836	100	96.31	841	CAA43564.1	P fimbrial usher protein PapC	NA	NA
NA	.44994_2_15.16	31423	31920	+	papF	P fimbrial tip protein PapF	plus	VIRULENCE	VIRULENCE	NA	NA	BLASTX	166	167	100	91.02	167	CAA43569.1	P fimbrial tip protein PapF	NA	NA
NA	.44994_2_15.16	31967	32974	+	papG-II	P fimbria tip G-adhesin PapG-II	plus	VIRULENCE	VIRULENCE	NA	NA	BLASTX	336	337	100	97.92	337	AAA24293.1	P fimbria tip G-adhesin PapG-II	NA	NA
NA	.44994_2_15.16	56241	57371	-	blaEC	BlaEC family class C beta-lactamase	plus	AMR	AMR	BETA-LACTAM	BETA-LACTAM	BLASTX	377	377	100	98.67	377	AAZ85968.1	cephalosporin-hydrolyzing class C beta-lactamase EC-8	NA	NA
NA	.44994_2_15.18	12288	13475	+	emrD	multidrug efflux MFS transporter EmrD	plus	AMR	AMR	EFFLUX	EFFLUX	BLASTX	396	396	100	99.75	396	EFF04178.1	multidrug efflux MFS transporter EmrD	NA	NA
NA	.44994_2_15.18	72983	73552	-	lpfA	long polar fimbria major subunit LpfA-O113	plus	VIRULENCE	VIRULENCE	NA	NA	EXACTX	190	190	100	100	190	ACB16424.1	long polar fimbria major subunit LpfA-O113	NA	NA
NA	.44994_2_15.19	80023	84264	-	fdeC	intimin-like adhesin FdeC	plus	VIRULENCE	VIRULENCE	NA	NA	BLASTX	1414	1416	99.93	92.44	1415	ABE05822.1	intimin-like adhesin FdeC	NA	NA
NA	.44994_2_15.21	43784	46327	+	cyaA_S352T	Escherichia fosmidomycin resistant CyaA	core	AMR	POINT	FOSMIDOMYCIN	FOSMIDOMYCIN	POINTX	848	848	100	99.29	848	WP_000281668.1	adenylate cyclase CyaA	NA	NA
NA	.44994_2_15.27	5693	8794	-	acrF	multidrug efflux RND transporter permease subunit AcrF	plus	AMR	AMR	EFFLUX	EFFLUX	BLASTX	1034	1034	100	99.42	1034	AAC76298.1	multidrug efflux RND transporter permease subunit AcrF	NA	NA
NA	.44994_2_15.3	145078	146496	-	espX1	type III secretion system effector EspX1	plus	VIRULENCE	VIRULENCE	NA	NA	BLASTX	473	473	100	92.6	473	ADD54679.1	type III secretion system effector EspX1	NA	NA
NA	.44994_2_15.31	10524	11720	-	tet(A)	tetracycline efflux MFS transporter Tet(A)	core	AMR	AMR	TETRACYCLINE	TETRACYCLINE	EXACTX	399	399	100	100	399	WP_000804064.1	tetracycline efflux MFS transporter Tet(A)	NA	NA
NA	.44994_2_15.31	13756	14187	-	merR	mercury resistance transcriptional regulator MerR	plus	STRESS	METAL	MERCURY	MERCURY	BLASTX	144	144	100	93.75	144	CAA77320.1	mercury resistance transcriptional regulator MerR	NA	NA
NA	.44994_2_15.31	14259	14606	+	merT	mercuric transport protein MerT	plus	STRESS	METAL	MERCURY	MERCURY	EXACTX	116	116	100	100	116	AAB59075.1	mercuric transport protein MerT	NA	NA
NA	.44994_2_15.31	14623	14895	+	merP	mercury resistance system periplasmic binding protein MerP	plus	STRESS	METAL	MERCURY	MERCURY	BLASTX	91	91	100	90.11	91	AAC38219.1	mercury resistance system periplasmic binding protein MerP	NA	NA
NA	.44994_2_15.31	14934	15353	+	merC	organomercurial transporter MerC	plus	STRESS	METAL	MERCURY	ORGANOMERCURY	EXACTX	140	140	100	100	140	AAC33908.1	organomercurial transporter MerC	NA	NA
NA	.44994_2_15.31	21768	22604	-	sul1	sulfonamide-resistant dihydropteroate synthase Sul1	core	AMR	AMR	SULFONAMIDE	SULFONAMIDE	EXACTX	279	279	100	100	279	WP_000259031.1	sulfonamide-resistant dihydropteroate synthase Sul1	NA	NA
NA	.44994_2_15.31	22601	22945	-	qacEdelta1	quaternary ammonium compound efflux SMR transporter QacE delta 1	core	STRESS	BIOCIDE	QUATERNARY AMMONIUM	QUATERNARY AMMONIUM	ALLELEX	115	115	100	100	115	WP_000679427.1	quaternary ammonium compound efflux SMR transporter QacE delta 1	NA	NA
NA	.44994_2_15.31	23178	23648	-	dfrA7	trimethoprim-resistant dihydrofolate reductase DfrA7	core	AMR	AMR	TRIMETHOPRIM	TRIMETHOPRIM	EXACTX	157	157	100	100	157	WP_000703418.1	trimethoprim-resistant dihydrofolate reductase DfrA7	NA	NA
NA	.44994_2_15.31	26839	27672	-	aph(6)-Id	aminoglycoside O-phosphotransferase APH(6)-Id	core	AMR	AMR	AMINOGLYCOSIDE	STREPTOMYCIN	EXACTX	278	278	100	100	278	WP_000480968.1	aminoglycoside O-phosphotransferase APH(6)-Id	NA	NA
NA	.44994_2_15.31	27675	28499	-	aph(3'')-Ib	aminoglycoside O-phosphotransferase APH(3'')-Ib	core	AMR	AMR	AMINOGLYCOSIDE	STREPTOMYCIN	EXACTX	275	275	100	100	275	WP_109545041.1	aminoglycoside O-phosphotransferase APH(3'')-Ib	NA	NA
NA	.44994_2_15.31	28539	29351	-	sul2	sulfonamide-resistant dihydropteroate synthase Sul2	core	AMR	AMR	SULFONAMIDE	SULFONAMIDE	EXACTX	271	271	100	100	271	WP_001043265.1	sulfonamide-resistant dihydropteroate synthase Sul2	NA	NA
NA	.44994_2_15.32	16797	17909	+	iroB	salmochelin biosynthesis C-glycosyltransferase IroB	plus	VIRULENCE	VIRULENCE	NA	NA	BLASTX	371	371	100	98.92	371	EOW04219.1	salmochelin biosynthesis C-glycosyltransferase IroB	NA	NA
NA	.44994_2_15.32	18052	21708	+	iroC	salmochelin/enterobactin export ABC transporter IroC	plus	VIRULENCE	VIRULENCE	NA	NA	BLASTX	1219	1219	100	99.43	1219	AUH19662.1	salmochelin/enterobactin export ABC transporter IroC	NA	NA
NA	.44994_2_15.32	21815	23041	+	iroD	catecholate siderophore esterase IroD	plus	VIRULENCE	VIRULENCE	NA	NA	BLASTX	409	409	100	99.27	409	ACJ63529.1	catecholate siderophore esterase IroD	NA	NA
NA	.44994_2_15.32	23129	24082	+	iroE	catecholate siderophore esterase IroE	plus	VIRULENCE	VIRULENCE	NA	NA	BLASTX	318	318	100	99.37	318	ACJ63530.1	catecholate siderophore esterase IroE	NA	NA
NA	.44994_2_15.32	24133	26307	-	iroN	siderophore salmochelin receptor IroN	plus	VIRULENCE	VIRULENCE	NA	NA	BLASTX	725	725	100	99.17	725	AAN76093.1	siderophore salmochelin receptor IroN	NA	NA
NA	.44994_2_15.37	114	10268	+	air	inverse autotransporter adhesin EaeX/Air	plus	VIRULENCE	VIRULENCE	NA	NA	BLASTX	3385	3418	96.84	96.9	3385	CAR15326.1	inverse autotransporter adhesin EaeX/Air	NA	NA
NA	.44994_2_15.37	10326	12020	-	eilA	HilA family transcriptional regulator EilA	plus	VIRULENCE	VIRULENCE	NA	NA	EXACTX	565	565	100	100	565	CBG36837.1	HilA family transcriptional regulator EilA	NA	NA
NA	.44994_2_15.40	10749	13820	-	hlyA-alpha	RTX toxin hemolysin HlyA	plus	VIRULENCE	VIRULENCE	NA	NA	BLASTX	1024	1024	100	97.27	1024	CAQ77251.1	RTX toxin hemolysin HlyA	NA	NA
NA	.44994_2_15.5	10343	12430	-	iha	bifunctional siderophore receptor/adhesin Iha	plus	VIRULENCE	VIRULENCE	NA	NA	EXACTX	696	696	100	100	696	AAN82058.1	bifunctional siderophore receptor/adhesin Iha	NA	NA
NA	.44994_2_15.5	41446	42801	+	glpT_E448K	Escherichia fosfomycin resistant GlpT	core	AMR	POINT	FOSFOMYCIN	FOSFOMYCIN	POINTX	452	452	100	98.89	452	WP_000948731.1	glycerol-3-phosphate transporter GlpT	NA	NA
NA	.44994_2_15.54	611	1264	-	qnrS1	quinolone resistance pentapeptide repeat protein QnrS1	core	AMR	AMR	QUINOLONE	QUINOLONE	ALLELEX	218	218	100	100	218	WP_001516695.1	quinolone resistance pentapeptide repeat protein QnrS1	NA	NA
NA	.44994_2_15.54	5908	6780	-	blaCTX-M-15	extended-spectrum class A beta-lactamase CTX-M-15	core	AMR	AMR	BETA-LACTAM	CEPHALOSPORIN	ALLELEX	291	291	100	100	291	WP_000239590.1	extended-spectrum class A beta-lactamase CTX-M-15	NA	NA
NA	.44994_2_15.67	195	1097	+	mph(A)	Mph(A) family macrolide 2'-phosphotransferase	core	AMR	AMR	MACROLIDE	MACROLIDE	EXACTX	301	301	100	100	301	WP_000219391.1	Mph(A) family macrolide 2'-phosphotransferase	NA	NA
NA	.44994_2_15.7	73259	73618	-	arsD	arsenite efflux transporter metallochaperone ArsD	plus	STRESS	METAL	ARSENIC	ARSENITE	BLASTX	120	120	100	90	120	AAB09625.1	arsenite efflux transporter metallochaperone ArsD	NA	NA
NA	.44994_2_15.8	252771	253628	+	blaTEM-1	broad-spectrum class A beta-lactamase TEM-1	core	AMR	AMR	BETA-LACTAM	BETA-LACTAM	ALLELEX	286	286	100	100	286	WP_000027057.1	broad-spectrum class A beta-lactamase TEM-1	NA	NA
NA	.44994_2_15.9	211276	213075	-	ybtQ	yersiniabactin ABC transporter ATP-binding/permease protein YbtQ	plus	VIRULENCE	VIRULENCE	NA	NA	BLASTX	600	600	100	99.67	600	AAC69584.1	yersiniabactin ABC transporter ATP-binding/permease protein YbtQ	NA	NA
NA	.44994_2_15.9	213065	214864	-	ybtP	yersiniabactin ABC transporter ATP-binding/permease protein YbtP	plus	VIRULENCE	VIRULENCE	NA	NA	BLASTX	600	600	100	99.67	600	CAA21388.1	yersiniabactin ABC transporter ATP-binding/permease protein YbtP	NA	NA
NA	.44994_2_15.92	202	672	-	dfrA14	trimethoprim-resistant dihydrofolate reductase DfrA14	core	AMR	AMR	TRIMETHOPRIM	TRIMETHOPRIM	EXACTX	157	157	100	100	157	WP_021529707.1	trimethoprim-resistant dihydrofolate reductase DfrA14	NA	NA
Protein identifier	Contig id	Start	Stop	Strand	Gene symbol	Sequence name	Scope	Element type	Element subtype	Class	Subclass	Method	Target length	Reference sequence length	% Coverage of reference sequence	% Identity to reference sequence	Alignment length	Accession of closest sequence	Name of closest sequence	HMM id	HMM description
NA	.44994_2_161.11	5849	8950	-	acrF	multidrug efflux RND transporter permease subunit AcrF	plus	AMR	AMR	EFFLUX	EFFLUX	BLASTX	1034	1034	100	99.61	1034	AAC76298.1	multidrug efflux RND transporter permease subunit AcrF	NA	NA
NA	.44994_2_161.21	7761	8990	-	mdtM	multidrug efflux MFS transporter MdtM	plus	AMR	AMR	EFFLUX	EFFLUX	BLASTX	410	410	100	98.05	410	AAC77293.1	multidrug efflux MFS transporter MdtM	NA	NA
NA	.44994_2_161.3	202014	203432	+	espX1	type III secretion system effector EspX1	plus	VIRULENCE	VIRULENCE	NA	NA	BLASTX	473	473	100	91.54	473	ADD54679.1	type III secretion system effector EspX1	NA	NA
NA	.44994_2_161.30	2222	3619	-	pcoS	copper resistance membrane spanning protein PcoS	plus	STRESS	METAL	COPPER	COPPER	BLASTX	466	466	100	99.57	466	CAA58530.1	copper resistance membrane spanning protein PcoS	NA	NA
NA	.44994_2_161.30	3619	4296	-	pcoR	copper response regulator transcription factor PcoR	plus	STRESS	METAL	COPPER	COPPER	EXACTX	226	226	100	100	226	CAA58529.1	copper response regulator transcription factor PcoR	NA	NA
NA	.44994_2_161.30	4354	5280	-	pcoD	copper resistance inner membrane protein PcoD	plus	STRESS	METAL	COPPER	COPPER	EXACTX	309	309	100	100	309	CAA58528.1	copper resistance inner membrane protein PcoD	NA	NA
NA	.44994_2_161.30	5288	5665	-	pcoC	copper resistance system metallochaperone PcoC	plus	STRESS	METAL	COPPER	COPPER	BLASTX	126	126	100	99.21	126	CAA58527.1	copper resistance system metallochaperone PcoC	NA	NA
NA	.44994_2_161.30	5708	6595	-	pcoB	copper-binding protein PcoB	plus	STRESS	METAL	COPPER	COPPER	EXACTX	296	296	100	100	296	CAA58526.1	copper-binding protein PcoB	NA	NA
NA	.44994_2_161.30	6604	8418	-	pcoA	multicopper oxidase PcoA	plus	STRESS	METAL	COPPER	COPPER	EXACTX	605	605	100	100	605	CAA58525.1	multicopper oxidase PcoA	NA	NA
NA	.44994_2_161.30	10403	12868	-	silP	Ag(+)-translocating P-type ATPase SilP	plus	STRESS	METAL	SILVER	SILVER	BLASTX	822	824	99.64	94.29	823	AAD11750.1	Ag(+)-translocating P-type ATPase SilP	NA	NA
NA	.44994_2_161.30	13504	16647	-	silA	Cu(+)/Ag(+) efflux RND transporter permease subunit SilA	plus	STRESS	METAL	COPPER/SILVER	COPPER/SILVER	BLASTX	1048	1048	100	98.66	1048	AAD11749.1	Cu(+)/Ag(+) efflux RND transporter permease subunit SilA	NA	NA
NA	.44994_2_161.30	16661	17950	-	silB	Cu(+)/Ag(+) efflux RND transporter periplasmic adaptor subunit SilB	plus	STRESS	METAL	COPPER/SILVER	COPPER/SILVER	BLASTX	430	430	100	99.3	430	AAD11748.1	Cu(+)/Ag(+) efflux RND transporter periplasmic adaptor subunit SilB	NA	NA
NA	.44994_2_161.30	18067	18417	-	silF	Cu(+)/Ag(+) efflux RND transporter periplasmic metallochaperone SilF	plus	STRESS	METAL	COPPER/SILVER	COPPER/SILVER	BLASTX	117	117	100	98.29	117	KGL71342.1	Cu(+)/Ag(+) efflux RND transporter periplasmic metallochaperone SilF	NA	NA
NA	.44994_2_161.30	18449	19831	-	silC	Cu(+)/Ag(+) efflux RND transporter outer membrane channel SilC	plus	STRESS	METAL	COPPER/SILVER	COPPER/SILVER	BLASTX	461	461	100	99.57	461	AAD11746.1	Cu(+)/Ag(+) efflux RND transporter outer membrane channel SilC	NA	NA
NA	.44994_2_161.30	20021	20698	+	silR	copper/silver response regulator transcription factor SilR	plus	STRESS	METAL	COPPER/SILVER	COPPER/SILVER	BLASTX	226	226	100	97.79	226	SPD96883.1	copper/silver response regulator transcription factor SilR	NA	NA
NA	.44994_2_161.30	20694	22166	+	silS	copper/silver sensor histidine kinase SilS	plus	STRESS	METAL	COPPER/SILVER	COPPER/SILVER	BLASTX	491	491	100	97.56	491	SPD96882.1	copper/silver sensor histidine kinase SilS	NA	NA
NA	.44994_2_161.30	22420	22848	+	silE	silver-binding protein SilE	plus	STRESS	METAL	SILVER	SILVER	BLASTX	143	143	100	92.31	143	AAD11743.1	silver-binding protein SilE	NA	NA
NA	.44994_2_161.4	124536	125666	+	blaEC	BlaEC family class C beta-lactamase	plus	AMR	AMR	BETA-LACTAM	BETA-LACTAM	BLASTX	377	377	100	99.73	377	ABS58643.1	BlaEC family class C beta-lactamase	NA	NA
NA	.44994_2_161.45	3237	3731	-	psi-GI	heat resistance protein PsiE-GI	plus	STRESS	HEAT	NA	NA	BLASTX	165	165	100	98.18	165	APX31178.1	heat resistance protein PsiE-GI	NA	NA
NA	.44994_2_161.45	3731	5443	-	kefB-GI	heat resistance system K+/H+ antiporter KefB-GI	plus	STRESS	HEAT	NA	NA	BLASTX	571	571	100	99.65	571	APX31177.1	heat resistance system K+/H+ antiporter KefB-GI	NA	NA
NA	.44994_2_161.45	5450	5887	-	trxLHR	heat resistance system thioredoxin Trx-GI	plus	STRESS	HEAT	NA	NA	EXACTX	146	146	100	100	146	APX31176.1	heat resistance system thioredoxin Trx-GI	NA	NA
NA	.44994_2_161.45	7105	7713	-	hdeD-GI	heat resistance membrane protein HdeD-GI	plus	STRESS	HEAT	NA	NA	EXACTX	203	203	100	100	203	APX31174.1	heat resistance membrane protein HdeD-GI	NA	NA
NA	.44994_2_161.45	7813	8697	-	yfdX2	heat resistance protein YfdX2	plus	STRESS	HEAT	NA	NA	BLASTX	295	295	100	99.66	295	ASF80766.1	heat resistance protein YfdX2	NA	NA
NA	.44994_2_161.45	8803	9708	-	yfdX1	heat resistance protein YfdX1	plus	STRESS	HEAT	NA	NA	BLASTX	302	304	100	98.68	304	APX31172.1	heat resistance protein YfdX1	NA	NA
NA	.44994_2_161.45	9734	10189	-	shsP	small heat shock protein sHSP20-GI	plus	STRESS	HEAT	NA	NA	EXACTX	152	152	100	100	152	ASF80771.1	small heat shock protein sHSP20-GI	NA	NA
NA	.44994_2_161.45	15205	15771	-	hsp20	small heat shock protein sHSP20	plus	STRESS	HEAT	NA	NA	BLASTX	189	189	100	98.94	189	CDY80020.1	small heat shock protein sHSP20	NA	NA
NA	.44994_2_161.48	2828	3118	+	iss	increased serum survival lipoprotein Iss	plus	VIRULENCE	VIRULENCE	NA	NA	EXACTX	97	97	100	100	97	CAR12622.1	increased serum survival lipoprotein Iss	NA	NA
NA	.44994_2_161.7	44245	45600	-	glpT_E448K	Escherichia fosfomycin resistant GlpT	core	AMR	POINT	FOSFOMYCIN	FOSFOMYCIN	POINTX	452	452	100	99.56	452	WP_000948731.1	glycerol-3-phosphate transporter GlpT	NA	NA
Protein identifier	Contig id	Start	Stop	Strand	Gene symbol	Sequence name	Scope	Element type	Element subtype	Class	Subclass	Method	Target length	Reference sequence length	% Coverage of reference sequence	% Identity to reference sequence	Alignment length	Accession of closest sequence	Name of closest sequence	HMM id	HMM description
NA	.44994_2_162.1	163143	164498	-	glpT_E448K	Escherichia fosfomycin resistant GlpT	core	AMR	POINT	FOSFOMYCIN	FOSFOMYCIN	POINTX	452	452	100	99.78	452	WP_000948731.1	glycerol-3-phosphate transporter GlpT	NA	NA
NA	.44994_2_162.101	6236	7048	+	sul2	sulfonamide-resistant dihydropteroate synthase Sul2	core	AMR	AMR	SULFONAMIDE	SULFONAMIDE	EXACTX	271	271	100	100	271	WP_001043260.1	sulfonamide-resistant dihydropteroate synthase Sul2	NA	NA
NA	.44994_2_162.101	7088	7912	+	aph(3'')-Ib	aminoglycoside O-phosphotransferase APH(3'')-Ib	core	AMR	AMR	AMINOGLYCOSIDE	STREPTOMYCIN	EXACTX	275	275	100	100	275	WP_109545041.1	aminoglycoside O-phosphotransferase APH(3'')-Ib	NA	NA
NA	.44994_2_162.101	7915	8748	+	aph(6)-Id	aminoglycoside O-phosphotransferase APH(6)-Id	core	AMR	AMR	AMINOGLYCOSIDE	STREPTOMYCIN	EXACTX	278	278	100	100	278	WP_000480968.1	aminoglycoside O-phosphotransferase APH(6)-Id	NA	NA
NA	.44994_2_162.113	1180	2376	+	tet(A)	tetracycline efflux MFS transporter Tet(A)	core	AMR	AMR	TETRACYCLINE	TETRACYCLINE	EXACTX	399	399	100	100	399	WP_000804064.1	tetracycline efflux MFS transporter Tet(A)	NA	NA
NA	.44994_2_162.118	1736	1960	-	mchB	microcin H47	plus	VIRULENCE	VIRULENCE	NA	NA	EXACTX	75	75	100	100	75	CAB54534.2	microcin H47	NA	NA
NA	.44994_2_162.17	68267	70366	+	mchF	microcin H47 export transporter peptidase/ATP-binding subunit MchF	plus	VIRULENCE	VIRULENCE	NA	NA	EXACTX	700	700	100	100	700	AFS85685.1	microcin H47 export transporter peptidase/ATP-binding subunit MchF	NA	NA
NA	.44994_2_162.2	120321	121451	+	blaEC	BlaEC family class C beta-lactamase	plus	AMR	AMR	BETA-LACTAM	BETA-LACTAM	BLASTX	377	377	100	97.61	377	WP_063610930.1	extended-spectrum class C beta-lactamase EC-15	NA	NA
NA	.44994_2_162.2	162521	163609	+	pmrB_Y358N	Escherichia colistin resistant PmrB	core	AMR	POINT	COLISTIN	COLISTIN	POINTX	363	363	100	99.45	363	WP_001300761.1	two-component system sensor histidine kinase PmrB	NA	NA
NA	.44994_2_162.4	117948	118061	+	astA	heat-stable enterotoxin EAST1	plus	VIRULENCE	VIRULENCE	NA	NA	INTERNAL_STOP	38	38	100	94.74	38	AAD43578.1	heat-stable enterotoxin EAST1	NA	NA
NA	.44994_2_162.42	27776	30031	-	parC_A56T	Escherichia quinolone resistant ParC	core	AMR	POINT	QUINOLONE	QUINOLONE	POINTX	752	752	100	99.73	752	WP_001281881.1	DNA topoisomerase IV subunit A ParC	NA	NA
NA	.44994_2_162.44	24212	26011	+	ybtP	yersiniabactin ABC transporter ATP-binding/permease protein YbtP	plus	VIRULENCE	VIRULENCE	NA	NA	BLASTX	600	600	100	99.17	600	CAA21388.1	yersiniabactin ABC transporter ATP-binding/permease protein YbtP	NA	NA
NA	.44994_2_162.44	26001	27800	+	ybtQ	yersiniabactin ABC transporter ATP-binding/permease protein YbtQ	plus	VIRULENCE	VIRULENCE	NA	NA	BLASTX	600	600	100	99.33	600	AAC69584.1	yersiniabactin ABC transporter ATP-binding/permease protein YbtQ	NA	NA
NA	.44994_2_162.47	32306	33163	-	blaTEM-1	broad-spectrum class A beta-lactamase TEM-1	core	AMR	AMR	BETA-LACTAM	BETA-LACTAM	ALLELEX	286	286	100	100	286	WP_000027057.1	broad-spectrum class A beta-lactamase TEM-1	NA	NA
NA	.44994_2_162.5	130703	131854	+	espX1	type III secretion system effector EspX1	plus	VIRULENCE	VIRULENCE	NA	NA	PARTIALX	384	473	81.18	89.84	384	ADD54679.1	type III secretion system effector EspX1	NA	NA
NA	.44994_2_162.56	4299	5528	+	mdtM	multidrug efflux MFS transporter MdtM	plus	AMR	AMR	EFFLUX	EFFLUX	BLASTX	410	410	100	98.05	410	AAC77293.1	multidrug efflux MFS transporter MdtM	NA	NA
NA	.44994_2_162.63	9367	11454	+	iha	bifunctional siderophore receptor/adhesin Iha	plus	VIRULENCE	VIRULENCE	NA	NA	BLASTX	696	696	100	99.86	696	AFS75030.1	bifunctional siderophore receptor/adhesin Iha	NA	NA
NA	.44994_2_162.71	1851	2321	+	dfrA14	trimethoprim-resistant dihydrofolate reductase DfrA14	core	AMR	AMR	TRIMETHOPRIM	TRIMETHOPRIM	EXACTX	157	157	100	100	157	WP_004201280.1	trimethoprim-resistant dihydrofolate reductase DfrA14	NA	NA
NA	.44994_2_162.71	6033	6935	-	mph(A)	Mph(A) family macrolide 2'-phosphotransferase	core	AMR	AMR	MACROLIDE	MACROLIDE	EXACTX	301	301	100	100	301	WP_000219391.1	Mph(A) family macrolide 2'-phosphotransferase	NA	NA
NA	.44994_2_162.79	3166	3741	-	terD	tellurium resistance membrane protein TerD	plus	STRESS	METAL	TELLURIUM	TELLURIUM	BLASTX	192	192	100	95.31	192	AAA98292.1	tellurium resistance membrane protein TerD	NA	NA
NA	.44994_2_162.79	6491	7069	-	terZ	tellurium resistance-associated protein TerZ	plus	STRESS	METAL	TELLURIUM	TELLURIUM	BLASTX	193	193	100	98.96	193	AAA86846.1	tellurium resistance-associated protein TerZ	NA	NA
NA	.44994_2_162.79	13642	14106	+	terW	tellurium resistance protein TerW	plus	STRESS	METAL	TELLURIUM	TELLURIUM	BLASTX	155	155	100	99.35	155	AAC44736.1	tellurium resistance protein TerW	NA	NA
NA	.44994_2_162.97	1241	4342	+	acrF	multidrug efflux RND transporter permease subunit AcrF	plus	AMR	AMR	EFFLUX	EFFLUX	BLASTX	1034	1034	100	99.61	1034	AAC76298.1	multidrug efflux RND transporter permease subunit AcrF	NA	NA
Protein identifier	Contig id	Start	Stop	Strand	Gene symbol	Sequence name	Scope	Element type	Element subtype	Class	Subclass	Method	Target length	Reference sequence length	% Coverage of reference sequence	% Identity to reference sequence	Alignment length	Accession of closest sequence	Name of closest sequence	HMM id	HMM description
NA	.44994_2_163.10	5655	8756	-	acrF	multidrug efflux RND transporter permease subunit AcrF	plus	AMR	AMR	EFFLUX	EFFLUX	BLASTX	1034	1034	100	99.71	1034	AAC76298.1	multidrug efflux RND transporter permease subunit AcrF	NA	NA
NA	.44994_2_163.11	17291	18646	-	glpT_E448K	Escherichia fosfomycin resistant GlpT	core	AMR	POINT	FOSFOMYCIN	FOSFOMYCIN	POINTX	452	452	100	99.78	452	WP_000948731.1	glycerol-3-phosphate transporter GlpT	NA	NA
NA	.44994_2_163.29	41445	43244	+	ybtP	yersiniabactin ABC transporter ATP-binding/permease protein YbtP	plus	VIRULENCE	VIRULENCE	NA	NA	BLASTX	600	600	100	99.5	600	CAA21388.1	yersiniabactin ABC transporter ATP-binding/permease protein YbtP	NA	NA
NA	.44994_2_163.29	43234	45033	+	ybtQ	yersiniabactin ABC transporter ATP-binding/permease protein YbtQ	plus	VIRULENCE	VIRULENCE	NA	NA	BLASTX	600	600	100	99.67	600	AAC69584.1	yersiniabactin ABC transporter ATP-binding/permease protein YbtQ	NA	NA
NA	.44994_2_163.33	33324	34553	+	mdtM	multidrug efflux MFS transporter MdtM	plus	AMR	AMR	EFFLUX	EFFLUX	BLASTX	410	410	100	97.07	410	AAC77293.1	multidrug efflux MFS transporter MdtM	NA	NA
NA	.44994_2_163.4	71122	72252	-	blaEC	BlaEC family class C beta-lactamase	plus	AMR	AMR	BETA-LACTAM	BETA-LACTAM	BLASTX	377	377	100	98.41	377	WP_063610930.1	extended-spectrum class C beta-lactamase EC-15	NA	NA
NA	.44994_2_163.54	14004	14342	+	iss	increased serum survival lipoprotein Iss	plus	VIRULENCE	VIRULENCE	NA	NA	EXACTX	113	113	100	100	113	CAQ97644.1	increased serum survival lipoprotein Iss	NA	NA
NA	.44994_2_163.60	11548	12750	-	tet(B)	tetracycline efflux MFS transporter Tet(B)	core	AMR	AMR	TETRACYCLINE	TETRACYCLINE	EXACTX	401	401	100	100	401	WP_001089068.1	tetracycline efflux MFS transporter Tet(B)	NA	NA
NA	.44994_2_163.65	239	670	-	merR	mercury resistance transcriptional regulator MerR	plus	STRESS	METAL	MERCURY	MERCURY	BLASTX	144	144	100	93.75	144	CAA77320.1	mercury resistance transcriptional regulator MerR	NA	NA
NA	.44994_2_163.65	742	1089	+	merT	mercuric transport protein MerT	plus	STRESS	METAL	MERCURY	MERCURY	EXACTX	116	116	100	100	116	AAB59075.1	mercuric transport protein MerT	NA	NA
NA	.44994_2_163.65	1106	1378	+	merP	mercury resistance system periplasmic binding protein MerP	plus	STRESS	METAL	MERCURY	MERCURY	BLASTX	91	91	100	90.11	91	AAC38219.1	mercury resistance system periplasmic binding protein MerP	NA	NA
NA	.44994_2_163.65	1417	1836	+	merC	organomercurial transporter MerC	plus	STRESS	METAL	MERCURY	ORGANOMERCURY	EXACTX	140	140	100	100	140	AAC33908.1	organomercurial transporter MerC	NA	NA
NA	.44994_2_163.65	7848	8684	-	sul1	sulfonamide-resistant dihydropteroate synthase Sul1	core	AMR	AMR	SULFONAMIDE	SULFONAMIDE	EXACTX	279	279	100	100	279	WP_000259031.1	sulfonamide-resistant dihydropteroate synthase Sul1	NA	NA
NA	.44994_2_163.65	8681	9025	-	qacEdelta1	quaternary ammonium compound efflux SMR transporter QacE delta 1	core	STRESS	BIOCIDE	QUATERNARY AMMONIUM	QUATERNARY AMMONIUM	ALLELEX	115	115	100	100	115	WP_000679427.1	quaternary ammonium compound efflux SMR transporter QacE delta 1	NA	NA
NA	.44994_2_163.65	9192	9980	-	aadA1	ANT(3'')-Ia family aminoglycoside nucleotidyltransferase AadA1	core	AMR	AMR	AMINOGLYCOSIDE	STREPTOMYCIN	EXACTX	263	263	100	100	263	WP_001206317.1	ANT(3'')-Ia family aminoglycoside nucleotidyltransferase AadA1	NA	NA
NA	.44994_2_163.65	10076	10546	-	dfrA1	trimethoprim-resistant dihydrofolate reductase DfrA1	core	AMR	AMR	TRIMETHOPRIM	TRIMETHOPRIM	EXACTX	157	157	100	100	157	WP_000777555.1	trimethoprim-resistant dihydrofolate reductase DfrA1	NA	NA
NA	.44994_2_163.70	3317	7564	+	fdeC	intimin-like adhesin FdeC	plus	VIRULENCE	VIRULENCE	NA	NA	BLASTX	1416	1416	100	94.21	1416	ABE05822.1	intimin-like adhesin FdeC	NA	NA
NA	.44994_2_163.75	1988	2800	+	sul2	sulfonamide-resistant dihydropteroate synthase Sul2	core	AMR	AMR	SULFONAMIDE	SULFONAMIDE	EXACTX	271	271	100	100	271	WP_001043265.1	sulfonamide-resistant dihydropteroate synthase Sul2	NA	NA
NA	.44994_2_163.75	2840	3664	+	aph(3'')-Ib	aminoglycoside O-phosphotransferase APH(3'')-Ib	core	AMR	AMR	AMINOGLYCOSIDE	STREPTOMYCIN	EXACTX	275	275	100	100	275	WP_109545041.1	aminoglycoside O-phosphotransferase APH(3'')-Ib	NA	NA
NA	.44994_2_163.75	3667	4500	+	aph(6)-Id	aminoglycoside O-phosphotransferase APH(6)-Id	core	AMR	AMR	AMINOGLYCOSIDE	STREPTOMYCIN	EXACTX	278	278	100	100	278	WP_000480972.1	aminoglycoside O-phosphotransferase APH(6)-Id	NA	NA
NA	.44994_2_163.77	454	1110	+	catA1	type A-1 chloramphenicol O-acetyltransferase	core	AMR	AMR	PHENICOL	CHLORAMPHENICOL	EXACTX	219	219	100	100	219	WP_000412211.1	type A-1 chloramphenicol O-acetyltransferase	NA	NA
NA	.44994_2_163.8	134104	135522	+	espX1	type III secretion system effector EspX1	plus	VIRULENCE	VIRULENCE	NA	NA	INTERNAL_STOP	473	473	100	91.97	473	ADD54679.1	type III secretion system effector EspX1	NA	NA
NA	.44994_2_163.88	298	1155	-	blaTEM-1	broad-spectrum class A beta-lactamase TEM-1	core	AMR	AMR	BETA-LACTAM	BETA-LACTAM	ALLELEX	286	286	100	100	286	WP_000027057.1	broad-spectrum class A beta-lactamase TEM-1	NA	NA
NA	.44994_2_163.9	18014	18277	+	ymgB	biofilm/acid-resistance regulator AriR	plus	STRESS	ACID	NA	NA	EXACTX	88	88	100	100	88	AAC74250.1	biofilm/acid-resistance regulator AriR	NA	NA
Protein identifier	Contig id	Start	Stop	Strand	Gene symbol	Sequence name	Scope	Element type	Element subtype	Class	Subclass	Method	Target length	Reference sequence length	% Coverage of reference sequence	% Identity to reference sequence	Alignment length	Accession of closest sequence	Name of closest sequence	HMM id	HMM description
NA	.44994_2_164.11	190659	192338	+	acrF	multidrug efflux RND transporter permease subunit AcrF	plus	AMR	AMR	EFFLUX	EFFLUX	PARTIALX	560	1034	54.16	99.64	560	AAC76298.1	multidrug efflux RND transporter permease subunit AcrF	NA	NA
NA	.44994_2_164.13	92866	95121	-	parC_S57T	Escherichia quinolone resistant ParC	core	AMR	POINT	QUINOLONE	QUINOLONE	POINTX	752	752	100	99.2	752	WP_001281881.1	DNA topoisomerase IV subunit A ParC	NA	NA
NA	.44994_2_164.17	42650	45193	+	cyaA_S352T	Escherichia fosmidomycin resistant CyaA	core	AMR	POINT	FOSMIDOMYCIN	FOSMIDOMYCIN	POINTX	848	848	100	99.17	848	WP_000281668.1	adenylate cyclase CyaA	NA	NA
NA	.44994_2_164.2	196631	197986	-	glpT_E448K	Escherichia fosfomycin resistant GlpT	core	AMR	POINT	FOSFOMYCIN	FOSFOMYCIN	POINTX	452	452	100	99.12	452	WP_000948731.1	glycerol-3-phosphate transporter GlpT	NA	NA
NA	.44994_2_164.20	55036	55548	-	aggA	aggregative adherence fimbria I major subunit AggA	plus	VIRULENCE	VIRULENCE	NA	NA	BLASTX	171	171	100	97.66	171	AAR02190.1	aggregative adherence fimbria I major subunit AggA	NA	NA
NA	.44994_2_164.20	55652	56086	-	aggB	aggregative adherence fimbria I minor subunit AggB	plus	VIRULENCE	VIRULENCE	NA	NA	BLASTX	145	145	100	98.62	145	EHF16297.1	aggregative adherence fimbria I minor subunit AggB	NA	NA
NA	.44994_2_164.20	56103	58628	-	aggC	aggregative adherence fimbria I usher protein AggC	plus	VIRULENCE	VIRULENCE	NA	NA	BLASTX	842	842	100	99.76	842	AAA57452.1	aggregative adherence fimbria I usher protein AggC	NA	NA
NA	.44994_2_164.20	58645	59400	-	aggD	aggregative adherence fimbria I chaperone AggD	plus	VIRULENCE	VIRULENCE	NA	NA	BLASTX	252	252	100	99.21	252	AAA57451.1	aggregative adherence fimbria I chaperone AggD	NA	NA
NA	.44994_2_164.23	38903	40132	-	mdtM	multidrug efflux MFS transporter MdtM	plus	AMR	AMR	EFFLUX	EFFLUX	BLASTX	410	410	100	97.32	410	AAC77293.1	multidrug efflux MFS transporter MdtM	NA	NA
NA	.44994_2_164.29	2997	5189	-	iutA	ferric aerobactin receptor IutA	plus	VIRULENCE	VIRULENCE	NA	NA	BLASTX	731	731	100	99.18	731	AAN45165.2	ferric aerobactin receptor IutA	NA	NA
NA	.44994_2_164.29	5198	6532	-	iucD	NADPH-dependent L-lysine N(6)-monooxygenase IucD	plus	VIRULENCE	VIRULENCE	NA	NA	BLASTX	445	445	100	98.88	445	AAD44749.1	NADPH-dependent L-lysine N(6)-monooxygenase IucD	NA	NA
NA	.44994_2_164.29	6532	8271	-	iucC	NIS family aerobactin synthetase IucC	plus	VIRULENCE	VIRULENCE	NA	NA	EXACTX	580	580	100	100	580	AAN82073.1	NIS family aerobactin synthetase IucC	NA	NA
NA	.44994_2_164.29	8274	9218	-	iucB	N(6)-hydroxylysine O-acetyltransferase IucB	plus	VIRULENCE	VIRULENCE	NA	NA	EXACTX	315	315	100	100	315	AAN82074.1	N(6)-hydroxylysine O-acetyltransferase IucB	NA	NA
NA	.44994_2_164.29	9222	10943	-	iucA	aerobactin synthase IucA	plus	VIRULENCE	VIRULENCE	NA	NA	BLASTX	574	576	100	98.61	576	EGI25746.1	aerobactin synthase IucA	NA	NA
NA	.44994_2_164.33	2775	4010	-	aatA	dispersin export ABC transporter outer membrane protein AatA	plus	VIRULENCE	VIRULENCE	NA	NA	BLASTX	412	412	100	99.76	412	CAU95796.1	dispersin export ABC transporter outer membrane protein AatA	NA	NA
NA	.44994_2_164.33	9423	9620	-	aar	AggR-activated transcriptional regulator Aar	plus	VIRULENCE	VIRULENCE	NA	NA	BLASTX	66	66	100	98.48	66	ASK37426.1	AggR-activated transcriptional regulator Aar	NA	NA
NA	.44994_2_164.33	10351	10698	+	aap	dispersin Aap	plus	VIRULENCE	VIRULENCE	NA	NA	BLASTX	116	116	100	96.55	116	CBG27807.1	dispersin Aap	NA	NA
NA	.44994_2_164.33	11542	12336	+	aggR	aggregative adherence transcriptional regulator AggR	plus	VIRULENCE	VIRULENCE	NA	NA	EXACTX	265	265	100	100	265	CAA83535.1	aggregative adherence transcriptional regulator AggR	NA	NA
NA	.44994_2_164.34	11062	12147	+	capU	putative hexosyltransferase CapU	plus	VIRULENCE	VIRULENCE	NA	NA	BLASTX	362	362	100	99.45	362	CAV02025.1	putative hexosyltransferase CapU	NA	NA
NA	.44994_2_164.37	3169	4365	-	tet(A)	tetracycline efflux MFS transporter Tet(A)	core	AMR	AMR	TETRACYCLINE	TETRACYCLINE	EXACTX	399	399	100	100	399	WP_000804064.1	tetracycline efflux MFS transporter Tet(A)	NA	NA
NA	.44994_2_164.37	6401	6832	-	merR	mercury resistance transcriptional regulator MerR	plus	STRESS	METAL	MERCURY	MERCURY	BLASTX	144	144	100	93.75	144	CAA77320.1	mercury resistance transcriptional regulator MerR	NA	NA
NA	.44994_2_164.37	6904	7251	+	merT	mercuric transport protein MerT	plus	STRESS	METAL	MERCURY	MERCURY	EXACTX	116	116	100	100	116	AAB59075.1	mercuric transport protein MerT	NA	NA
NA	.44994_2_164.37	7268	7540	+	merP	mercury resistance system periplasmic binding protein MerP	plus	STRESS	METAL	MERCURY	MERCURY	BLASTX	91	91	100	90.11	91	AAC38219.1	mercury resistance system periplasmic binding protein MerP	NA	NA
NA	.44994_2_164.37	7579	7998	+	merC	organomercurial transporter MerC	plus	STRESS	METAL	MERCURY	ORGANOMERCURY	EXACTX	140	140	100	100	140	AAC33908.1	organomercurial transporter MerC	NA	NA
NA	.44994_2_164.4	297796	302043	-	fdeC	intimin-like adhesin FdeC	plus	VIRULENCE	VIRULENCE	NA	NA	BLASTX	1416	1416	100	94.84	1416	ABE05822.1	intimin-like adhesin FdeC	NA	NA
NA	.44994_2_164.42	295	1152	+	aac(3)-IId	aminoglycoside N-acetyltransferase AAC(3)-IId	core	AMR	AMR	AMINOGLYCOSIDE	GENTAMICIN	EXACTX	286	286	100	100	286	WP_000557454.1	aminoglycoside N-acetyltransferase AAC(3)-IId	NA	NA
NA	.44994_2_164.46	137	970	-	aph(6)-Id	aminoglycoside O-phosphotransferase APH(6)-Id	core	AMR	AMR	AMINOGLYCOSIDE	STREPTOMYCIN	EXACTX	278	278	100	100	278	WP_000480968.1	aminoglycoside O-phosphotransferase APH(6)-Id	NA	NA
NA	.44994_2_164.46	973	1797	-	aph(3'')-Ib	aminoglycoside O-phosphotransferase APH(3'')-Ib	core	AMR	AMR	AMINOGLYCOSIDE	STREPTOMYCIN	EXACTX	275	275	100	100	275	WP_109545041.1	aminoglycoside O-phosphotransferase APH(3'')-Ib	NA	NA
NA	.44994_2_164.46	1837	2649	-	sul2	sulfonamide-resistant dihydropteroate synthase Sul2	core	AMR	AMR	SULFONAMIDE	SULFONAMIDE	EXACTX	271	271	100	100	271	WP_001043265.1	sulfonamide-resistant dihydropteroate synthase Sul2	NA	NA
NA	.44994_2_164.48	116	886	-	sul1	sulfonamide-resistant dihydropteroate synthase Sul1	core	AMR	AMR	SULFONAMIDE	SULFONAMIDE	BLASTX	257	275	93.45	98.83	257	WP_063855066.1	sulfonamide-resistant dihydropteroate synthase Sul1	NA	NA
NA	.44994_2_164.48	883	1227	-	qacEdelta1	quaternary ammonium compound efflux SMR transporter QacE delta 1	core	STRESS	BIOCIDE	QUATERNARY AMMONIUM	QUATERNARY AMMONIUM	ALLELEX	115	115	100	100	115	WP_000679427.1	quaternary ammonium compound efflux SMR transporter QacE delta 1	NA	NA
NA	.44994_2_164.48	1460	1930	-	dfrA7	trimethoprim-resistant dihydrofolate reductase DfrA7	core	AMR	AMR	TRIMETHOPRIM	TRIMETHOPRIM	EXACTX	157	157	100	100	157	WP_000703418.1	trimethoprim-resistant dihydrofolate reductase DfrA7	NA	NA
NA	.44994_2_164.5	226711	227280	+	lpfA	long polar fimbria major subunit LpfA-O113	plus	VIRULENCE	VIRULENCE	NA	NA	EXACTX	190	190	100	100	190	ACB16424.1	long polar fimbria major subunit LpfA-O113	NA	NA
NA	.44994_2_164.5	289264	290451	-	emrD	multidrug efflux MFS transporter EmrD	plus	AMR	AMR	EFFLUX	EFFLUX	BLASTX	396	396	100	99.75	396	EFF04178.1	multidrug efflux MFS transporter EmrD	NA	NA
NA	.44994_2_164.5	300589	301977	+	uhpT_E350Q	Escherichia fosfomycin resistant UhpT	core	AMR	POINT	FOSFOMYCIN	FOSFOMYCIN	POINTX	463	463	100	99.78	463	WP_000879194.1	hexose phosphate transporter UhpT	NA	NA
NA	.44994_2_164.5	319389	321083	-	eilA	HilA family transcriptional regulator EilA	plus	VIRULENCE	VIRULENCE	NA	NA	BLASTX	565	565	100	99.65	565	ACB16655.1	HilA family transcriptional regulator EilA	NA	NA
NA	.44994_2_164.51	324	1196	-	blaCTX-M-15	extended-spectrum class A beta-lactamase CTX-M-15	core	AMR	AMR	BETA-LACTAM	CEPHALOSPORIN	ALLELEX	291	291	100	100	291	WP_000239590.1	extended-spectrum class A beta-lactamase CTX-M-15	NA	NA
NA	.44994_2_164.52	193	1050	+	blaTEM-1	broad-spectrum class A beta-lactamase TEM-1	core	AMR	AMR	BETA-LACTAM	BETA-LACTAM	ALLELEX	286	286	100	100	286	WP_000027057.1	broad-spectrum class A beta-lactamase TEM-1	NA	NA
NA	.44994_2_164.7	133724	134854	+	blaEC	BlaEC family class C beta-lactamase	plus	AMR	AMR	BETA-LACTAM	BETA-LACTAM	BLASTX	377	377	100	97.88	377	AAZ85968.1	cephalosporin-hydrolyzing class C beta-lactamase EC-8	NA	NA
NA	.44994_2_164.8	202240	203658	+	espX1	type III secretion system effector EspX1	plus	VIRULENCE	VIRULENCE	NA	NA	BLASTX	473	473	100	92.6	473	ADD54679.1	type III secretion system effector EspX1	NA	NA
NA	.44994_2_164.9	109818	110081	+	ymgB	biofilm/acid-resistance regulator AriR	plus	STRESS	ACID	NA	NA	BLASTX	88	88	100	98.86	88	AAC74250.1	biofilm/acid-resistance regulator AriR	NA	NA
Protein identifier	Contig id	Start	Stop	Strand	Gene symbol	Sequence name	Scope	Element type	Element subtype	Class	Subclass	Method	Target length	Reference sequence length	% Coverage of reference sequence	% Identity to reference sequence	Alignment length	Accession of closest sequence	Name of closest sequence	HMM id	HMM description
NA	.44994_2_165.1	594154	594417	-	ymgB	biofilm/acid-resistance regulator AriR	plus	STRESS	ACID	NA	NA	EXACTX	88	88	100	100	88	AAC74250.1	biofilm/acid-resistance regulator AriR	NA	NA
NA	.44994_2_165.13	15387	16805	-	espX1	type III secretion system effector EspX1	plus	VIRULENCE	VIRULENCE	NA	NA	BLASTX	473	473	100	90.91	473	ADD54679.1	type III secretion system effector EspX1	NA	NA
NA	.44994_2_165.15	5716	8817	-	acrF	multidrug efflux RND transporter permease subunit AcrF	plus	AMR	AMR	EFFLUX	EFFLUX	BLASTX	1034	1034	100	99.52	1034	AAC76298.1	multidrug efflux RND transporter permease subunit AcrF	NA	NA
NA	.44994_2_165.2	103417	104772	+	glpT_E448K	Escherichia fosfomycin resistant GlpT	core	AMR	POINT	FOSFOMYCIN	FOSFOMYCIN	POINTX	452	452	100	99.78	452	WP_000948731.1	glycerol-3-phosphate transporter GlpT	NA	NA
NA	.44994_2_165.25	3103	3432	-	emrE	multidrug efflux SMR transporter EmrE	plus	STRESS	BIOCIDE	EFFLUX	EFFLUX	BLASTX	110	110	100	98.18	110	CAA77936.1	multidrug efflux SMR transporter EmrE	NA	NA
NA	.44994_2_165.3	269699	273940	-	fdeC	intimin-like adhesin FdeC	plus	VIRULENCE	VIRULENCE	NA	NA	BLASTX	1414	1416	99.93	92.65	1415	ABE05822.1	intimin-like adhesin FdeC	NA	NA
NA	.44994_2_165.30	10851	11417	+	hsp20	small heat shock protein sHSP20	plus	STRESS	HEAT	NA	NA	BLASTX	189	189	100	98.41	189	CDY80020.1	small heat shock protein sHSP20	NA	NA
NA	.44994_2_165.30	15552	16007	+	shsP	small heat shock protein sHSP20-GI	plus	STRESS	HEAT	NA	NA	BLASTX	152	152	100	99.34	152	ASF80771.1	small heat shock protein sHSP20-GI	NA	NA
NA	.44994_2_165.30	16033	16944	+	yfdX1	heat resistance protein YfdX1	plus	STRESS	HEAT	NA	NA	EXACTX	304	304	100	100	304	APX31172.1	heat resistance protein YfdX1	NA	NA
NA	.44994_2_165.30	17050	17934	+	yfdX2	heat resistance protein YfdX2	plus	STRESS	HEAT	NA	NA	BLASTX	295	295	100	98.98	295	ASF80766.1	heat resistance protein YfdX2	NA	NA
NA	.44994_2_165.30	18027	18635	+	hdeD-GI	heat resistance membrane protein HdeD-GI	plus	STRESS	HEAT	NA	NA	BLASTX	203	203	100	97.54	203	APX31174.1	heat resistance membrane protein HdeD-GI	NA	NA
NA	.44994_2_165.30	19853	20290	+	trxLHR	heat resistance system thioredoxin Trx-GI	plus	STRESS	HEAT	NA	NA	BLASTX	146	146	100	99.32	146	APX31176.1	heat resistance system thioredoxin Trx-GI	NA	NA
NA	.44994_2_165.30	20297	22009	+	kefB-GI	heat resistance system K+/H+ antiporter KefB-GI	plus	STRESS	HEAT	NA	NA	BLASTX	571	571	100	99.47	571	APX31177.1	heat resistance system K+/H+ antiporter KefB-GI	NA	NA
NA	.44994_2_165.30	22009	22503	+	psi-GI	heat resistance protein PsiE-GI	plus	STRESS	HEAT	NA	NA	BLASTX	165	165	100	96.97	165	APX31178.1	heat resistance protein PsiE-GI	NA	NA
NA	.44994_2_165.33	5452	6309	+	blaTEM-1	broad-spectrum class A beta-lactamase TEM-1	core	AMR	AMR	BETA-LACTAM	BETA-LACTAM	ALLELEX	286	286	100	100	286	WP_000027057.1	broad-spectrum class A beta-lactamase TEM-1	NA	NA
NA	.44994_2_165.33	7241	8437	+	tet(A)	tetracycline efflux MFS transporter Tet(A)	core	AMR	AMR	TETRACYCLINE	TETRACYCLINE	EXACTX	399	399	100	100	399	WP_000804064.1	tetracycline efflux MFS transporter Tet(A)	NA	NA
NA	.44994_2_165.38	3476	4288	+	sul2	sulfonamide-resistant dihydropteroate synthase Sul2	core	AMR	AMR	SULFONAMIDE	SULFONAMIDE	EXACTX	271	271	100	100	271	WP_001043260.1	sulfonamide-resistant dihydropteroate synthase Sul2	NA	NA
NA	.44994_2_165.38	4328	4879	+	aph(3'')-Ib	aminoglycoside O-phosphotransferase APH(3'')-Ib	core	AMR	AMR	AMINOGLYCOSIDE	STREPTOMYCIN	PARTIALX	184	275	66.91	100	184	WP_109545041.1	aminoglycoside O-phosphotransferase APH(3'')-Ib	NA	NA
NA	.44994_2_165.38	4900	5370	+	dfrA14	trimethoprim-resistant dihydrofolate reductase DfrA14	core	AMR	AMR	TRIMETHOPRIM	TRIMETHOPRIM	EXACTX	157	157	100	100	157	WP_021529707.1	trimethoprim-resistant dihydrofolate reductase DfrA14	NA	NA
NA	.44994_2_165.38	5723	6556	+	aph(6)-Id	aminoglycoside O-phosphotransferase APH(6)-Id	core	AMR	AMR	AMINOGLYCOSIDE	STREPTOMYCIN	EXACTX	278	278	100	100	278	WP_000480968.1	aminoglycoside O-phosphotransferase APH(6)-Id	NA	NA
NA	.44994_2_165.4	30670	31239	+	lpfA	long polar fimbria major subunit LpfA-O113	plus	VIRULENCE	VIRULENCE	NA	NA	EXACTX	190	190	100	100	190	AAT76975.1	long polar fimbria major subunit LpfA-O113	NA	NA
NA	.44994_2_165.8	48350	49480	+	blaEC	BlaEC family class C beta-lactamase	plus	AMR	AMR	BETA-LACTAM	BETA-LACTAM	BLASTX	377	377	100	98.67	377	WP_063610930.1	extended-spectrum class C beta-lactamase EC-15	NA	NA
NA	.44994_2_165.8	94018	95106	+	pmrB_Y358N	Escherichia colistin resistant PmrB	core	AMR	POINT	COLISTIN	COLISTIN	POINTX	363	363	100	99.45	363	WP_001300761.1	two-component system sensor histidine kinase PmrB	NA	NA
NA	.44994_2_165.9	150752	151981	+	mdtM	multidrug efflux MFS transporter MdtM	plus	AMR	AMR	EFFLUX	EFFLUX	BLASTX	410	410	100	98.05	410	AAC77293.1	multidrug efflux MFS transporter MdtM	NA	NA
Protein identifier	Contig id	Start	Stop	Strand	Gene symbol	Sequence name	Scope	Element type	Element subtype	Class	Subclass	Method	Target length	Reference sequence length	% Coverage of reference sequence	% Identity to reference sequence	Alignment length	Accession of closest sequence	Name of closest sequence	HMM id	HMM description
NA	.44994_2_166.10	190659	192338	+	acrF	multidrug efflux RND transporter permease subunit AcrF	plus	AMR	AMR	EFFLUX	EFFLUX	PARTIALX	560	1034	54.16	99.64	560	AAC76298.1	multidrug efflux RND transporter permease subunit AcrF	NA	NA
NA	.44994_2_166.12	93129	95384	-	parC_S57T	Escherichia quinolone resistant ParC	core	AMR	POINT	QUINOLONE	QUINOLONE	POINTX	752	752	100	99.2	752	WP_001281881.1	DNA topoisomerase IV subunit A ParC	NA	NA
NA	.44994_2_166.13	17872	19566	+	eilA	HilA family transcriptional regulator EilA	plus	VIRULENCE	VIRULENCE	NA	NA	BLASTX	565	565	100	99.65	565	ACB16655.1	HilA family transcriptional regulator EilA	NA	NA
NA	.44994_2_166.13	36978	38366	-	uhpT_E350Q	Escherichia fosfomycin resistant UhpT	core	AMR	POINT	FOSFOMYCIN	FOSFOMYCIN	POINTX	463	463	100	99.78	463	WP_000879194.1	hexose phosphate transporter UhpT	NA	NA
NA	.44994_2_166.13	48504	49691	+	emrD	multidrug efflux MFS transporter EmrD	plus	AMR	AMR	EFFLUX	EFFLUX	BLASTX	396	396	100	99.75	396	EFF04178.1	multidrug efflux MFS transporter EmrD	NA	NA
NA	.44994_2_166.13	111675	112244	-	lpfA	long polar fimbria major subunit LpfA-O113	plus	VIRULENCE	VIRULENCE	NA	NA	EXACTX	190	190	100	100	190	ACB16424.1	long polar fimbria major subunit LpfA-O113	NA	NA
NA	.44994_2_166.17	44988	47531	+	cyaA_S352T	Escherichia fosmidomycin resistant CyaA	core	AMR	POINT	FOSMIDOMYCIN	FOSMIDOMYCIN	POINTX	848	848	100	99.17	848	WP_000281668.1	adenylate cyclase CyaA	NA	NA
NA	.44994_2_166.2	206289	207644	-	glpT_E448K	Escherichia fosfomycin resistant GlpT	core	AMR	POINT	FOSFOMYCIN	FOSFOMYCIN	POINTX	452	452	100	99.12	452	WP_000948731.1	glycerol-3-phosphate transporter GlpT	NA	NA
NA	.44994_2_166.23	38903	40132	-	mdtM	multidrug efflux MFS transporter MdtM	plus	AMR	AMR	EFFLUX	EFFLUX	BLASTX	410	410	100	97.32	410	AAC77293.1	multidrug efflux MFS transporter MdtM	NA	NA
NA	.44994_2_166.25	23464	24549	-	capU	putative hexosyltransferase CapU	plus	VIRULENCE	VIRULENCE	NA	NA	BLASTX	362	362	100	99.45	362	CAV02025.1	putative hexosyltransferase CapU	NA	NA
NA	.44994_2_166.29	2775	4010	-	aatA	dispersin export ABC transporter outer membrane protein AatA	plus	VIRULENCE	VIRULENCE	NA	NA	BLASTX	412	412	100	99.76	412	CAU95796.1	dispersin export ABC transporter outer membrane protein AatA	NA	NA
NA	.44994_2_166.29	9423	9620	-	aar	AggR-activated transcriptional regulator Aar	plus	VIRULENCE	VIRULENCE	NA	NA	BLASTX	66	66	100	98.48	66	ASK37426.1	AggR-activated transcriptional regulator Aar	NA	NA
NA	.44994_2_166.29	10351	10698	+	aap	dispersin Aap	plus	VIRULENCE	VIRULENCE	NA	NA	BLASTX	116	116	100	96.55	116	CBG27807.1	dispersin Aap	NA	NA
NA	.44994_2_166.29	11542	12336	+	aggR	aggregative adherence transcriptional regulator AggR	plus	VIRULENCE	VIRULENCE	NA	NA	EXACTX	265	265	100	100	265	CAA83535.1	aggregative adherence transcriptional regulator AggR	NA	NA
NA	.44994_2_166.29	21200	21712	-	aggA	aggregative adherence fimbria I major subunit AggA	plus	VIRULENCE	VIRULENCE	NA	NA	BLASTX	171	171	100	97.66	171	AAR02190.1	aggregative adherence fimbria I major subunit AggA	NA	NA
NA	.44994_2_166.29	21816	22250	-	aggB	aggregative adherence fimbria I minor subunit AggB	plus	VIRULENCE	VIRULENCE	NA	NA	BLASTX	145	145	100	98.62	145	EHF16297.1	aggregative adherence fimbria I minor subunit AggB	NA	NA
NA	.44994_2_166.29	22267	24792	-	aggC	aggregative adherence fimbria I usher protein AggC	plus	VIRULENCE	VIRULENCE	NA	NA	BLASTX	842	842	100	99.76	842	AAA57452.1	aggregative adherence fimbria I usher protein AggC	NA	NA
NA	.44994_2_166.29	24809	25564	-	aggD	aggregative adherence fimbria I chaperone AggD	plus	VIRULENCE	VIRULENCE	NA	NA	BLASTX	252	252	100	99.21	252	AAA57451.1	aggregative adherence fimbria I chaperone AggD	NA	NA
NA	.44994_2_166.31	2997	5189	-	iutA	ferric aerobactin receptor IutA	plus	VIRULENCE	VIRULENCE	NA	NA	BLASTX	731	731	100	99.18	731	AAN45165.2	ferric aerobactin receptor IutA	NA	NA
NA	.44994_2_166.31	5198	6532	-	iucD	NADPH-dependent L-lysine N(6)-monooxygenase IucD	plus	VIRULENCE	VIRULENCE	NA	NA	BLASTX	445	445	100	98.88	445	AAD44749.1	NADPH-dependent L-lysine N(6)-monooxygenase IucD	NA	NA
NA	.44994_2_166.31	6532	8271	-	iucC	NIS family aerobactin synthetase IucC	plus	VIRULENCE	VIRULENCE	NA	NA	EXACTX	580	580	100	100	580	AAN82073.1	NIS family aerobactin synthetase IucC	NA	NA
NA	.44994_2_166.31	8274	9218	-	iucB	N(6)-hydroxylysine O-acetyltransferase IucB	plus	VIRULENCE	VIRULENCE	NA	NA	EXACTX	315	315	100	100	315	AAN82074.1	N(6)-hydroxylysine O-acetyltransferase IucB	NA	NA
NA	.44994_2_166.31	9222	10943	-	iucA	aerobactin synthase IucA	plus	VIRULENCE	VIRULENCE	NA	NA	BLASTX	574	576	100	98.61	576	EGI25746.1	aerobactin synthase IucA	NA	NA
NA	.44994_2_166.37	3123	3980	-	blaTEM-1	broad-spectrum class A beta-lactamase TEM-1	core	AMR	AMR	BETA-LACTAM	BETA-LACTAM	ALLELEX	286	286	100	100	286	WP_000027057.1	broad-spectrum class A beta-lactamase TEM-1	NA	NA
NA	.44994_2_166.37	8955	9812	-	aac(3)-IId	aminoglycoside N-acetyltransferase AAC(3)-IId	core	AMR	AMR	AMINOGLYCOSIDE	GENTAMICIN	EXACTX	286	286	100	100	286	WP_000557454.1	aminoglycoside N-acetyltransferase AAC(3)-IId	NA	NA
NA	.44994_2_166.37	9997	10854	-	blaTEM-1	broad-spectrum class A beta-lactamase TEM-1	core	AMR	AMR	BETA-LACTAM	BETA-LACTAM	ALLELEX	286	286	100	100	286	WP_000027057.1	broad-spectrum class A beta-lactamase TEM-1	NA	NA
NA	.44994_2_166.38	832	2028	-	tet(A)	tetracycline efflux MFS transporter Tet(A)	core	AMR	AMR	TETRACYCLINE	TETRACYCLINE	EXACTX	399	399	100	100	399	WP_000804064.1	tetracycline efflux MFS transporter Tet(A)	NA	NA
NA	.44994_2_166.38	4064	4495	-	merR	mercury resistance transcriptional regulator MerR	plus	STRESS	METAL	MERCURY	MERCURY	BLASTX	144	144	100	93.75	144	CAA77320.1	mercury resistance transcriptional regulator MerR	NA	NA
NA	.44994_2_166.38	4567	4914	+	merT	mercuric transport protein MerT	plus	STRESS	METAL	MERCURY	MERCURY	EXACTX	116	116	100	100	116	AAB59075.1	mercuric transport protein MerT	NA	NA
NA	.44994_2_166.38	4931	5203	+	merP	mercury resistance system periplasmic binding protein MerP	plus	STRESS	METAL	MERCURY	MERCURY	BLASTX	91	91	100	90.11	91	AAC38219.1	mercury resistance system periplasmic binding protein MerP	NA	NA
NA	.44994_2_166.38	5242	5661	+	merC	organomercurial transporter MerC	plus	STRESS	METAL	MERCURY	ORGANOMERCURY	EXACTX	140	140	100	100	140	AAC33908.1	organomercurial transporter MerC	NA	NA
NA	.44994_2_166.42	139	972	-	aph(6)-Id	aminoglycoside O-phosphotransferase APH(6)-Id	core	AMR	AMR	AMINOGLYCOSIDE	STREPTOMYCIN	EXACTX	278	278	100	100	278	WP_000480968.1	aminoglycoside O-phosphotransferase APH(6)-Id	NA	NA
NA	.44994_2_166.42	975	1799	-	aph(3'')-Ib	aminoglycoside O-phosphotransferase APH(3'')-Ib	core	AMR	AMR	AMINOGLYCOSIDE	STREPTOMYCIN	EXACTX	275	275	100	100	275	WP_109545041.1	aminoglycoside O-phosphotransferase APH(3'')-Ib	NA	NA
NA	.44994_2_166.42	1839	2651	-	sul2	sulfonamide-resistant dihydropteroate synthase Sul2	core	AMR	AMR	SULFONAMIDE	SULFONAMIDE	EXACTX	271	271	100	100	271	WP_001043265.1	sulfonamide-resistant dihydropteroate synthase Sul2	NA	NA
NA	.44994_2_166.44	116	886	-	sul1	sulfonamide-resistant dihydropteroate synthase Sul1	core	AMR	AMR	SULFONAMIDE	SULFONAMIDE	BLASTX	257	275	93.45	98.83	257	WP_063855066.1	sulfonamide-resistant dihydropteroate synthase Sul1	NA	NA
NA	.44994_2_166.44	883	1227	-	qacEdelta1	quaternary ammonium compound efflux SMR transporter QacE delta 1	core	STRESS	BIOCIDE	QUATERNARY AMMONIUM	QUATERNARY AMMONIUM	ALLELEX	115	115	100	100	115	WP_000679427.1	quaternary ammonium compound efflux SMR transporter QacE delta 1	NA	NA
NA	.44994_2_166.44	1460	1930	-	dfrA7	trimethoprim-resistant dihydrofolate reductase DfrA7	core	AMR	AMR	TRIMETHOPRIM	TRIMETHOPRIM	EXACTX	157	157	100	100	157	WP_000703418.1	trimethoprim-resistant dihydrofolate reductase DfrA7	NA	NA
NA	.44994_2_166.48	324	1196	-	blaCTX-M-15	extended-spectrum class A beta-lactamase CTX-M-15	core	AMR	AMR	BETA-LACTAM	CEPHALOSPORIN	ALLELEX	291	291	100	100	291	WP_000239590.1	extended-spectrum class A beta-lactamase CTX-M-15	NA	NA
NA	.44994_2_166.5	297796	302043	-	fdeC	intimin-like adhesin FdeC	plus	VIRULENCE	VIRULENCE	NA	NA	BLASTX	1416	1416	100	94.84	1416	ABE05822.1	intimin-like adhesin FdeC	NA	NA
NA	.44994_2_166.6	34091	34354	+	ymgB	biofilm/acid-resistance regulator AriR	plus	STRESS	ACID	NA	NA	BLASTX	88	88	100	98.86	88	AAC74250.1	biofilm/acid-resistance regulator AriR	NA	NA
NA	.44994_2_166.7	133115	134245	+	blaEC	BlaEC family class C beta-lactamase	plus	AMR	AMR	BETA-LACTAM	BETA-LACTAM	BLASTX	377	377	100	97.88	377	AAZ85968.1	cephalosporin-hydrolyzing class C beta-lactamase EC-8	NA	NA
NA	.44994_2_166.8	202240	203658	+	espX1	type III secretion system effector EspX1	plus	VIRULENCE	VIRULENCE	NA	NA	BLASTX	473	473	100	92.6	473	ADD54679.1	type III secretion system effector EspX1	NA	NA
Protein identifier	Contig id	Start	Stop	Strand	Gene symbol	Sequence name	Scope	Element type	Element subtype	Class	Subclass	Method	Target length	Reference sequence length	% Coverage of reference sequence	% Identity to reference sequence	Alignment length	Accession of closest sequence	Name of closest sequence	HMM id	HMM description
NA	.44994_2_167.1	146494	147582	-	pmrB_E123D	Escherichia colistin resistant PmrB	core	AMR	POINT	COLISTIN	COLISTIN	POINTX	363	363	100	98.9	363	WP_001300761.1	two-component system sensor histidine kinase PmrB	NA	NA
NA	.44994_2_167.1	190172	191302	-	blaEC-5	cephalosporin-hydrolyzing class C beta-lactamase EC-5	plus	AMR	AMR	BETA-LACTAM	CEPHALOSPORIN	ALLELEX	377	377	100	100	377	AAW82909.1	cephalosporin-hydrolyzing class C beta-lactamase EC-5	NA	NA
NA	.44994_2_167.14	96584	100696	+	pic	serine protease autotransporter toxin Pic	plus	VIRULENCE	VIRULENCE	NA	NA	EXACTX	1371	1371	100	100	1371	AAN78833.1	serine protease autotransporter toxin Pic	NA	NA
NA	.44994_2_167.17	82158	83345	-	emrD	multidrug efflux MFS transporter EmrD	plus	AMR	AMR	EFFLUX	EFFLUX	BLASTX	396	396	100	99.49	396	EFF04178.1	multidrug efflux MFS transporter EmrD	NA	NA
NA	.44994_2_167.18	19873	24120	+	fdeC	intimin-like adhesin FdeC	plus	VIRULENCE	VIRULENCE	NA	NA	BLASTX	1416	1416	100	99.79	1416	ABE05822.1	intimin-like adhesin FdeC	NA	NA
NA	.44994_2_167.19	18955	20067	+	iroB	salmochelin biosynthesis C-glycosyltransferase IroB	plus	VIRULENCE	VIRULENCE	NA	NA	BLASTX	371	371	100	99.19	371	EOW04219.1	salmochelin biosynthesis C-glycosyltransferase IroB	NA	NA
NA	.44994_2_167.19	20210	23866	+	iroC	salmochelin/enterobactin export ABC transporter IroC	plus	VIRULENCE	VIRULENCE	NA	NA	BLASTX	1219	1219	100	99.59	1219	AUH19662.1	salmochelin/enterobactin export ABC transporter IroC	NA	NA
NA	.44994_2_167.19	23973	25199	+	iroD	catecholate siderophore esterase IroD	plus	VIRULENCE	VIRULENCE	NA	NA	BLASTX	409	409	100	99.51	409	ACJ63529.1	catecholate siderophore esterase IroD	NA	NA
NA	.44994_2_167.19	25287	26078	+	iroE	catecholate siderophore esterase IroE	plus	VIRULENCE	VIRULENCE	NA	NA	PARTIALX	264	318	83.02	98.11	264	ACJ63530.1	catecholate siderophore esterase IroE	NA	NA
NA	.44994_2_167.2	90328	92127	+	ybtP	yersiniabactin ABC transporter ATP-binding/permease protein YbtP	plus	VIRULENCE	VIRULENCE	NA	NA	BLASTX	600	600	100	99.83	600	CAA21388.1	yersiniabactin ABC transporter ATP-binding/permease protein YbtP	NA	NA
NA	.44994_2_167.2	92117	93916	+	ybtQ	yersiniabactin ABC transporter ATP-binding/permease protein YbtQ	plus	VIRULENCE	VIRULENCE	NA	NA	BLASTX	600	600	100	99.5	600	AAC69584.1	yersiniabactin ABC transporter ATP-binding/permease protein YbtQ	NA	NA
NA	.44994_2_167.2	152017	152346	+	emrE	multidrug efflux SMR transporter EmrE	plus	STRESS	BIOCIDE	EFFLUX	EFFLUX	BLASTX	110	110	100	98.18	110	CAA77936.1	multidrug efflux SMR transporter EmrE	NA	NA
NA	.44994_2_167.24	10584	10808	+	mchB	microcin H47	plus	VIRULENCE	VIRULENCE	NA	NA	EXACTX	75	75	100	100	75	CAB54534.2	microcin H47	NA	NA
NA	.44994_2_167.24	14646	16622	+	mchF	microcin H47 export transporter peptidase/ATP-binding subunit MchF	plus	VIRULENCE	VIRULENCE	NA	NA	BLASTX	659	698	94.41	99.09	659	CAD56186.1	microcin H47 export transporter peptidase/ATP-binding subunit MchF	NA	NA
NA	.44994_2_167.24	23931	26558	+	sfaF	S/F1C fimbrial biogenesis usher protein SfaF/FocD	plus	VIRULENCE	VIRULENCE	NA	NA	EXACTX	876	876	100	100	876	EIL44824.1	S/F1C fimbrial biogenesis usher protein SfaF/FocD	NA	NA
NA	.44994_2_167.24	27123	27623	+	focG	F1C fimbria minor subunit FocG	plus	VIRULENCE	VIRULENCE	NA	NA	BLASTX	167	166	100	98.8	167	AAB20438.1	F1C fimbria minor subunit FocG	NA	NA
NA	.44994_2_167.25	13137	14333	-	tet(A)	tetracycline efflux MFS transporter Tet(A)	core	AMR	AMR	TETRACYCLINE	TETRACYCLINE	EXACTX	399	399	100	100	399	WP_000804064.1	tetracycline efflux MFS transporter Tet(A)	NA	NA
NA	.44994_2_167.25	16369	16800	-	merR	mercury resistance transcriptional regulator MerR	plus	STRESS	METAL	MERCURY	MERCURY	BLASTX	144	144	100	93.75	144	CAA77320.1	mercury resistance transcriptional regulator MerR	NA	NA
NA	.44994_2_167.25	16872	17219	+	merT	mercuric transport protein MerT	plus	STRESS	METAL	MERCURY	MERCURY	EXACTX	116	116	100	100	116	AAB59075.1	mercuric transport protein MerT	NA	NA
NA	.44994_2_167.25	17236	17508	+	merP	mercury resistance system periplasmic binding protein MerP	plus	STRESS	METAL	MERCURY	MERCURY	BLASTX	91	91	100	90.11	91	AAC38219.1	mercury resistance system periplasmic binding protein MerP	NA	NA
NA	.44994_2_167.25	17547	17966	+	merC	organomercurial transporter MerC	plus	STRESS	METAL	MERCURY	ORGANOMERCURY	EXACTX	140	140	100	100	140	AAC33908.1	organomercurial transporter MerC	NA	NA
NA	.44994_2_167.25	23388	24158	-	sul1	sulfonamide-resistant dihydropteroate synthase Sul1	core	AMR	AMR	SULFONAMIDE	SULFONAMIDE	BLASTX	257	275	93.45	98.83	257	WP_063855066.1	sulfonamide-resistant dihydropteroate synthase Sul1	NA	NA
NA	.44994_2_167.25	24155	24499	-	qacEdelta1	quaternary ammonium compound efflux SMR transporter QacE delta 1	core	STRESS	BIOCIDE	QUATERNARY AMMONIUM	QUATERNARY AMMONIUM	ALLELEX	115	115	100	100	115	WP_000679427.1	quaternary ammonium compound efflux SMR transporter QacE delta 1	NA	NA
NA	.44994_2_167.25	24732	25202	-	dfrA7	trimethoprim-resistant dihydrofolate reductase DfrA7	core	AMR	AMR	TRIMETHOPRIM	TRIMETHOPRIM	EXACTX	157	157	100	100	157	WP_000703418.1	trimethoprim-resistant dihydrofolate reductase DfrA7	NA	NA
NA	.44994_2_167.28	338	676	+	iss	increased serum survival lipoprotein Iss	plus	VIRULENCE	VIRULENCE	NA	NA	EXACTX	113	113	100	100	113	AAN80033.1	increased serum survival lipoprotein Iss	NA	NA
NA	.44994_2_167.3	127768	129123	+	glpT_E448K	Escherichia fosfomycin resistant GlpT	core	AMR	POINT	FOSFOMYCIN	FOSFOMYCIN	POINTX	452	452	100	99.78	452	WP_000948731.1	glycerol-3-phosphate transporter GlpT	NA	NA
NA	.44994_2_167.30	358	4242	-	sat	serine protease autotransporter toxin Sat	plus	VIRULENCE	VIRULENCE	NA	NA	EXACTX	1295	1295	100	100	1295	CAE55775.1	serine protease autotransporter toxin Sat	NA	NA
NA	.44994_2_167.30	5200	7386	-	iutA	ferric aerobactin receptor IutA	plus	VIRULENCE	VIRULENCE	NA	NA	BLASTX	729	731	99.73	89.71	729	AAN45165.2	ferric aerobactin receptor IutA	NA	NA
NA	.44994_2_167.30	7483	8757	-	iucD	NADPH-dependent L-lysine N(6)-monooxygenase IucD	plus	VIRULENCE	VIRULENCE	NA	NA	BLASTX	425	445	95.51	97.65	425	AAD44749.1	NADPH-dependent L-lysine N(6)-monooxygenase IucD	NA	NA
NA	.44994_2_167.30	8757	10496	-	iucC	NIS family aerobactin synthetase IucC	plus	VIRULENCE	VIRULENCE	NA	NA	BLASTX	580	580	100	99.14	580	AAN82073.1	NIS family aerobactin synthetase IucC	NA	NA
NA	.44994_2_167.30	10499	11443	-	iucB	N(6)-hydroxylysine O-acetyltransferase IucB	plus	VIRULENCE	VIRULENCE	NA	NA	BLASTX	315	315	100	99.37	315	AAN82074.1	N(6)-hydroxylysine O-acetyltransferase IucB	NA	NA
NA	.44994_2_167.30	11447	13168	-	iucA	aerobactin synthase IucA	plus	VIRULENCE	VIRULENCE	NA	NA	BLASTX	574	576	100	98.61	576	EGI25746.1	aerobactin synthase IucA	NA	NA
NA	.44994_2_167.31	7681	8241	+	papH	P fimbrial minor subunit PapH	plus	VIRULENCE	VIRULENCE	NA	NA	BLASTX	187	195	95.9	93.05	187	CAA43563.1	P fimbrial minor subunit PapH	NA	NA
NA	.44994_2_167.31	8303	10810	+	papC	P fimbrial usher protein PapC	plus	VIRULENCE	VIRULENCE	NA	NA	BLASTX	836	836	100	96.31	841	CAA43564.1	P fimbrial usher protein PapC	NA	NA
NA	.44994_2_167.31	13409	13906	+	papF	P fimbrial tip protein PapF	plus	VIRULENCE	VIRULENCE	NA	NA	BLASTX	166	167	100	93.41	167	CAA43569.1	P fimbrial tip protein PapF	NA	NA
NA	.44994_2_167.31	13953	14960	+	papG-II	P fimbria tip G-adhesin PapG-II	plus	VIRULENCE	VIRULENCE	NA	NA	BLASTX	336	337	100	97.03	337	AAA24293.1	P fimbria tip G-adhesin PapG-II	NA	NA
NA	.44994_2_167.37	1258	3345	+	iha	bifunctional siderophore receptor/adhesin Iha	plus	VIRULENCE	VIRULENCE	NA	NA	EXACTX	696	696	100	100	696	ADN47767.1	bifunctional siderophore receptor/adhesin Iha	NA	NA
NA	.44994_2_167.4	377675	380746	+	hlyA-alpha	RTX toxin hemolysin HlyA	plus	VIRULENCE	VIRULENCE	NA	NA	BLASTX	1024	1024	100	97.27	1024	CAQ77251.1	RTX toxin hemolysin HlyA	NA	NA
NA	.44994_2_167.4	399521	401566	-	ireA	TonB-dependent siderophore receptor IreA	plus	VIRULENCE	VIRULENCE	NA	NA	EXACTX	682	682	100	100	682	AAN83596.1	TonB-dependent siderophore receptor IreA	NA	NA
NA	.44994_2_167.44	2001	2813	+	sul2	sulfonamide-resistant dihydropteroate synthase Sul2	core	AMR	AMR	SULFONAMIDE	SULFONAMIDE	EXACTX	271	271	100	100	271	WP_001043265.1	sulfonamide-resistant dihydropteroate synthase Sul2	NA	NA
NA	.44994_2_167.44	2853	3677	+	aph(3'')-Ib	aminoglycoside O-phosphotransferase APH(3'')-Ib	core	AMR	AMR	AMINOGLYCOSIDE	STREPTOMYCIN	EXACTX	275	275	100	100	275	WP_109545041.1	aminoglycoside O-phosphotransferase APH(3'')-Ib	NA	NA
NA	.44994_2_167.44	3680	4513	+	aph(6)-Id	aminoglycoside O-phosphotransferase APH(6)-Id	core	AMR	AMR	AMINOGLYCOSIDE	STREPTOMYCIN	EXACTX	278	278	100	100	278	WP_000480968.1	aminoglycoside O-phosphotransferase APH(6)-Id	NA	NA
NA	.44994_2_167.50	652	1509	-	blaTEM-1	broad-spectrum class A beta-lactamase TEM-1	core	AMR	AMR	BETA-LACTAM	BETA-LACTAM	ALLELEX	286	286	100	100	286	WP_000027057.1	broad-spectrum class A beta-lactamase TEM-1	NA	NA
NA	.44994_2_167.52	3	1709	-	iroN	siderophore salmochelin receptor IroN	plus	VIRULENCE	VIRULENCE	NA	NA	PARTIAL_CONTIG_ENDX	569	725	78.48	100	569	AAN79707.1	siderophore salmochelin receptor IroN	NA	NA
NA	.44994_2_167.6	5766	8867	-	acrF	multidrug efflux RND transporter permease subunit AcrF	plus	AMR	AMR	EFFLUX	EFFLUX	BLASTX	1034	1034	100	99.52	1034	AAC76298.1	multidrug efflux RND transporter permease subunit AcrF	NA	NA
NA	.44994_2_167.60	62	346	+	papA	P fimbria major subunit PapA	plus	VIRULENCE	VIRULENCE	NA	NA	PARTIALX	95	185	51.89	87.5	96	CAA43562.1	P fimbria major subunit PapA	NA	NA
NA	.44994_2_167.8	31544	31807	+	ymgB	biofilm/acid-resistance regulator AriR	plus	STRESS	ACID	NA	NA	BLASTX	88	88	100	97.73	88	AAC74250.1	biofilm/acid-resistance regulator AriR	NA	NA
Protein identifier	Contig id	Start	Stop	Strand	Gene symbol	Sequence name	Scope	Element type	Element subtype	Class	Subclass	Method	Target length	Reference sequence length	% Coverage of reference sequence	% Identity to reference sequence	Alignment length	Accession of closest sequence	Name of closest sequence	HMM id	HMM description
NA	.44994_2_168.1	252298	252561	-	ymgB	biofilm/acid-resistance regulator AriR	plus	STRESS	ACID	NA	NA	EXACTX	88	88	100	100	88	AAC74250.1	biofilm/acid-resistance regulator AriR	NA	NA
NA	.44994_2_168.10	139207	142167	+	acrF	multidrug efflux RND transporter permease subunit AcrF	plus	AMR	AMR	EFFLUX	EFFLUX	BLASTX	987	1034	95.45	99.7	987	AAC76298.1	multidrug efflux RND transporter permease subunit AcrF	NA	NA
NA	.44994_2_168.13	82389	86636	+	fdeC	intimin-like adhesin FdeC	plus	VIRULENCE	VIRULENCE	NA	NA	BLASTX	1416	1416	100	94.21	1416	ABE05822.1	intimin-like adhesin FdeC	NA	NA
NA	.44994_2_168.14	100652	100981	+	emrE	multidrug efflux SMR transporter EmrE	plus	STRESS	BIOCIDE	EFFLUX	EFFLUX	BLASTX	110	110	100	98.18	110	CAA77936.1	multidrug efflux SMR transporter EmrE	NA	NA
NA	.44994_2_168.18	21887	22675	+	sul3	sulfonamide-resistant dihydropteroate synthase Sul3	core	AMR	AMR	SULFONAMIDE	SULFONAMIDE	EXACTX	263	263	100	100	263	WP_000034420.1	sulfonamide-resistant dihydropteroate synthase Sul3	NA	NA
NA	.44994_2_168.18	23861	24190	-	qacL	quaternary ammonium compound efflux SMR transporter QacL	core	STRESS	BIOCIDE	QUATERNARY AMMONIUM	QUATERNARY AMMONIUM	EXACTX	110	110	100	100	110	WP_000800531.1	quaternary ammonium compound efflux SMR transporter QacL	NA	NA
NA	.44994_2_168.18	24363	25151	-	aadA1	ANT(3'')-Ia family aminoglycoside nucleotidyltransferase AadA1	core	AMR	AMR	AMINOGLYCOSIDE	STREPTOMYCIN	EXACTX	263	263	100	100	263	WP_001206316.1	ANT(3'')-Ia family aminoglycoside nucleotidyltransferase AadA1	NA	NA
NA	.44994_2_168.18	25247	26503	-	cmlA1	chloramphenicol efflux MFS transporter CmlA1	core	AMR	AMR	PHENICOL	CHLORAMPHENICOL	BLASTX	419	419	100	99.76	419	WP_000095725.1	chloramphenicol efflux MFS transporter CmlA1	NA	NA
NA	.44994_2_168.18	26768	27556	-	aadA2	ANT(3'')-Ia family aminoglycoside nucleotidyltransferase AadA2	core	AMR	AMR	AMINOGLYCOSIDE	STREPTOMYCIN	EXACTX	263	263	100	100	263	WP_001206356.1	ANT(3'')-Ia family aminoglycoside nucleotidyltransferase AadA2	NA	NA
NA	.44994_2_168.18	27967	28461	-	dfrA12	trimethoprim-resistant dihydrofolate reductase DfrA12	core	AMR	AMR	TRIMETHOPRIM	TRIMETHOPRIM	EXACTX	165	165	100	100	165	WP_001083725.1	trimethoprim-resistant dihydrofolate reductase DfrA12	NA	NA
NA	.44994_2_168.18	37496	38353	+	blaTEM-1	broad-spectrum class A beta-lactamase TEM-1	core	AMR	AMR	BETA-LACTAM	BETA-LACTAM	ALLELEX	286	286	100	100	286	WP_000027057.1	broad-spectrum class A beta-lactamase TEM-1	NA	NA
NA	.44994_2_168.18	39921	41117	+	tet(A)	tetracycline efflux MFS transporter Tet(A)	core	AMR	AMR	TETRACYCLINE	TETRACYCLINE	BLASTX	399	399	100	99.75	399	WP_000804064.1	tetracycline efflux MFS transporter Tet(A)	NA	NA
NA	.44994_2_168.2	236020	238644	-	gyrA_D87N	Escherichia quinolone resistant GyrA	core	AMR	POINT	QUINOLONE	QUINOLONE	POINTX	875	878	99.66	98.97	875	WP_001281243.1	DNA gyrase subunit A GyrA	NA	NA
NA	.44994_2_168.2	236020	238644	-	gyrA_S83L	Escherichia quinolone resistant GyrA	core	AMR	POINT	QUINOLONE	QUINOLONE	POINTX	875	878	99.66	98.97	875	WP_001281243.1	DNA gyrase subunit A GyrA	NA	NA
NA	.44994_2_168.2	250080	251435	-	glpT_E448K	Escherichia fosfomycin resistant GlpT	core	AMR	POINT	FOSFOMYCIN	FOSFOMYCIN	POINTX	452	452	100	99.78	452	WP_000948731.1	glycerol-3-phosphate transporter GlpT	NA	NA
NA	.44994_2_168.3	98337	100226	+	parE_S458A	Escherichia quinolone resistant ParE	core	AMR	POINT	QUINOLONE	QUINOLONE	POINTX	630	630	100	99.68	630	WP_033554192.1	DNA topoisomerase IV subunit B ParE	NA	NA
NA	.44994_2_168.3	105530	107785	+	parC_S80I	Escherichia quinolone resistant ParC	core	AMR	POINT	QUINOLONE	QUINOLONE	POINTX	752	752	100	99.87	752	WP_001281881.1	DNA topoisomerase IV subunit A ParC	NA	NA
NA	.44994_2_168.4	104938	106167	-	mdtM	multidrug efflux MFS transporter MdtM	plus	AMR	AMR	EFFLUX	EFFLUX	BLASTX	410	410	100	97.56	410	AAC77293.1	multidrug efflux MFS transporter MdtM	NA	NA
NA	.44994_2_168.4	203117	204013	-	espX1	type III secretion system effector EspX1	plus	VIRULENCE	VIRULENCE	NA	NA	PARTIALX	299	473	63.21	90.3	299	ADD54679.1	type III secretion system effector EspX1	NA	NA
NA	.44994_2_168.7	11639	12160	+	lpfA	long polar fimbria major subunit LpfA	plus	VIRULENCE	VIRULENCE	NA	NA	EXACTX	174	174	100	100	174	CAV00478.1	long polar fimbria major subunit LpfA	NA	NA
NA	.44994_2_168.8	141019	142107	-	pmrB_Y358N	Escherichia colistin resistant PmrB	core	AMR	POINT	COLISTIN	COLISTIN	POINTX	363	363	100	99.45	363	WP_001300761.1	two-component system sensor histidine kinase PmrB	NA	NA
NA	.44994_2_168.8	209703	210833	-	blaEC	BlaEC family class C beta-lactamase	plus	AMR	AMR	BETA-LACTAM	BETA-LACTAM	BLASTX	377	377	100	99.73	377	WP_063860256.1	extended-spectrum class C beta-lactamase EC-18	NA	NA
NA	.44994_2_168.9	30347	30916	+	lpfA	long polar fimbria major subunit LpfA-O113	plus	VIRULENCE	VIRULENCE	NA	NA	EXACTX	190	190	100	100	190	AAT76975.1	long polar fimbria major subunit LpfA-O113	NA	NA
NA	.44994_2_168.9	100108	101496	+	uhpT_E350Q	Escherichia fosfomycin resistant UhpT	core	AMR	POINT	FOSFOMYCIN	FOSFOMYCIN	POINTX	463	463	100	99.78	463	WP_000879194.1	hexose phosphate transporter UhpT	NA	NA
Protein identifier	Contig id	Start	Stop	Strand	Gene symbol	Sequence name	Scope	Element type	Element subtype	Class	Subclass	Method	Target length	Reference sequence length	% Coverage of reference sequence	% Identity to reference sequence	Alignment length	Accession of closest sequence	Name of closest sequence	HMM id	HMM description
NA	.44994_2_169.1	557893	560148	-	parC_S80I	Escherichia quinolone resistant ParC	core	AMR	POINT	QUINOLONE	QUINOLONE	POINTX	752	752	100	99.87	752	WP_001281881.1	DNA topoisomerase IV subunit A ParC	NA	NA
NA	.44994_2_169.1	568812	570701	-	parE_S458A	Escherichia quinolone resistant ParE	core	AMR	POINT	QUINOLONE	QUINOLONE	POINTX	630	630	100	99.68	630	WP_033554192.1	DNA topoisomerase IV subunit B ParE	NA	NA
NA	.44994_2_169.1	807806	810907	+	acrF	multidrug efflux RND transporter permease subunit AcrF	plus	AMR	AMR	EFFLUX	EFFLUX	BLASTX	1034	1034	100	99.61	1034	AAC76298.1	multidrug efflux RND transporter permease subunit AcrF	NA	NA
NA	.44994_2_169.13	30444	30728	+	lpfA	long polar fimbria major subunit LpfA-O113	plus	VIRULENCE	VIRULENCE	NA	NA	PARTIALX	95	190	50	100	95	AAT76975.1	long polar fimbria major subunit LpfA-O113	NA	NA
NA	.44994_2_169.13	30728	31015	+	lpfA	long polar fimbria major subunit LpfA-O113	plus	VIRULENCE	VIRULENCE	NA	NA	PARTIALX	96	190	50.53	100	96	AAP18950.1	long polar fimbria major subunit LpfA-O113	NA	NA
NA	.44994_2_169.15	71704	75951	-	fdeC	intimin-like adhesin FdeC	plus	VIRULENCE	VIRULENCE	NA	NA	BLASTX	1416	1416	100	94.21	1416	ABE05822.1	intimin-like adhesin FdeC	NA	NA
NA	.44994_2_169.2	11863	14487	+	gyrA_D87N	Escherichia quinolone resistant GyrA	core	AMR	POINT	QUINOLONE	QUINOLONE	POINTX	875	878	99.66	98.97	875	WP_001281243.1	DNA gyrase subunit A GyrA	NA	NA
NA	.44994_2_169.2	11863	14487	+	gyrA_S83L	Escherichia quinolone resistant GyrA	core	AMR	POINT	QUINOLONE	QUINOLONE	POINTX	875	878	99.66	98.97	875	WP_001281243.1	DNA gyrase subunit A GyrA	NA	NA
NA	.44994_2_169.2	334408	334737	+	emrE	multidrug efflux SMR transporter EmrE	plus	STRESS	BIOCIDE	EFFLUX	EFFLUX	INTERNAL_STOP	110	110	100	96.36	110	CAA77936.1	multidrug efflux SMR transporter EmrE	NA	NA
NA	.44994_2_169.27	188	1330	+	blaCMY-2	class C beta-lactamase CMY-2	core	AMR	AMR	BETA-LACTAM	CEPHALOSPORIN	ALLELEX	381	381	100	100	381	WP_000976514.1	class C beta-lactamase CMY-2	NA	NA
NA	.44994_2_169.3	75397	77172	-	ftsI_N337NYRIN	Escherichia aztreonam resistant FtsI	core	AMR	POINT	BETA-LACTAM	AZTREONAM	POINTX	592	588	100	98.82	592	WP_000642196.1	penicillin-binding protein PBP3 FtsI	NA	NA
NA	.44994_2_169.3	148305	149378	+	espX1	type III secretion system effector EspX1	plus	VIRULENCE	VIRULENCE	NA	NA	PARTIALX	358	473	75.69	89.66	358	ADD54679.1	type III secretion system effector EspX1	NA	NA
NA	.44994_2_169.3	240843	242072	+	mdtM	multidrug efflux MFS transporter MdtM	plus	AMR	AMR	EFFLUX	EFFLUX	BLASTX	410	410	100	97.8	410	AAC77293.1	multidrug efflux MFS transporter MdtM	NA	NA
NA	.44994_2_169.37	2150	3007	+	aac(3)-IId	aminoglycoside N-acetyltransferase AAC(3)-IId	core	AMR	AMR	AMINOGLYCOSIDE	GENTAMICIN	EXACTX	286	286	100	100	286	WP_000557454.1	aminoglycoside N-acetyltransferase AAC(3)-IId	NA	NA
NA	.44994_2_169.38	1007	1843	-	sul1	sulfonamide-resistant dihydropteroate synthase Sul1	core	AMR	AMR	SULFONAMIDE	SULFONAMIDE	EXACTX	279	279	100	100	279	WP_000259031.1	sulfonamide-resistant dihydropteroate synthase Sul1	NA	NA
NA	.44994_2_169.38	1840	2184	-	qacEdelta1	quaternary ammonium compound efflux SMR transporter QacE delta 1	core	STRESS	BIOCIDE	QUATERNARY AMMONIUM	QUATERNARY AMMONIUM	ALLELEX	115	115	100	100	115	WP_000679427.1	quaternary ammonium compound efflux SMR transporter QacE delta 1	NA	NA
NA	.44994_2_169.38	2393	3178	-	aadA5	ANT(3'')-Ia family aminoglycoside nucleotidyltransferase AadA5	core	AMR	AMR	AMINOGLYCOSIDE	STREPTOMYCIN	EXACTX	262	262	100	100	262	WP_000503573.1	ANT(3'')-Ia family aminoglycoside nucleotidyltransferase AadA5	NA	NA
NA	.44994_2_169.38	3312	3782	-	dfrA17	trimethoprim-resistant dihydrofolate reductase DfrA17	core	AMR	AMR	TRIMETHOPRIM	TRIMETHOPRIM	EXACTX	157	157	100	100	157	WP_001389366.1	trimethoprim-resistant dihydrofolate reductase DfrA17	NA	NA
NA	.44994_2_169.40	513	1370	+	blaTEM-1	broad-spectrum class A beta-lactamase TEM-1	core	AMR	AMR	BETA-LACTAM	BETA-LACTAM	ALLELEX	286	286	100	100	286	WP_000027057.1	broad-spectrum class A beta-lactamase TEM-1	NA	NA
NA	.44994_2_169.41	155	988	-	aph(6)-Id	aminoglycoside O-phosphotransferase APH(6)-Id	core	AMR	AMR	AMINOGLYCOSIDE	STREPTOMYCIN	EXACTX	278	278	100	100	278	WP_000480968.1	aminoglycoside O-phosphotransferase APH(6)-Id	NA	NA
NA	.44994_2_169.41	991	1815	-	aph(3'')-Ib	aminoglycoside O-phosphotransferase APH(3'')-Ib	core	AMR	AMR	AMINOGLYCOSIDE	STREPTOMYCIN	EXACTX	275	275	100	100	275	WP_109545041.1	aminoglycoside O-phosphotransferase APH(3'')-Ib	NA	NA
NA	.44994_2_169.41	1855	2667	-	sul2	sulfonamide-resistant dihydropteroate synthase Sul2	core	AMR	AMR	SULFONAMIDE	SULFONAMIDE	EXACTX	271	271	100	100	271	WP_001043265.1	sulfonamide-resistant dihydropteroate synthase Sul2	NA	NA
NA	.44994_2_169.43	3281	4183	-	mph(A)	Mph(A) family macrolide 2'-phosphotransferase	core	AMR	AMR	MACROLIDE	MACROLIDE	EXACTX	301	301	100	100	301	WP_000219391.1	Mph(A) family macrolide 2'-phosphotransferase	NA	NA
NA	.44994_2_169.44	479	1351	+	blaCTX-M-15	extended-spectrum class A beta-lactamase CTX-M-15	core	AMR	AMR	BETA-LACTAM	CEPHALOSPORIN	ALLELEX	291	291	100	100	291	WP_000239590.1	extended-spectrum class A beta-lactamase CTX-M-15	NA	NA
NA	.44994_2_169.45	956	2158	+	tet(B)	tetracycline efflux MFS transporter Tet(B)	core	AMR	AMR	TETRACYCLINE	TETRACYCLINE	EXACTX	401	401	100	100	401	WP_001089068.1	tetracycline efflux MFS transporter Tet(B)	NA	NA
NA	.44994_2_169.47	149	589	-	catB3	type B-3 chloramphenicol O-acetyltransferase CatB3	core	AMR	AMR	PHENICOL	CHLORAMPHENICOL	PARTIALX	147	210	70	100	147	WP_000186237.1	type B-3 chloramphenicol O-acetyltransferase CatB3	NA	NA
NA	.44994_2_169.47	730	1557	-	blaOXA-1	oxacillin-hydrolyzing class D beta-lactamase OXA-1	core	AMR	AMR	BETA-LACTAM	CEPHALOSPORIN	ALLELEX	276	276	100	100	276	WP_001334766.1	oxacillin-hydrolyzing class D beta-lactamase OXA-1	NA	NA
NA	.44994_2_169.47	1691	2242	-	aac(6')-Ib-cr5	fluoroquinolone-acetylating aminoglycoside 6'-N-acetyltransferase AAC(6')-Ib-cr5	core	AMR	AMR	AMINOGLYCOSIDE/QUINOLONE	AMIKACIN/KANAMYCIN/QUINOLONE/TOBRAMYCIN	ALLELEX	184	184	100	100	184	WP_063840321.1	fluoroquinolone-acetylating aminoglycoside 6'-N-acetyltransferase AAC(6')-Ib-cr5	NA	NA
NA	.44994_2_169.5	264636	265991	+	glpT_E448K	Escherichia fosfomycin resistant GlpT	core	AMR	POINT	FOSFOMYCIN	FOSFOMYCIN	POINTX	452	452	100	99.78	452	WP_000948731.1	glycerol-3-phosphate transporter GlpT	NA	NA
NA	.44994_2_169.6	9877	10140	+	ymgB	biofilm/acid-resistance regulator AriR	plus	STRESS	ACID	NA	NA	BLASTX	88	88	100	98.86	88	AAC74250.1	biofilm/acid-resistance regulator AriR	NA	NA
NA	.44994_2_169.7	192359	192790	-	pcoE	copper resistance system metallochaperone PcoE	plus	STRESS	METAL	COPPER	COPPER	BLASTX	144	144	100	92.36	144	CAA58532.1	copper resistance system metallochaperone PcoE	NA	NA
NA	.44994_2_169.7	193011	194408	-	pcoS	copper resistance membrane spanning protein PcoS	plus	STRESS	METAL	COPPER	COPPER	BLASTX	466	466	100	99.57	466	CAA58530.1	copper resistance membrane spanning protein PcoS	NA	NA
NA	.44994_2_169.7	194408	195085	-	pcoR	copper response regulator transcription factor PcoR	plus	STRESS	METAL	COPPER	COPPER	EXACTX	226	226	100	100	226	CAA58529.1	copper response regulator transcription factor PcoR	NA	NA
NA	.44994_2_169.7	195143	196069	-	pcoD	copper resistance inner membrane protein PcoD	plus	STRESS	METAL	COPPER	COPPER	EXACTX	309	309	100	100	309	CAA58528.1	copper resistance inner membrane protein PcoD	NA	NA
NA	.44994_2_169.7	196077	196454	-	pcoC	copper resistance system metallochaperone PcoC	plus	STRESS	METAL	COPPER	COPPER	EXACTX	126	126	100	100	126	CAA58527.1	copper resistance system metallochaperone PcoC	NA	NA
NA	.44994_2_169.7	196497	197384	-	pcoB	copper-binding protein PcoB	plus	STRESS	METAL	COPPER	COPPER	EXACTX	296	296	100	100	296	CAA58526.1	copper-binding protein PcoB	NA	NA
NA	.44994_2_169.7	197393	199207	-	pcoA	multicopper oxidase PcoA	plus	STRESS	METAL	COPPER	COPPER	BLASTX	605	605	100	99.5	605	CAA58525.1	multicopper oxidase PcoA	NA	NA
NA	.44994_2_169.7	201192	203657	-	silP	Ag(+)-translocating P-type ATPase SilP	plus	STRESS	METAL	SILVER	SILVER	BLASTX	822	824	99.64	95.14	823	AAD11750.1	Ag(+)-translocating P-type ATPase SilP	NA	NA
NA	.44994_2_169.7	204293	207436	-	silA	Cu(+)/Ag(+) efflux RND transporter permease subunit SilA	plus	STRESS	METAL	COPPER/SILVER	COPPER/SILVER	BLASTX	1048	1048	100	98.66	1048	AAD11749.1	Cu(+)/Ag(+) efflux RND transporter permease subunit SilA	NA	NA
NA	.44994_2_169.7	207450	208739	-	silB	Cu(+)/Ag(+) efflux RND transporter periplasmic adaptor subunit SilB	plus	STRESS	METAL	COPPER/SILVER	COPPER/SILVER	BLASTX	430	430	100	96.28	430	AAD11748.1	Cu(+)/Ag(+) efflux RND transporter periplasmic adaptor subunit SilB	NA	NA
NA	.44994_2_169.7	208856	209206	-	silF	Cu(+)/Ag(+) efflux RND transporter periplasmic metallochaperone SilF	plus	STRESS	METAL	COPPER/SILVER	COPPER/SILVER	BLASTX	117	117	100	97.44	117	KGL71342.1	Cu(+)/Ag(+) efflux RND transporter periplasmic metallochaperone SilF	NA	NA
NA	.44994_2_169.7	209237	210619	-	silC	Cu(+)/Ag(+) efflux RND transporter outer membrane channel SilC	plus	STRESS	METAL	COPPER/SILVER	COPPER/SILVER	BLASTX	461	461	100	98.05	461	SPD96884.1	Cu(+)/Ag(+) efflux RND transporter outer membrane channel SilC	NA	NA
NA	.44994_2_169.7	210809	211486	+	silR	copper/silver response regulator transcription factor SilR	plus	STRESS	METAL	COPPER/SILVER	COPPER/SILVER	BLASTX	226	226	100	97.79	226	SPD96883.1	copper/silver response regulator transcription factor SilR	NA	NA
NA	.44994_2_169.7	211482	212954	+	silS	copper/silver sensor histidine kinase SilS	plus	STRESS	METAL	COPPER/SILVER	COPPER/SILVER	BLASTX	491	491	100	98.37	491	SPD96882.1	copper/silver sensor histidine kinase SilS	NA	NA
NA	.44994_2_169.7	213208	213636	+	silE	silver-binding protein SilE	plus	STRESS	METAL	SILVER	SILVER	EXACTX	143	143	100	100	143	AAD11743.1	silver-binding protein SilE	NA	NA
NA	.44994_2_169.9	54931	56019	-	pmrB_Y358N	Escherichia colistin resistant PmrB	core	AMR	POINT	COLISTIN	COLISTIN	POINTX	363	363	100	99.45	363	WP_001300761.1	two-component system sensor histidine kinase PmrB	NA	NA
NA	.44994_2_169.9	100559	101689	-	blaEC	BlaEC family class C beta-lactamase	plus	AMR	AMR	BETA-LACTAM	BETA-LACTAM	BLASTX	377	377	100	98.41	377	WP_063610930.1	extended-spectrum class C beta-lactamase EC-15	NA	NA
Protein identifier	Contig id	Start	Stop	Strand	Gene symbol	Sequence name	Scope	Element type	Element subtype	Class	Subclass	Method	Target length	Reference sequence length	% Coverage of reference sequence	% Identity to reference sequence	Alignment length	Accession of closest sequence	Name of closest sequence	HMM id	HMM description
NA	.44994_2_16.1	27698	29497	+	ybtP	yersiniabactin ABC transporter ATP-binding/permease protein YbtP	plus	VIRULENCE	VIRULENCE	NA	NA	BLASTX	600	600	100	99.5	600	CAA21388.1	yersiniabactin ABC transporter ATP-binding/permease protein YbtP	NA	NA
NA	.44994_2_16.1	29487	31286	+	ybtQ	yersiniabactin ABC transporter ATP-binding/permease protein YbtQ	plus	VIRULENCE	VIRULENCE	NA	NA	BLASTX	600	600	100	99.67	600	AAC69584.1	yersiniabactin ABC transporter ATP-binding/permease protein YbtQ	NA	NA
NA	.44994_2_16.1	67003	67332	+	emrE	multidrug efflux SMR transporter EmrE	plus	STRESS	BIOCIDE	EFFLUX	EFFLUX	BLASTX	110	110	100	98.18	110	CAA77936.1	multidrug efflux SMR transporter EmrE	NA	NA
NA	.44994_2_16.101	2617	3474	-	blaTEM-1	broad-spectrum class A beta-lactamase TEM-1	core	AMR	AMR	BETA-LACTAM	BETA-LACTAM	ALLELEX	286	286	100	100	286	WP_000027057.1	broad-spectrum class A beta-lactamase TEM-1	NA	NA
NA	.44994_2_16.18	1252	2337	+	capU	putative hexosyltransferase CapU	plus	VIRULENCE	VIRULENCE	NA	NA	EXACTX	362	362	100	100	362	AEQ15694.1	putative hexosyltransferase CapU	NA	NA
NA	.44994_2_16.23	17979	18242	+	ymgB	biofilm/acid-resistance regulator AriR	plus	STRESS	ACID	NA	NA	EXACTX	88	88	100	100	88	AAC74250.1	biofilm/acid-resistance regulator AriR	NA	NA
NA	.44994_2_16.25	56368	58455	+	iha	bifunctional siderophore receptor/adhesin Iha	plus	VIRULENCE	VIRULENCE	NA	NA	BLASTX	696	696	100	99.71	696	AAG55323.1	bifunctional siderophore receptor/adhesin Iha	NA	NA
NA	.44994_2_16.31	3790	4920	-	blaEC	BlaEC family class C beta-lactamase	plus	AMR	AMR	BETA-LACTAM	BETA-LACTAM	BLASTX	377	377	100	98.41	377	WP_063610930.1	extended-spectrum class C beta-lactamase EC-15	NA	NA
NA	.44994_2_16.4	99170	103417	+	fdeC	intimin-like adhesin FdeC	plus	VIRULENCE	VIRULENCE	NA	NA	BLASTX	1416	1416	100	94.07	1416	ABE05822.1	intimin-like adhesin FdeC	NA	NA
NA	.44994_2_16.54	13960	14298	-	iss	increased serum survival lipoprotein Iss	plus	VIRULENCE	VIRULENCE	NA	NA	EXACTX	113	113	100	100	113	CAQ97644.1	increased serum survival lipoprotein Iss	NA	NA
NA	.44994_2_16.61	15236	16432	-	tet(A)	tetracycline efflux MFS transporter Tet(A)	core	AMR	AMR	TETRACYCLINE	TETRACYCLINE	EXACTX	399	399	100	100	399	WP_000804064.1	tetracycline efflux MFS transporter Tet(A)	NA	NA
NA	.44994_2_16.61	18468	18899	-	merR	mercury resistance transcriptional regulator MerR	plus	STRESS	METAL	MERCURY	MERCURY	BLASTX	144	144	100	93.75	144	CAA77320.1	mercury resistance transcriptional regulator MerR	NA	NA
NA	.44994_2_16.61	18971	19318	+	merT	mercuric transport protein MerT	plus	STRESS	METAL	MERCURY	MERCURY	EXACTX	116	116	100	100	116	AAB59075.1	mercuric transport protein MerT	NA	NA
NA	.44994_2_16.61	19335	19607	+	merP	mercury resistance system periplasmic binding protein MerP	plus	STRESS	METAL	MERCURY	MERCURY	BLASTX	91	91	100	90.11	91	AAC38219.1	mercury resistance system periplasmic binding protein MerP	NA	NA
NA	.44994_2_16.61	19646	20065	+	merC	organomercurial transporter MerC	plus	STRESS	METAL	MERCURY	ORGANOMERCURY	EXACTX	140	140	100	100	140	AAC33908.1	organomercurial transporter MerC	NA	NA
NA	.44994_2_16.64	534	1742	+	mdtM	multidrug efflux MFS transporter MdtM	plus	AMR	AMR	EFFLUX	EFFLUX	BLASTX	403	410	98.29	97.27	403	AAC77293.1	multidrug efflux MFS transporter MdtM	NA	NA
NA	.44994_2_16.66	5447	8026	-	afaC	AfaC-I/III family usher protein	plus	VIRULENCE	VIRULENCE	NA	NA	BLASTX	860	860	100	99.65	860	CAW30799.1	AfaC-I/III family usher protein	NA	NA
NA	.44994_2_16.66	8147	8863	-	nfaE	Dr family non-fimbrial adhesin I chaperone NfaE	plus	VIRULENCE	VIRULENCE	NA	NA	BLASTX	239	247	96.76	99.58	239	AAK17180.1	Dr family non-fimbrial adhesin I chaperone NfaE	NA	NA
NA	.44994_2_16.72	3713	4369	+	catA1	type A-1 chloramphenicol O-acetyltransferase	core	AMR	AMR	PHENICOL	CHLORAMPHENICOL	EXACTX	219	219	100	100	219	WP_000412211.1	type A-1 chloramphenicol O-acetyltransferase	NA	NA
NA	.44994_2_16.72	10396	10866	+	dfrA7	trimethoprim-resistant dihydrofolate reductase DfrA7	core	AMR	AMR	TRIMETHOPRIM	TRIMETHOPRIM	EXACTX	157	157	100	100	157	WP_000703418.1	trimethoprim-resistant dihydrofolate reductase DfrA7	NA	NA
NA	.44994_2_16.72	11099	11443	+	qacEdelta1	quaternary ammonium compound efflux SMR transporter QacE delta 1	core	STRESS	BIOCIDE	QUATERNARY AMMONIUM	QUATERNARY AMMONIUM	ALLELEX	115	115	100	100	115	WP_000679427.1	quaternary ammonium compound efflux SMR transporter QacE delta 1	NA	NA
NA	.44994_2_16.72	11440	12210	+	sul1	sulfonamide-resistant dihydropteroate synthase Sul1	core	AMR	AMR	SULFONAMIDE	SULFONAMIDE	BLASTX	257	275	93.45	98.83	257	WP_063855066.1	sulfonamide-resistant dihydropteroate synthase Sul1	NA	NA
NA	.44994_2_16.76	3330	6431	+	acrF	multidrug efflux RND transporter permease subunit AcrF	plus	AMR	AMR	EFFLUX	EFFLUX	BLASTX	1034	1034	100	99.9	1034	AAC76298.1	multidrug efflux RND transporter permease subunit AcrF	NA	NA
NA	.44994_2_16.82	1706	3427	+	iucA	aerobactin synthase IucA	plus	VIRULENCE	VIRULENCE	NA	NA	BLASTX	574	576	100	95.14	576	EGI25746.1	aerobactin synthase IucA	NA	NA
NA	.44994_2_16.82	3431	4375	+	iucB	N(6)-hydroxylysine O-acetyltransferase IucB	plus	VIRULENCE	VIRULENCE	NA	NA	BLASTX	315	315	100	95.87	315	AAN82074.1	N(6)-hydroxylysine O-acetyltransferase IucB	NA	NA
NA	.44994_2_16.82	4378	6117	+	iucC	NIS family aerobactin synthetase IucC	plus	VIRULENCE	VIRULENCE	NA	NA	BLASTX	580	580	100	97.59	580	AAN82073.1	NIS family aerobactin synthetase IucC	NA	NA
NA	.44994_2_16.82	6117	7391	+	iucD	NADPH-dependent L-lysine N(6)-monooxygenase IucD	plus	VIRULENCE	VIRULENCE	NA	NA	BLASTX	425	445	95.51	97.65	425	AAD44749.1	NADPH-dependent L-lysine N(6)-monooxygenase IucD	NA	NA
NA	.44994_2_16.82	7488	9674	+	iutA	ferric aerobactin receptor IutA	plus	VIRULENCE	VIRULENCE	NA	NA	BLASTX	729	731	99.73	89.85	729	AAN45165.2	ferric aerobactin receptor IutA	NA	NA
NA	.44994_2_16.98	2004	2816	+	sul2	sulfonamide-resistant dihydropteroate synthase Sul2	core	AMR	AMR	SULFONAMIDE	SULFONAMIDE	EXACTX	271	271	100	100	271	WP_001043265.1	sulfonamide-resistant dihydropteroate synthase Sul2	NA	NA
NA	.44994_2_16.98	2856	3680	+	aph(3'')-Ib	aminoglycoside O-phosphotransferase APH(3'')-Ib	core	AMR	AMR	AMINOGLYCOSIDE	STREPTOMYCIN	EXACTX	275	275	100	100	275	WP_109545041.1	aminoglycoside O-phosphotransferase APH(3'')-Ib	NA	NA
NA	.44994_2_16.98	3683	4516	+	aph(6)-Id	aminoglycoside O-phosphotransferase APH(6)-Id	core	AMR	AMR	AMINOGLYCOSIDE	STREPTOMYCIN	EXACTX	278	278	100	100	278	WP_000480968.1	aminoglycoside O-phosphotransferase APH(6)-Id	NA	NA
Protein identifier	Contig id	Start	Stop	Strand	Gene symbol	Sequence name	Scope	Element type	Element subtype	Class	Subclass	Method	Target length	Reference sequence length	% Coverage of reference sequence	% Identity to reference sequence	Alignment length	Accession of closest sequence	Name of closest sequence	HMM id	HMM description
NA	.44994_2_170.1	76957	78375	-	espX1	type III secretion system effector EspX1	plus	VIRULENCE	VIRULENCE	NA	NA	BLASTX	473	473	100	89.22	473	ADD54679.1	type III secretion system effector EspX1	NA	NA
NA	.44994_2_170.12	22287	22550	+	ymgB	biofilm/acid-resistance regulator AriR	plus	STRESS	ACID	NA	NA	EXACTX	88	88	100	100	88	AAC74250.1	biofilm/acid-resistance regulator AriR	NA	NA
NA	.44994_2_170.2	349309	352410	+	acrF	multidrug efflux RND transporter permease subunit AcrF	plus	AMR	AMR	EFFLUX	EFFLUX	EXACTX	1034	1034	100	100	1034	AAC76298.1	multidrug efflux RND transporter permease subunit AcrF	NA	NA
NA	.44994_2_170.24	71378	72607	-	mdtM	multidrug efflux MFS transporter MdtM	plus	AMR	AMR	EFFLUX	EFFLUX	BLASTX	410	410	100	97.8	410	AAC77293.1	multidrug efflux MFS transporter MdtM	NA	NA
NA	.44994_2_170.3	164808	167432	+	gyrA_S83V	Escherichia quinolone resistant GyrA	core	AMR	POINT	QUINOLONE	QUINOLONE	POINTX	875	878	99.66	99.09	875	WP_001281243.1	DNA gyrase subunit A GyrA	NA	NA
NA	.44994_2_170.30	22595	23098	-	aaiC	type VI secretion system protein AaiC/Hcp2	plus	VIRULENCE	VIRULENCE	NA	NA	EXACTX	168	168	100	100	168	CBG37385.1	type VI secretion system protein AaiC/Hcp2	NA	NA
NA	.44994_2_170.31	44654	46453	-	ybtQ	yersiniabactin ABC transporter ATP-binding/permease protein YbtQ	plus	VIRULENCE	VIRULENCE	NA	NA	BLASTX	600	600	100	99.67	600	AAC69584.1	yersiniabactin ABC transporter ATP-binding/permease protein YbtQ	NA	NA
NA	.44994_2_170.31	46443	48242	-	ybtP	yersiniabactin ABC transporter ATP-binding/permease protein YbtP	plus	VIRULENCE	VIRULENCE	NA	NA	BLASTX	600	600	100	99.33	600	CAA21388.1	yersiniabactin ABC transporter ATP-binding/permease protein YbtP	NA	NA
NA	.44994_2_170.33	35583	37775	-	iutA	ferric aerobactin receptor IutA	plus	VIRULENCE	VIRULENCE	NA	NA	BLASTX	731	731	100	99.18	731	AAN45165.2	ferric aerobactin receptor IutA	NA	NA
NA	.44994_2_170.33	37784	39118	-	iucD	NADPH-dependent L-lysine N(6)-monooxygenase IucD	plus	VIRULENCE	VIRULENCE	NA	NA	BLASTX	445	445	100	98.65	445	AAD44749.1	NADPH-dependent L-lysine N(6)-monooxygenase IucD	NA	NA
NA	.44994_2_170.33	39118	40857	-	iucC	NIS family aerobactin synthetase IucC	plus	VIRULENCE	VIRULENCE	NA	NA	BLASTX	580	580	100	99.83	580	AAN82073.1	NIS family aerobactin synthetase IucC	NA	NA
NA	.44994_2_170.33	40860	41804	-	iucB	N(6)-hydroxylysine O-acetyltransferase IucB	plus	VIRULENCE	VIRULENCE	NA	NA	EXACTX	315	315	100	100	315	AAN82074.1	N(6)-hydroxylysine O-acetyltransferase IucB	NA	NA
NA	.44994_2_170.33	41808	43529	-	iucA	aerobactin synthase IucA	plus	VIRULENCE	VIRULENCE	NA	NA	BLASTX	574	576	100	98.61	576	EGI25746.1	aerobactin synthase IucA	NA	NA
NA	.44994_2_170.36	10346	10570	+	mchB	microcin H47	plus	VIRULENCE	VIRULENCE	NA	NA	EXACTX	75	75	100	100	75	CAB54534.2	microcin H47	NA	NA
NA	.44994_2_170.36	14292	16385	+	mchF	microcin H47 export transporter peptidase/ATP-binding subunit MchF	plus	VIRULENCE	VIRULENCE	NA	NA	EXACTX	698	698	100	100	698	CAJ44959.1	microcin H47 export transporter peptidase/ATP-binding subunit MchF	NA	NA
NA	.44994_2_170.36	34507	36594	-	iha	bifunctional siderophore receptor/adhesin Iha	plus	VIRULENCE	VIRULENCE	NA	NA	EXACTX	696	696	100	100	696	AAG55323.1	bifunctional siderophore receptor/adhesin Iha	NA	NA
NA	.44994_2_170.4	206033	210280	-	fdeC	intimin-like adhesin FdeC	plus	VIRULENCE	VIRULENCE	NA	NA	BLASTX	1416	1416	100	94.14	1416	ABE05822.1	intimin-like adhesin FdeC	NA	NA
NA	.44994_2_170.41	24221	25306	-	capU	putative hexosyltransferase CapU	plus	VIRULENCE	VIRULENCE	NA	NA	EXACTX	362	362	100	100	362	AEQ15694.1	putative hexosyltransferase CapU	NA	NA
NA	.44994_2_170.44	10501	11736	-	aatA	dispersin export ABC transporter outer membrane protein AatA	plus	VIRULENCE	VIRULENCE	NA	NA	BLASTX	412	412	100	99.27	412	CAU95796.1	dispersin export ABC transporter outer membrane protein AatA	NA	NA
NA	.44994_2_170.44	17164	17361	-	aar	AggR-activated transcriptional regulator Aar	plus	VIRULENCE	VIRULENCE	NA	NA	EXACTX	66	66	100	100	66	ASK37426.1	AggR-activated transcriptional regulator Aar	NA	NA
NA	.44994_2_170.44	18092	18439	+	aap	dispersin Aap	plus	VIRULENCE	VIRULENCE	NA	NA	BLASTX	116	116	100	95.69	116	CBG27807.1	dispersin Aap	NA	NA
NA	.44994_2_170.44	19280	20074	+	aggR	aggregative adherence transcriptional regulator AggR	plus	VIRULENCE	VIRULENCE	NA	NA	EXACTX	265	265	100	100	265	CAA83535.1	aggregative adherence transcriptional regulator AggR	NA	NA
NA	.44994_2_170.5	644	4528	+	sat	serine protease autotransporter toxin Sat	plus	VIRULENCE	VIRULENCE	NA	NA	BLASTX	1295	1295	100	99.69	1295	AFK88558.1	serine protease autotransporter toxin Sat	NA	NA
NA	.44994_2_170.51	392	856	-	terW	tellurium resistance protein TerW	plus	STRESS	METAL	TELLURIUM	TELLURIUM	EXACTX	155	155	100	100	155	AAC44736.1	tellurium resistance protein TerW	NA	NA
NA	.44994_2_170.51	7429	8007	+	terZ	tellurium resistance-associated protein TerZ	plus	STRESS	METAL	TELLURIUM	TELLURIUM	BLASTX	193	193	100	98.96	193	AAA86846.1	tellurium resistance-associated protein TerZ	NA	NA
NA	.44994_2_170.51	10757	11332	+	terD	tellurium resistance membrane protein TerD	plus	STRESS	METAL	TELLURIUM	TELLURIUM	BLASTX	192	192	100	95.31	192	AAA98292.1	tellurium resistance membrane protein TerD	NA	NA
NA	.44994_2_170.54	312	782	-	dfrA14	trimethoprim-resistant dihydrofolate reductase DfrA14	core	AMR	AMR	TRIMETHOPRIM	TRIMETHOPRIM	EXACTX	157	157	100	100	157	WP_004201280.1	trimethoprim-resistant dihydrofolate reductase DfrA14	NA	NA
NA	.44994_2_170.54	6233	7045	+	sul2	sulfonamide-resistant dihydropteroate synthase Sul2	core	AMR	AMR	SULFONAMIDE	SULFONAMIDE	EXACTX	271	271	100	100	271	WP_001043260.1	sulfonamide-resistant dihydropteroate synthase Sul2	NA	NA
NA	.44994_2_170.54	7085	7909	+	aph(3'')-Ib	aminoglycoside O-phosphotransferase APH(3'')-Ib	core	AMR	AMR	AMINOGLYCOSIDE	STREPTOMYCIN	EXACTX	275	275	100	100	275	WP_109545041.1	aminoglycoside O-phosphotransferase APH(3'')-Ib	NA	NA
NA	.44994_2_170.54	7912	8745	+	aph(6)-Id	aminoglycoside O-phosphotransferase APH(6)-Id	core	AMR	AMR	AMINOGLYCOSIDE	STREPTOMYCIN	EXACTX	278	278	100	100	278	WP_000480968.1	aminoglycoside O-phosphotransferase APH(6)-Id	NA	NA
NA	.44994_2_170.54	10738	11934	+	tet(A)	tetracycline efflux MFS transporter Tet(A)	core	AMR	AMR	TETRACYCLINE	TETRACYCLINE	EXACTX	399	399	100	100	399	WP_012579085.1	tetracycline efflux MFS transporter Tet(A)	NA	NA
NA	.44994_2_170.54	13248	14105	-	blaTEM-1	broad-spectrum class A beta-lactamase TEM-1	core	AMR	AMR	BETA-LACTAM	BETA-LACTAM	ALLELEX	286	286	100	100	286	WP_000027057.1	broad-spectrum class A beta-lactamase TEM-1	NA	NA
NA	.44994_2_170.60	5972	10060	+	espI	serine protease autotransporter EspI	plus	VIRULENCE	VIRULENCE	NA	NA	BLASTX	1363	1363	100	98.97	1363	BAI32516.1	serine protease autotransporter EspI	NA	NA
NA	.44994_2_170.62	512	1024	-	agg5A	aggregative adherence fimbria V major subunit Agg5A	plus	VIRULENCE	VIRULENCE	NA	NA	BLASTX	171	171	100	97.66	171	BAI44131.1	aggregative adherence fimbria V major subunit Agg5A	NA	NA
NA	.44994_2_170.62	1202	1639	-	agg3B	aggregative adherence fimbria 3 minor subunit Agg3B	plus	VIRULENCE	VIRULENCE	NA	NA	EXACTX	146	146	100	100	146	AAM88297.1	aggregative adherence fimbria 3 minor subunit Agg3B	NA	NA
NA	.44994_2_170.62	1656	4184	-	agg3C	aggregative adherence fimbria 3 usher protein Agg3C	plus	VIRULENCE	VIRULENCE	NA	NA	BLASTX	843	843	100	99.64	843	AXV27948.1	aggregative adherence fimbria 3 usher protein Agg3C	NA	NA
NA	.44994_2_170.62	4260	5009	-	agg3D	aggregative adherence fimbria 3 chaperone Agg3D	plus	VIRULENCE	VIRULENCE	NA	NA	BLASTX	250	250	100	99.2	250	CAU95824.1	aggregative adherence fimbria 3 chaperone Agg3D	NA	NA
NA	.44994_2_170.64	1167	5282	-	pic	serine protease autotransporter toxin Pic	plus	VIRULENCE	VIRULENCE	NA	NA	EXACTX	1372	1372	100	100	1372	CAU99295.1	serine protease autotransporter toxin Pic	NA	NA
NA	.44994_2_170.8	143309	144439	+	blaEC	BlaEC family class C beta-lactamase	plus	AMR	AMR	BETA-LACTAM	BETA-LACTAM	EXACTX	377	377	100	100	377	AAC77110.1	BlaEC family class C beta-lactamase	NA	NA
Protein identifier	Contig id	Start	Stop	Strand	Gene symbol	Sequence name	Scope	Element type	Element subtype	Class	Subclass	Method	Target length	Reference sequence length	% Coverage of reference sequence	% Identity to reference sequence	Alignment length	Accession of closest sequence	Name of closest sequence	HMM id	HMM description
NA	.44994_2_171.1	67746	69164	-	espX1	type III secretion system effector EspX1	plus	VIRULENCE	VIRULENCE	NA	NA	BLASTX	473	473	100	92.39	473	ADD54679.1	type III secretion system effector EspX1	NA	NA
NA	.44994_2_171.1	348942	350297	-	glpT_E448K	Escherichia fosfomycin resistant GlpT	core	AMR	POINT	FOSFOMYCIN	FOSFOMYCIN	POINTX	452	452	100	99.78	452	WP_000948731.1	glycerol-3-phosphate transporter GlpT	NA	NA
NA	.44994_2_171.10	23531	23794	+	ymgB	biofilm/acid-resistance regulator AriR	plus	STRESS	ACID	NA	NA	EXACTX	88	88	100	100	88	AAC74250.1	biofilm/acid-resistance regulator AriR	NA	NA
NA	.44994_2_171.101	898	4782	+	sat	serine protease autotransporter toxin Sat	plus	VIRULENCE	VIRULENCE	NA	NA	BLASTX	1295	1295	100	99.77	1295	CAE55775.1	serine protease autotransporter toxin Sat	NA	NA
NA	.44994_2_171.102	586	2673	-	iha	bifunctional siderophore receptor/adhesin Iha	plus	VIRULENCE	VIRULENCE	NA	NA	EXACTX	696	696	100	100	696	AAN82058.1	bifunctional siderophore receptor/adhesin Iha	NA	NA
NA	.44994_2_171.103	692	1252	-	papH	P fimbrial minor subunit PapH	plus	VIRULENCE	VIRULENCE	NA	NA	BLASTX	187	195	95.9	93.05	187	CAA43563.1	P fimbrial minor subunit PapH	NA	NA
NA	.44994_2_171.103	1342	1905	-	papA	P fimbria major subunit PapA	plus	VIRULENCE	VIRULENCE	NA	NA	BLASTX	188	185	100	86.24	189	CAA43562.1	P fimbria major subunit PapA	NA	NA
NA	.44994_2_171.118	3270	3599	-	emrE	multidrug efflux SMR transporter EmrE	plus	STRESS	BIOCIDE	EFFLUX	EFFLUX	BLASTX	110	110	100	98.18	110	CAA77936.1	multidrug efflux SMR transporter EmrE	NA	NA
NA	.44994_2_171.122	1	492	+	papF	P fimbrial tip protein PapF	plus	VIRULENCE	VIRULENCE	NA	NA	BLASTX	164	167	98.8	91.52	165	CAA43569.1	P fimbrial tip protein PapF	NA	NA
NA	.44994_2_171.122	539	1546	+	papG-II	P fimbria tip G-adhesin PapG-II	plus	VIRULENCE	VIRULENCE	NA	NA	BLASTX	336	337	100	98.81	337	AAA24293.1	P fimbria tip G-adhesin PapG-II	NA	NA
NA	.44994_2_171.124	304	588	-	papA	P fimbria major subunit PapA	plus	VIRULENCE	VIRULENCE	NA	NA	PARTIALX	95	185	51.89	87.5	96	CAA43562.1	P fimbria major subunit PapA	NA	NA
NA	.44994_2_171.24	40716	41786	+	blaEC	BlaEC family class C beta-lactamase	plus	AMR	AMR	BETA-LACTAM	BETA-LACTAM	BLASTX	357	377	94.69	97.76	357	WP_063610930.1	extended-spectrum class C beta-lactamase EC-15	NA	NA
NA	.44994_2_171.4	5847	8948	-	acrF	multidrug efflux RND transporter permease subunit AcrF	plus	AMR	AMR	EFFLUX	EFFLUX	BLASTX	1034	1034	100	99.42	1034	AAC76298.1	multidrug efflux RND transporter permease subunit AcrF	NA	NA
NA	.44994_2_171.45	11110	12909	-	ybtQ	yersiniabactin ABC transporter ATP-binding/permease protein YbtQ	plus	VIRULENCE	VIRULENCE	NA	NA	BLASTX	600	600	100	99.5	600	AAC69584.1	yersiniabactin ABC transporter ATP-binding/permease protein YbtQ	NA	NA
NA	.44994_2_171.45	12899	14698	-	ybtP	yersiniabactin ABC transporter ATP-binding/permease protein YbtP	plus	VIRULENCE	VIRULENCE	NA	NA	BLASTX	600	600	100	99.5	600	CAA21388.1	yersiniabactin ABC transporter ATP-binding/permease protein YbtP	NA	NA
NA	.44994_2_171.50	152	1231	+	mdtM	multidrug efflux MFS transporter MdtM	plus	AMR	AMR	EFFLUX	EFFLUX	PARTIALX	360	410	87.8	99.17	360	AAC77293.1	multidrug efflux MFS transporter MdtM	NA	NA
NA	.44994_2_171.74	1388	4459	+	hlyA-alpha	RTX toxin hemolysin HlyA	plus	VIRULENCE	VIRULENCE	NA	NA	BLASTX	1024	1024	100	97.27	1024	CAQ77251.1	RTX toxin hemolysin HlyA	NA	NA
NA	.44994_2_171.79	1514	3235	+	iucA	aerobactin synthase IucA	plus	VIRULENCE	VIRULENCE	NA	NA	BLASTX	574	576	100	98.44	576	EGI25746.1	aerobactin synthase IucA	NA	NA
NA	.44994_2_171.79	3239	4183	+	iucB	N(6)-hydroxylysine O-acetyltransferase IucB	plus	VIRULENCE	VIRULENCE	NA	NA	BLASTX	315	315	100	99.68	315	AAN82074.1	N(6)-hydroxylysine O-acetyltransferase IucB	NA	NA
NA	.44994_2_171.79	4186	5925	+	iucC	NIS family aerobactin synthetase IucC	plus	VIRULENCE	VIRULENCE	NA	NA	BLASTX	580	580	100	99.48	580	AAN82073.1	NIS family aerobactin synthetase IucC	NA	NA
NA	.44994_2_171.79	5925	7259	+	iucD	NADPH-dependent L-lysine N(6)-monooxygenase IucD	plus	VIRULENCE	VIRULENCE	NA	NA	BLASTX	445	445	100	99.78	445	AAD44749.1	NADPH-dependent L-lysine N(6)-monooxygenase IucD	NA	NA
NA	.44994_2_171.79	7268	9460	+	iutA	ferric aerobactin receptor IutA	plus	VIRULENCE	VIRULENCE	NA	NA	BLASTX	731	731	100	99.73	731	AAN45165.2	ferric aerobactin receptor IutA	NA	NA
NA	.44994_2_171.8	3445	5490	-	ireA	TonB-dependent siderophore receptor IreA	plus	VIRULENCE	VIRULENCE	NA	NA	EXACTX	682	682	100	100	682	ABJ02430.1	TonB-dependent siderophore receptor IreA	NA	NA
NA	.44994_2_171.90	820	1320	+	papF	P fimbrial tip protein PapF	plus	VIRULENCE	VIRULENCE	NA	NA	BLASTX	167	167	100	97.6	167	CAA43569.1	P fimbrial tip protein PapF	NA	NA
NA	.44994_2_171.93	3465	4277	+	sul2	sulfonamide-resistant dihydropteroate synthase Sul2	core	AMR	AMR	SULFONAMIDE	SULFONAMIDE	EXACTX	271	271	100	100	271	WP_001043260.1	sulfonamide-resistant dihydropteroate synthase Sul2	NA	NA
NA	.44994_2_171.93	4317	4868	+	aph(3'')-Ib	aminoglycoside O-phosphotransferase APH(3'')-Ib	core	AMR	AMR	AMINOGLYCOSIDE	STREPTOMYCIN	PARTIALX	184	275	66.91	100	184	WP_109545041.1	aminoglycoside O-phosphotransferase APH(3'')-Ib	NA	NA
NA	.44994_2_171.93	4889	5359	+	dfrA14	trimethoprim-resistant dihydrofolate reductase DfrA14	core	AMR	AMR	TRIMETHOPRIM	TRIMETHOPRIM	EXACTX	157	157	100	100	157	WP_021529707.1	trimethoprim-resistant dihydrofolate reductase DfrA14	NA	NA
NA	.44994_2_171.93	5712	6545	+	aph(6)-Id	aminoglycoside O-phosphotransferase APH(6)-Id	core	AMR	AMR	AMINOGLYCOSIDE	STREPTOMYCIN	EXACTX	278	278	100	100	278	WP_000480968.1	aminoglycoside O-phosphotransferase APH(6)-Id	NA	NA
Protein identifier	Contig id	Start	Stop	Strand	Gene symbol	Sequence name	Scope	Element type	Element subtype	Class	Subclass	Method	Target length	Reference sequence length	% Coverage of reference sequence	% Identity to reference sequence	Alignment length	Accession of closest sequence	Name of closest sequence	HMM id	HMM description
NA	.44994_2_172.3	135725	137143	+	espX1	type III secretion system effector EspX1	plus	VIRULENCE	VIRULENCE	NA	NA	BLASTX	473	473	100	88.58	473	ADD54679.1	type III secretion system effector EspX1	NA	NA
NA	.44994_2_172.33	5058	6188	+	blaEC	BlaEC family class C beta-lactamase	plus	AMR	AMR	BETA-LACTAM	BETA-LACTAM	BLASTX	377	377	100	98.41	377	WP_063610930.1	extended-spectrum class C beta-lactamase EC-15	NA	NA
NA	.44994_2_172.34	5876	8977	-	acrF	multidrug efflux RND transporter permease subunit AcrF	plus	AMR	AMR	EFFLUX	EFFLUX	BLASTX	1034	1034	100	99.81	1034	AAC76298.1	multidrug efflux RND transporter permease subunit AcrF	NA	NA
NA	.44994_2_172.35	607	1419	+	sul2	sulfonamide-resistant dihydropteroate synthase Sul2	core	AMR	AMR	SULFONAMIDE	SULFONAMIDE	EXACTX	271	271	100	100	271	WP_001043260.1	sulfonamide-resistant dihydropteroate synthase Sul2	NA	NA
NA	.44994_2_172.35	1459	2283	+	aph(3'')-Ib	aminoglycoside O-phosphotransferase APH(3'')-Ib	core	AMR	AMR	AMINOGLYCOSIDE	STREPTOMYCIN	EXACTX	275	275	100	100	275	WP_109545041.1	aminoglycoside O-phosphotransferase APH(3'')-Ib	NA	NA
NA	.44994_2_172.35	2286	3119	+	aph(6)-Id	aminoglycoside O-phosphotransferase APH(6)-Id	core	AMR	AMR	AMINOGLYCOSIDE	STREPTOMYCIN	EXACTX	278	278	100	100	278	WP_000480972.1	aminoglycoside O-phosphotransferase APH(6)-Id	NA	NA
NA	.44994_2_172.35	4176	5372	+	tet(A)	tetracycline efflux MFS transporter Tet(A)	core	AMR	AMR	TETRACYCLINE	TETRACYCLINE	EXACTX	399	399	100	100	399	WP_000804064.1	tetracycline efflux MFS transporter Tet(A)	NA	NA
NA	.44994_2_172.35	7838	8695	+	blaTEM-1	broad-spectrum class A beta-lactamase TEM-1	core	AMR	AMR	BETA-LACTAM	BETA-LACTAM	ALLELEX	286	286	100	100	286	WP_000027057.1	broad-spectrum class A beta-lactamase TEM-1	NA	NA
NA	.44994_2_172.4	107398	107661	-	ymgB	biofilm/acid-resistance regulator AriR	plus	STRESS	ACID	NA	NA	EXACTX	88	88	100	100	88	AAC74250.1	biofilm/acid-resistance regulator AriR	NA	NA
NA	.44994_2_172.48	6672	8759	+	iha	bifunctional siderophore receptor/adhesin Iha	plus	VIRULENCE	VIRULENCE	NA	NA	EXACTX	696	696	100	100	696	ADN47767.1	bifunctional siderophore receptor/adhesin Iha	NA	NA
NA	.44994_2_172.55	21838	22167	+	emrE	multidrug efflux SMR transporter EmrE	plus	STRESS	BIOCIDE	EFFLUX	EFFLUX	BLASTX	110	110	100	98.18	110	CAA77936.1	multidrug efflux SMR transporter EmrE	NA	NA
NA	.44994_2_172.56	22764	23993	-	mdtM	multidrug efflux MFS transporter MdtM	plus	AMR	AMR	EFFLUX	EFFLUX	BLASTX	410	410	100	96.83	410	AAC77293.1	multidrug efflux MFS transporter MdtM	NA	NA
NA	.44994_2_172.59	15917	20164	-	fdeC	intimin-like adhesin FdeC	plus	VIRULENCE	VIRULENCE	NA	NA	BLASTX	1416	1416	100	94.14	1416	ABE05822.1	intimin-like adhesin FdeC	NA	NA
NA	.44994_2_172.65	2285	4006	+	iucA	aerobactin synthase IucA	plus	VIRULENCE	VIRULENCE	NA	NA	BLASTX	574	576	100	98.44	576	EGI25746.1	aerobactin synthase IucA	NA	NA
NA	.44994_2_172.65	4010	4954	+	iucB	N(6)-hydroxylysine O-acetyltransferase IucB	plus	VIRULENCE	VIRULENCE	NA	NA	BLASTX	315	315	100	99.68	315	AAN82074.1	N(6)-hydroxylysine O-acetyltransferase IucB	NA	NA
NA	.44994_2_172.65	4957	6696	+	iucC	NIS family aerobactin synthetase IucC	plus	VIRULENCE	VIRULENCE	NA	NA	BLASTX	580	580	100	99.14	580	AAN82073.1	NIS family aerobactin synthetase IucC	NA	NA
NA	.44994_2_172.65	6696	7970	+	iucD	NADPH-dependent L-lysine N(6)-monooxygenase IucD	plus	VIRULENCE	VIRULENCE	NA	NA	BLASTX	425	445	95.51	97.65	425	AAD44749.1	NADPH-dependent L-lysine N(6)-monooxygenase IucD	NA	NA
NA	.44994_2_172.65	8067	10253	+	iutA	ferric aerobactin receptor IutA	plus	VIRULENCE	VIRULENCE	NA	NA	BLASTX	729	731	99.73	89.85	729	AAN45165.2	ferric aerobactin receptor IutA	NA	NA
NA	.44994_2_172.65	11201	15085	+	sat	serine protease autotransporter toxin Sat	plus	VIRULENCE	VIRULENCE	NA	NA	BLASTX	1295	1295	100	99.92	1295	CAE55775.1	serine protease autotransporter toxin Sat	NA	NA
NA	.44994_2_172.74	1723	2895	-	senB	enterotoxin production-related protein TieB	plus	VIRULENCE	VIRULENCE	NA	NA	EXACTX	391	391	100	100	391	AAZ89288.1	enterotoxin production-related protein TieB	NA	NA
NA	.44994_2_172.78	195	1097	+	mph(A)	Mph(A) family macrolide 2'-phosphotransferase	core	AMR	AMR	MACROLIDE	MACROLIDE	EXACTX	301	301	100	100	301	WP_000219391.1	Mph(A) family macrolide 2'-phosphotransferase	NA	NA
NA	.44994_2_172.78	6414	7250	-	sul1	sulfonamide-resistant dihydropteroate synthase Sul1	core	AMR	AMR	SULFONAMIDE	SULFONAMIDE	EXACTX	279	279	100	100	279	WP_000259031.1	sulfonamide-resistant dihydropteroate synthase Sul1	NA	NA
NA	.44994_2_172.78	7247	7591	-	qacEdelta1	quaternary ammonium compound efflux SMR transporter QacE delta 1	core	STRESS	BIOCIDE	QUATERNARY AMMONIUM	QUATERNARY AMMONIUM	ALLELEX	115	115	100	100	115	WP_000679427.1	quaternary ammonium compound efflux SMR transporter QacE delta 1	NA	NA
NA	.44994_2_172.78	7800	8585	-	aadA5	ANT(3'')-Ia family aminoglycoside nucleotidyltransferase AadA5	core	AMR	AMR	AMINOGLYCOSIDE	STREPTOMYCIN	EXACTX	262	262	100	100	262	WP_000503573.1	ANT(3'')-Ia family aminoglycoside nucleotidyltransferase AadA5	NA	NA
NA	.44994_2_172.78	8719	9189	-	dfrA17	trimethoprim-resistant dihydrofolate reductase DfrA17	core	AMR	AMR	TRIMETHOPRIM	TRIMETHOPRIM	EXACTX	157	157	100	100	157	WP_001389366.1	trimethoprim-resistant dihydrofolate reductase DfrA17	NA	NA
NA	.44994_2_172.89	1875	2960	+	capU	putative hexosyltransferase CapU	plus	VIRULENCE	VIRULENCE	NA	NA	EXACTX	362	362	100	100	362	CAV02025.1	putative hexosyltransferase CapU	NA	NA
NA	.44994_2_172.98	744	1244	+	papF	P fimbrial tip protein PapF	plus	VIRULENCE	VIRULENCE	NA	NA	BLASTX	167	167	100	98.2	167	CAA43569.1	P fimbrial tip protein PapF	NA	NA
Protein identifier	Contig id	Start	Stop	Strand	Gene symbol	Sequence name	Scope	Element type	Element subtype	Class	Subclass	Method	Target length	Reference sequence length	% Coverage of reference sequence	% Identity to reference sequence	Alignment length	Accession of closest sequence	Name of closest sequence	HMM id	HMM description
NA	.44994_2_173.109	1988	2800	+	sul2	sulfonamide-resistant dihydropteroate synthase Sul2	core	AMR	AMR	SULFONAMIDE	SULFONAMIDE	EXACTX	271	271	100	100	271	WP_001043265.1	sulfonamide-resistant dihydropteroate synthase Sul2	NA	NA
NA	.44994_2_173.109	2840	3664	+	aph(3'')-Ib	aminoglycoside O-phosphotransferase APH(3'')-Ib	core	AMR	AMR	AMINOGLYCOSIDE	STREPTOMYCIN	EXACTX	275	275	100	100	275	WP_109545041.1	aminoglycoside O-phosphotransferase APH(3'')-Ib	NA	NA
NA	.44994_2_173.109	3667	4500	+	aph(6)-Id	aminoglycoside O-phosphotransferase APH(6)-Id	core	AMR	AMR	AMINOGLYCOSIDE	STREPTOMYCIN	BLASTX	278	278	100	99.64	278	WP_000480968.1	aminoglycoside O-phosphotransferase APH(6)-Id	NA	NA
NA	.44994_2_173.109	5768	6625	+	blaTEM-1	broad-spectrum class A beta-lactamase TEM-1	core	AMR	AMR	BETA-LACTAM	BETA-LACTAM	ALLELEX	286	286	100	100	286	WP_000027057.1	broad-spectrum class A beta-lactamase TEM-1	NA	NA
NA	.44994_2_173.112	3	1217	-	iha	bifunctional siderophore receptor/adhesin Iha	plus	VIRULENCE	VIRULENCE	NA	NA	PARTIAL_CONTIG_ENDX	405	696	58.19	99.51	405	CAR09712.2	bifunctional siderophore receptor/adhesin Iha	NA	NA
NA	.44994_2_173.115	758	1258	+	papF	P fimbrial tip protein PapF	plus	VIRULENCE	VIRULENCE	NA	NA	BLASTX	167	167	100	98.2	167	CAA43569.1	P fimbrial tip protein PapF	NA	NA
NA	.44994_2_173.120	4335	5471	+	iha	bifunctional siderophore receptor/adhesin Iha	plus	VIRULENCE	VIRULENCE	NA	NA	PARTIAL_CONTIG_ENDX	379	696	54.45	100	379	AAG55323.1	bifunctional siderophore receptor/adhesin Iha	NA	NA
NA	.44994_2_173.126	1	1074	+	iha	bifunctional siderophore receptor/adhesin Iha	plus	VIRULENCE	VIRULENCE	NA	NA	PARTIAL_CONTIG_ENDX	358	696	51.44	100	358	AAN82058.1	bifunctional siderophore receptor/adhesin Iha	NA	NA
NA	.44994_2_173.13	36512	37354	+	glpT_E448K	Escherichia fosfomycin resistant GlpT	core	AMR	POINT	FOSFOMYCIN	FOSFOMYCIN	POINTX	281	452	62.17	99.64	281	WP_000948731.1	glycerol-3-phosphate transporter GlpT	NA	NA
NA	.44994_2_173.136	197	2542	+	sat	serine protease autotransporter toxin Sat	plus	VIRULENCE	VIRULENCE	NA	NA	PARTIALX	782	1295	60.39	99.74	782	CAE55775.1	serine protease autotransporter toxin Sat	NA	NA
NA	.44994_2_173.17	21852	26099	+	fdeC	intimin-like adhesin FdeC	plus	VIRULENCE	VIRULENCE	NA	NA	BLASTX	1416	1416	100	94.14	1416	ABE05822.1	intimin-like adhesin FdeC	NA	NA
NA	.44994_2_173.26	24319	25449	-	blaEC	BlaEC family class C beta-lactamase	plus	AMR	AMR	BETA-LACTAM	BETA-LACTAM	BLASTX	377	377	100	97.88	377	WP_063610930.1	extended-spectrum class C beta-lactamase EC-15	NA	NA
NA	.44994_2_173.3	87151	88569	-	espX1	type III secretion system effector EspX1	plus	VIRULENCE	VIRULENCE	NA	NA	BLASTX	473	473	100	92.39	473	ADD54679.1	type III secretion system effector EspX1	NA	NA
NA	.44994_2_173.45	189	1277	+	mdtM	multidrug efflux MFS transporter MdtM	plus	AMR	AMR	EFFLUX	EFFLUX	PARTIALX	363	410	88.78	98.35	364	AAC77293.1	multidrug efflux MFS transporter MdtM	NA	NA
NA	.44994_2_173.47	2590	4389	-	ybtQ	yersiniabactin ABC transporter ATP-binding/permease protein YbtQ	plus	VIRULENCE	VIRULENCE	NA	NA	BLASTX	600	600	100	99.5	600	AAC69584.1	yersiniabactin ABC transporter ATP-binding/permease protein YbtQ	NA	NA
NA	.44994_2_173.47	4379	6178	-	ybtP	yersiniabactin ABC transporter ATP-binding/permease protein YbtP	plus	VIRULENCE	VIRULENCE	NA	NA	BLASTX	600	600	100	99.33	600	CAA21388.1	yersiniabactin ABC transporter ATP-binding/permease protein YbtP	NA	NA
NA	.44994_2_173.57	20684	21013	+	emrE	multidrug efflux SMR transporter EmrE	plus	STRESS	BIOCIDE	EFFLUX	EFFLUX	BLASTX	110	110	100	98.18	110	CAA77936.1	multidrug efflux SMR transporter EmrE	NA	NA
NA	.44994_2_173.71	13959	14222	-	ymgB	biofilm/acid-resistance regulator AriR	plus	STRESS	ACID	NA	NA	EXACTX	88	88	100	100	88	AAC74250.1	biofilm/acid-resistance regulator AriR	NA	NA
NA	.44994_2_173.77	4518	4937	-	merC	organomercurial transporter MerC	plus	STRESS	METAL	MERCURY	ORGANOMERCURY	EXACTX	140	140	100	100	140	AAC33908.1	organomercurial transporter MerC	NA	NA
NA	.44994_2_173.77	4976	5248	-	merP	mercury resistance system periplasmic binding protein MerP	plus	STRESS	METAL	MERCURY	MERCURY	BLASTX	91	91	100	90.11	91	AAC38219.1	mercury resistance system periplasmic binding protein MerP	NA	NA
NA	.44994_2_173.77	5265	5612	-	merT	mercuric transport protein MerT	plus	STRESS	METAL	MERCURY	MERCURY	EXACTX	116	116	100	100	116	AAB59075.1	mercuric transport protein MerT	NA	NA
NA	.44994_2_173.77	5684	6115	+	merR	mercury resistance transcriptional regulator MerR	plus	STRESS	METAL	MERCURY	MERCURY	BLASTX	144	144	100	93.75	144	CAA77320.1	mercury resistance transcriptional regulator MerR	NA	NA
NA	.44994_2_173.77	8151	9347	+	tet(A)	tetracycline efflux MFS transporter Tet(A)	core	AMR	AMR	TETRACYCLINE	TETRACYCLINE	EXACTX	399	399	100	100	399	WP_000804064.1	tetracycline efflux MFS transporter Tet(A)	NA	NA
NA	.44994_2_173.83	2701	4893	-	iutA	ferric aerobactin receptor IutA	plus	VIRULENCE	VIRULENCE	NA	NA	BLASTX	731	731	100	99.73	731	AAN45165.2	ferric aerobactin receptor IutA	NA	NA
NA	.44994_2_173.83	4902	6236	-	iucD	NADPH-dependent L-lysine N(6)-monooxygenase IucD	plus	VIRULENCE	VIRULENCE	NA	NA	BLASTX	445	445	100	99.78	445	AAD44749.1	NADPH-dependent L-lysine N(6)-monooxygenase IucD	NA	NA
NA	.44994_2_173.83	6236	7975	-	iucC	NIS family aerobactin synthetase IucC	plus	VIRULENCE	VIRULENCE	NA	NA	BLASTX	580	580	100	99.48	580	AAN82073.1	NIS family aerobactin synthetase IucC	NA	NA
NA	.44994_2_173.83	7978	8922	-	iucB	N(6)-hydroxylysine O-acetyltransferase IucB	plus	VIRULENCE	VIRULENCE	NA	NA	BLASTX	315	315	100	99.68	315	AAN82074.1	N(6)-hydroxylysine O-acetyltransferase IucB	NA	NA
NA	.44994_2_173.83	8926	10647	-	iucA	aerobactin synthase IucA	plus	VIRULENCE	VIRULENCE	NA	NA	BLASTX	574	576	100	98.44	576	EGI25746.1	aerobactin synthase IucA	NA	NA
NA	.44994_2_173.85	5654	8755	-	acrF	multidrug efflux RND transporter permease subunit AcrF	plus	AMR	AMR	EFFLUX	EFFLUX	BLASTX	1034	1034	100	99.32	1034	AAC76298.1	multidrug efflux RND transporter permease subunit AcrF	NA	NA
NA	.44994_2_173.86	967	2139	-	senB	enterotoxin production-related protein TieB	plus	VIRULENCE	VIRULENCE	NA	NA	EXACTX	391	391	100	100	391	AAZ89288.1	enterotoxin production-related protein TieB	NA	NA
NA	.44994_2_173.98	528	4382	-	sigA	serine protease autotransporter toxin SigA	plus	VIRULENCE	VIRULENCE	NA	NA	BLASTX	1285	1285	100	97.59	1285	AAN44449.1	serine protease autotransporter toxin SigA	NA	NA
NA	.44994_2_173.99	1388	4459	+	hlyA-alpha	RTX toxin hemolysin HlyA	plus	VIRULENCE	VIRULENCE	NA	NA	BLASTX	1024	1024	100	97.36	1024	CAQ77251.1	RTX toxin hemolysin HlyA	NA	NA
Protein identifier	Contig id	Start	Stop	Strand	Gene symbol	Sequence name	Scope	Element type	Element subtype	Class	Subclass	Method	Target length	Reference sequence length	% Coverage of reference sequence	% Identity to reference sequence	Alignment length	Accession of closest sequence	Name of closest sequence	HMM id	HMM description
NA	.44994_2_174.10	48559	50358	+	ybtP	yersiniabactin ABC transporter ATP-binding/permease protein YbtP	plus	VIRULENCE	VIRULENCE	NA	NA	BLASTX	600	600	100	99.67	600	CAA21388.1	yersiniabactin ABC transporter ATP-binding/permease protein YbtP	NA	NA
NA	.44994_2_174.10	50348	52147	+	ybtQ	yersiniabactin ABC transporter ATP-binding/permease protein YbtQ	plus	VIRULENCE	VIRULENCE	NA	NA	BLASTX	600	600	100	99.67	600	AAC69584.1	yersiniabactin ABC transporter ATP-binding/permease protein YbtQ	NA	NA
NA	.44994_2_174.14	118262	118525	-	ymgB	biofilm/acid-resistance regulator AriR	plus	STRESS	ACID	NA	NA	BLASTX	88	88	100	98.86	88	AAC74250.1	biofilm/acid-resistance regulator AriR	NA	NA
NA	.44994_2_174.16	7016	10087	-	hlyA-alpha	RTX toxin hemolysin HlyA	plus	VIRULENCE	VIRULENCE	NA	NA	BLASTX	1024	1024	100	97.27	1024	CAQ77251.1	RTX toxin hemolysin HlyA	NA	NA
NA	.44994_2_174.16	93702	97943	-	fdeC	intimin-like adhesin FdeC	plus	VIRULENCE	VIRULENCE	NA	NA	BLASTX	1414	1416	99.93	92.44	1415	ABE05822.1	intimin-like adhesin FdeC	NA	NA
NA	.44994_2_174.18	2998	5043	+	ireA	TonB-dependent siderophore receptor IreA	plus	VIRULENCE	VIRULENCE	NA	NA	EXACTX	682	682	100	100	682	AAN83596.1	TonB-dependent siderophore receptor IreA	NA	NA
NA	.44994_2_174.18	25681	26265	+	papH	P fimbrial minor subunit PapH	plus	VIRULENCE	VIRULENCE	NA	NA	BLASTX	195	195	100	98.97	195	CAA43563.1	P fimbrial minor subunit PapH	NA	NA
NA	.44994_2_174.18	26327	28834	+	papC	P fimbrial usher protein PapC	plus	VIRULENCE	VIRULENCE	NA	NA	BLASTX	836	836	100	96.31	841	CAA43564.1	P fimbrial usher protein PapC	NA	NA
NA	.44994_2_174.18	31432	31929	+	papF	P fimbrial tip protein PapF	plus	VIRULENCE	VIRULENCE	NA	NA	BLASTX	166	167	100	91.02	167	CAA43569.1	P fimbrial tip protein PapF	NA	NA
NA	.44994_2_174.18	31976	32983	+	papG-II	P fimbria tip G-adhesin PapG-II	plus	VIRULENCE	VIRULENCE	NA	NA	BLASTX	336	337	100	97.92	337	AAA24293.1	P fimbria tip G-adhesin PapG-II	NA	NA
NA	.44994_2_174.18	56250	57380	-	blaEC	BlaEC family class C beta-lactamase	plus	AMR	AMR	BETA-LACTAM	BETA-LACTAM	BLASTX	377	377	100	98.67	377	AAZ85968.1	cephalosporin-hydrolyzing class C beta-lactamase EC-8	NA	NA
NA	.44994_2_174.19	11767	12954	+	emrD	multidrug efflux MFS transporter EmrD	plus	AMR	AMR	EFFLUX	EFFLUX	BLASTX	396	396	100	99.75	396	EFF04178.1	multidrug efflux MFS transporter EmrD	NA	NA
NA	.44994_2_174.19	72462	73031	-	lpfA	long polar fimbria major subunit LpfA-O113	plus	VIRULENCE	VIRULENCE	NA	NA	EXACTX	190	190	100	100	190	ACB16424.1	long polar fimbria major subunit LpfA-O113	NA	NA
NA	.44994_2_174.21	43803	46346	+	cyaA_S352T	Escherichia fosmidomycin resistant CyaA	core	AMR	POINT	FOSMIDOMYCIN	FOSMIDOMYCIN	POINTX	848	848	100	99.29	848	WP_000281668.1	adenylate cyclase CyaA	NA	NA
NA	.44994_2_174.25	5693	8794	-	acrF	multidrug efflux RND transporter permease subunit AcrF	plus	AMR	AMR	EFFLUX	EFFLUX	BLASTX	1034	1034	100	99.42	1034	AAC76298.1	multidrug efflux RND transporter permease subunit AcrF	NA	NA
NA	.44994_2_174.28	16807	17919	+	iroB	salmochelin biosynthesis C-glycosyltransferase IroB	plus	VIRULENCE	VIRULENCE	NA	NA	BLASTX	371	371	100	98.92	371	EOW04219.1	salmochelin biosynthesis C-glycosyltransferase IroB	NA	NA
NA	.44994_2_174.28	18062	21718	+	iroC	salmochelin/enterobactin export ABC transporter IroC	plus	VIRULENCE	VIRULENCE	NA	NA	BLASTX	1219	1219	100	99.43	1219	AUH19662.1	salmochelin/enterobactin export ABC transporter IroC	NA	NA
NA	.44994_2_174.28	21825	23051	+	iroD	catecholate siderophore esterase IroD	plus	VIRULENCE	VIRULENCE	NA	NA	BLASTX	409	409	100	99.27	409	ACJ63529.1	catecholate siderophore esterase IroD	NA	NA
NA	.44994_2_174.28	23139	24092	+	iroE	catecholate siderophore esterase IroE	plus	VIRULENCE	VIRULENCE	NA	NA	BLASTX	318	318	100	99.37	318	ACJ63530.1	catecholate siderophore esterase IroE	NA	NA
NA	.44994_2_174.28	24143	26317	-	iroN	siderophore salmochelin receptor IroN	plus	VIRULENCE	VIRULENCE	NA	NA	BLASTX	725	725	100	99.17	725	AAN76093.1	siderophore salmochelin receptor IroN	NA	NA
NA	.44994_2_174.31	20638	22725	+	iha	bifunctional siderophore receptor/adhesin Iha	plus	VIRULENCE	VIRULENCE	NA	NA	EXACTX	696	696	100	100	696	AAN82058.1	bifunctional siderophore receptor/adhesin Iha	NA	NA
NA	.44994_2_174.33	10344	11540	-	tet(A)	tetracycline efflux MFS transporter Tet(A)	core	AMR	AMR	TETRACYCLINE	TETRACYCLINE	EXACTX	399	399	100	100	399	WP_000804064.1	tetracycline efflux MFS transporter Tet(A)	NA	NA
NA	.44994_2_174.33	13576	14007	-	merR	mercury resistance transcriptional regulator MerR	plus	STRESS	METAL	MERCURY	MERCURY	BLASTX	144	144	100	93.75	144	CAA77320.1	mercury resistance transcriptional regulator MerR	NA	NA
NA	.44994_2_174.33	14079	14426	+	merT	mercuric transport protein MerT	plus	STRESS	METAL	MERCURY	MERCURY	EXACTX	116	116	100	100	116	AAB59075.1	mercuric transport protein MerT	NA	NA
NA	.44994_2_174.33	14443	14715	+	merP	mercury resistance system periplasmic binding protein MerP	plus	STRESS	METAL	MERCURY	MERCURY	BLASTX	91	91	100	90.11	91	AAC38219.1	mercury resistance system periplasmic binding protein MerP	NA	NA
NA	.44994_2_174.33	14754	15173	+	merC	organomercurial transporter MerC	plus	STRESS	METAL	MERCURY	ORGANOMERCURY	EXACTX	140	140	100	100	140	AAC33908.1	organomercurial transporter MerC	NA	NA
NA	.44994_2_174.33	21588	22424	-	sul1	sulfonamide-resistant dihydropteroate synthase Sul1	core	AMR	AMR	SULFONAMIDE	SULFONAMIDE	EXACTX	279	279	100	100	279	WP_000259031.1	sulfonamide-resistant dihydropteroate synthase Sul1	NA	NA
NA	.44994_2_174.33	22421	22765	-	qacEdelta1	quaternary ammonium compound efflux SMR transporter QacE delta 1	core	STRESS	BIOCIDE	QUATERNARY AMMONIUM	QUATERNARY AMMONIUM	ALLELEX	115	115	100	100	115	WP_000679427.1	quaternary ammonium compound efflux SMR transporter QacE delta 1	NA	NA
NA	.44994_2_174.33	22998	23468	-	dfrA7	trimethoprim-resistant dihydrofolate reductase DfrA7	core	AMR	AMR	TRIMETHOPRIM	TRIMETHOPRIM	EXACTX	157	157	100	100	157	WP_000703418.1	trimethoprim-resistant dihydrofolate reductase DfrA7	NA	NA
NA	.44994_2_174.36	4191	10286	+	air	inverse autotransporter adhesin EaeX/Air	plus	VIRULENCE	VIRULENCE	NA	NA	PARTIALX	2032	3418	59.45	100	2032	CAR15326.1	inverse autotransporter adhesin EaeX/Air	NA	NA
NA	.44994_2_174.36	10344	12038	-	eilA	HilA family transcriptional regulator EilA	plus	VIRULENCE	VIRULENCE	NA	NA	EXACTX	565	565	100	100	565	CBG36837.1	HilA family transcriptional regulator EilA	NA	NA
NA	.44994_2_174.4	151143	152561	-	espX1	type III secretion system effector EspX1	plus	VIRULENCE	VIRULENCE	NA	NA	BLASTX	473	473	100	92.6	473	ADD54679.1	type III secretion system effector EspX1	NA	NA
NA	.44994_2_174.41	14357	15229	-	blaCTX-M-15	extended-spectrum class A beta-lactamase CTX-M-15	core	AMR	AMR	BETA-LACTAM	CEPHALOSPORIN	ALLELEX	291	291	100	100	291	WP_000239590.1	extended-spectrum class A beta-lactamase CTX-M-15	NA	NA
NA	.44994_2_174.54	2062	2874	+	sul2	sulfonamide-resistant dihydropteroate synthase Sul2	core	AMR	AMR	SULFONAMIDE	SULFONAMIDE	EXACTX	271	271	100	100	271	WP_001043265.1	sulfonamide-resistant dihydropteroate synthase Sul2	NA	NA
NA	.44994_2_174.54	2914	3738	+	aph(3'')-Ib	aminoglycoside O-phosphotransferase APH(3'')-Ib	core	AMR	AMR	AMINOGLYCOSIDE	STREPTOMYCIN	EXACTX	275	275	100	100	275	WP_109545041.1	aminoglycoside O-phosphotransferase APH(3'')-Ib	NA	NA
NA	.44994_2_174.54	3741	4574	+	aph(6)-Id	aminoglycoside O-phosphotransferase APH(6)-Id	core	AMR	AMR	AMINOGLYCOSIDE	STREPTOMYCIN	EXACTX	278	278	100	100	278	WP_000480968.1	aminoglycoside O-phosphotransferase APH(6)-Id	NA	NA
NA	.44994_2_174.59	1545	2198	+	qnrS1	quinolone resistance pentapeptide repeat protein QnrS1	core	AMR	AMR	QUINOLONE	QUINOLONE	ALLELEX	218	218	100	100	218	WP_001516695.1	quinolone resistance pentapeptide repeat protein QnrS1	NA	NA
NA	.44994_2_174.6	73259	73618	-	arsD	arsenite efflux transporter metallochaperone ArsD	plus	STRESS	METAL	ARSENIC	ARSENITE	BLASTX	120	120	100	90	120	AAB09625.1	arsenite efflux transporter metallochaperone ArsD	NA	NA
NA	.44994_2_174.7	252771	253628	+	blaTEM-1	broad-spectrum class A beta-lactamase TEM-1	core	AMR	AMR	BETA-LACTAM	BETA-LACTAM	ALLELEX	286	286	100	100	286	WP_000027057.1	broad-spectrum class A beta-lactamase TEM-1	NA	NA
NA	.44994_2_174.8	8625	9980	+	glpT_E448K	Escherichia fosfomycin resistant GlpT	core	AMR	POINT	FOSFOMYCIN	FOSFOMYCIN	POINTX	452	452	100	98.89	452	WP_000948731.1	glycerol-3-phosphate transporter GlpT	NA	NA
NA	.44994_2_174.9	1103	1393	+	iss	increased serum survival lipoprotein Iss	plus	VIRULENCE	VIRULENCE	NA	NA	EXACTX	97	97	100	100	97	CAR12622.1	increased serum survival lipoprotein Iss	NA	NA
Protein identifier	Contig id	Start	Stop	Strand	Gene symbol	Sequence name	Scope	Element type	Element subtype	Class	Subclass	Method	Target length	Reference sequence length	% Coverage of reference sequence	% Identity to reference sequence	Alignment length	Accession of closest sequence	Name of closest sequence	HMM id	HMM description
NA	.44994_2_175.10	144805	145893	-	pmrB_E123D	Escherichia colistin resistant PmrB	core	AMR	POINT	COLISTIN	COLISTIN	POINTX	363	363	100	98.9	363	WP_001300761.1	two-component system sensor histidine kinase PmrB	NA	NA
NA	.44994_2_175.11	400	663	+	ymgB	biofilm/acid-resistance regulator AriR	plus	STRESS	ACID	NA	NA	BLASTX	88	88	100	97.73	88	AAC74250.1	biofilm/acid-resistance regulator AriR	NA	NA
NA	.44994_2_175.12	42001	43389	-	uhpT_E350Q	Escherichia fosfomycin resistant UhpT	core	AMR	POINT	FOSFOMYCIN	FOSFOMYCIN	POINTX	463	463	100	99.78	463	WP_000879194.1	hexose phosphate transporter UhpT	NA	NA
NA	.44994_2_175.12	50939	52126	+	emrD	multidrug efflux MFS transporter EmrD	plus	AMR	AMR	EFFLUX	EFFLUX	BLASTX	396	396	100	98.99	396	EFF04178.1	multidrug efflux MFS transporter EmrD	NA	NA
NA	.44994_2_175.12	106969	107439	+	dfrA1	trimethoprim-resistant dihydrofolate reductase DfrA1	core	AMR	AMR	TRIMETHOPRIM	TRIMETHOPRIM	EXACTX	157	157	100	100	157	WP_000777554.1	trimethoprim-resistant dihydrofolate reductase DfrA1	NA	NA
NA	.44994_2_175.12	107537	108058	+	sat2	streptothricin N-acetyltransferase Sat2	core	AMR	AMR	STREPTOTHRICIN	STREPTOTHRICIN	EXACTX	174	174	100	100	174	WP_000704156.1	streptothricin N-acetyltransferase Sat2	NA	NA
NA	.44994_2_175.12	108119	108904	+	aadA1	ANT(3'')-Ia family aminoglycoside nucleotidyltransferase AadA1	core	AMR	AMR	AMINOGLYCOSIDE	STREPTOMYCIN	EXACTX	262	262	100	100	262	WP_001206315.1	ANT(3'')-Ia family aminoglycoside nucleotidyltransferase AadA1	NA	NA
NA	.44994_2_175.18	33156	34955	-	ybtQ	yersiniabactin ABC transporter ATP-binding/permease protein YbtQ	plus	VIRULENCE	VIRULENCE	NA	NA	BLASTX	600	600	100	99.5	600	AAC69584.1	yersiniabactin ABC transporter ATP-binding/permease protein YbtQ	NA	NA
NA	.44994_2_175.18	34945	36744	-	ybtP	yersiniabactin ABC transporter ATP-binding/permease protein YbtP	plus	VIRULENCE	VIRULENCE	NA	NA	BLASTX	600	600	100	99.67	600	CAA21388.1	yersiniabactin ABC transporter ATP-binding/permease protein YbtP	NA	NA
NA	.44994_2_175.19	64897	65226	-	emrE	multidrug efflux SMR transporter EmrE	plus	STRESS	BIOCIDE	EFFLUX	EFFLUX	BLASTX	110	110	100	98.18	110	CAA77936.1	multidrug efflux SMR transporter EmrE	NA	NA
NA	.44994_2_175.2	116314	117669	-	glpT_E448K	Escherichia fosfomycin resistant GlpT	core	AMR	POINT	FOSFOMYCIN	FOSFOMYCIN	POINTX	452	452	100	99.78	452	WP_000948731.1	glycerol-3-phosphate transporter GlpT	NA	NA
NA	.44994_2_175.2	292407	294131	+	ptsI_V25I	Escherichia fosfomycin resistant PtsI	core	AMR	POINT	FOSFOMYCIN	FOSFOMYCIN	POINTX	575	575	100	99.65	575	WP_000623140.1	phosphoenolpyruvate--protein phosphotransferase PtsI	NA	NA
NA	.44994_2_175.20	60223	62415	-	iutA	ferric aerobactin receptor IutA	plus	VIRULENCE	VIRULENCE	NA	NA	BLASTX	731	731	100	99.86	731	AAN45165.2	ferric aerobactin receptor IutA	NA	NA
NA	.44994_2_175.20	62424	63758	-	iucD	NADPH-dependent L-lysine N(6)-monooxygenase IucD	plus	VIRULENCE	VIRULENCE	NA	NA	BLASTX	445	445	100	99.33	445	AAD44749.1	NADPH-dependent L-lysine N(6)-monooxygenase IucD	NA	NA
NA	.44994_2_175.20	63758	65497	-	iucC	NIS family aerobactin synthetase IucC	plus	VIRULENCE	VIRULENCE	NA	NA	BLASTX	580	580	100	99.48	580	AAN82073.1	NIS family aerobactin synthetase IucC	NA	NA
NA	.44994_2_175.20	65500	66444	-	iucB	N(6)-hydroxylysine O-acetyltransferase IucB	plus	VIRULENCE	VIRULENCE	NA	NA	BLASTX	315	315	100	99.37	315	AAN82074.1	N(6)-hydroxylysine O-acetyltransferase IucB	NA	NA
NA	.44994_2_175.20	66448	68169	-	iucA	aerobactin synthase IucA	plus	VIRULENCE	VIRULENCE	NA	NA	BLASTX	574	576	100	98.26	576	EGI25746.1	aerobactin synthase IucA	NA	NA
NA	.44994_2_175.23	26011	30255	-	fdeC	intimin-like adhesin FdeC	plus	VIRULENCE	VIRULENCE	NA	NA	BLASTX	1415	1416	100	96.82	1416	ABE05822.1	intimin-like adhesin FdeC	NA	NA
NA	.44994_2_175.27	16194	17279	+	capU	putative hexosyltransferase CapU	plus	VIRULENCE	VIRULENCE	NA	NA	EXACTX	362	362	100	100	362	CAV02025.1	putative hexosyltransferase CapU	NA	NA
NA	.44994_2_175.27	24530	27601	-	hlyA-alpha	RTX toxin hemolysin HlyA	plus	VIRULENCE	VIRULENCE	NA	NA	BLASTX	1024	1024	100	97.27	1024	CAQ77251.1	RTX toxin hemolysin HlyA	NA	NA
NA	.44994_2_175.30	9466	10323	+	blaTEM-1	broad-spectrum class A beta-lactamase TEM-1	core	AMR	AMR	BETA-LACTAM	BETA-LACTAM	ALLELEX	286	286	100	100	286	WP_000027057.1	broad-spectrum class A beta-lactamase TEM-1	NA	NA
NA	.44994_2_175.30	21674	22876	-	tet(B)	tetracycline efflux MFS transporter Tet(B)	core	AMR	AMR	TETRACYCLINE	TETRACYCLINE	EXACTX	401	401	100	100	401	WP_001089068.1	tetracycline efflux MFS transporter Tet(B)	NA	NA
NA	.44994_2_175.32	905	2992	+	iha	bifunctional siderophore receptor/adhesin Iha	plus	VIRULENCE	VIRULENCE	NA	NA	EXACTX	696	696	100	100	696	AAN82058.1	bifunctional siderophore receptor/adhesin Iha	NA	NA
NA	.44994_2_175.32	11825	12373	+	papA	P fimbria major subunit PapA	plus	VIRULENCE	VIRULENCE	NA	NA	BLASTX	183	185	100	83.78	185	CAA43562.1	P fimbria major subunit PapA	NA	NA
NA	.44994_2_175.32	12463	13023	+	papH	P fimbrial minor subunit PapH	plus	VIRULENCE	VIRULENCE	NA	NA	BLASTX	187	195	95.9	93.05	187	CAA43563.1	P fimbrial minor subunit PapH	NA	NA
NA	.44994_2_175.32	13085	15592	+	papC	P fimbrial usher protein PapC	plus	VIRULENCE	VIRULENCE	NA	NA	BLASTX	836	836	100	96.31	841	CAA43564.1	P fimbrial usher protein PapC	NA	NA
NA	.44994_2_175.32	18193	18690	+	papF	P fimbrial tip protein PapF	plus	VIRULENCE	VIRULENCE	NA	NA	BLASTX	166	167	100	91.02	167	CAA43569.1	P fimbrial tip protein PapF	NA	NA
NA	.44994_2_175.32	18737	19744	+	papG-II	P fimbria tip G-adhesin PapG-II	plus	VIRULENCE	VIRULENCE	NA	NA	BLASTX	336	337	100	97.92	337	AAA24293.1	P fimbria tip G-adhesin PapG-II	NA	NA
NA	.44994_2_175.41	8856	10028	+	senB	enterotoxin production-related protein TieB	plus	VIRULENCE	VIRULENCE	NA	NA	EXACTX	391	391	100	100	391	AAZ89288.1	enterotoxin production-related protein TieB	NA	NA
NA	.44994_2_175.44	5762	6181	-	merC	organomercurial transporter MerC	plus	STRESS	METAL	MERCURY	ORGANOMERCURY	EXACTX	140	140	100	100	140	AAC33908.1	organomercurial transporter MerC	NA	NA
NA	.44994_2_175.44	6220	6492	-	merP	mercury resistance system periplasmic binding protein MerP	plus	STRESS	METAL	MERCURY	MERCURY	BLASTX	91	91	100	90.11	91	AAC38219.1	mercury resistance system periplasmic binding protein MerP	NA	NA
NA	.44994_2_175.44	6509	6856	-	merT	mercuric transport protein MerT	plus	STRESS	METAL	MERCURY	MERCURY	EXACTX	116	116	100	100	116	AAB59075.1	mercuric transport protein MerT	NA	NA
NA	.44994_2_175.44	6928	7359	+	merR	mercury resistance transcriptional regulator MerR	plus	STRESS	METAL	MERCURY	MERCURY	BLASTX	144	144	100	93.75	144	CAA77320.1	mercury resistance transcriptional regulator MerR	NA	NA
NA	.44994_2_175.5	124841	126730	-	parE_I529L	Escherichia quinolone resistant ParE	core	AMR	POINT	QUINOLONE	QUINOLONE	POINTX	630	630	100	99.52	630	WP_033554192.1	DNA topoisomerase IV subunit B ParE	NA	NA
NA	.44994_2_175.5	360312	363413	+	acrF	multidrug efflux RND transporter permease subunit AcrF	plus	AMR	AMR	EFFLUX	EFFLUX	BLASTX	1034	1034	100	99.52	1034	AAC76298.1	multidrug efflux RND transporter permease subunit AcrF	NA	NA
NA	.44994_2_175.56	397	1053	+	catA1	type A-1 chloramphenicol O-acetyltransferase	core	AMR	AMR	PHENICOL	CHLORAMPHENICOL	EXACTX	219	219	100	100	219	WP_000412211.1	type A-1 chloramphenicol O-acetyltransferase	NA	NA
NA	.44994_2_175.6	144305	144634	+	emrE	multidrug efflux SMR transporter EmrE	plus	STRESS	BIOCIDE	EFFLUX	EFFLUX	BLASTX	110	110	100	97.27	110	CAA77936.1	multidrug efflux SMR transporter EmrE	NA	NA
NA	.44994_2_175.6	154633	154971	-	iss	increased serum survival lipoprotein Iss	plus	VIRULENCE	VIRULENCE	NA	NA	EXACTX	113	113	100	100	113	CAQ97644.1	increased serum survival lipoprotein Iss	NA	NA
NA	.44994_2_175.60	161	994	-	aph(6)-Id	aminoglycoside O-phosphotransferase APH(6)-Id	core	AMR	AMR	AMINOGLYCOSIDE	STREPTOMYCIN	EXACTX	278	278	100	100	278	WP_000480968.1	aminoglycoside O-phosphotransferase APH(6)-Id	NA	NA
NA	.44994_2_175.60	997	1821	-	aph(3'')-Ib	aminoglycoside O-phosphotransferase APH(3'')-Ib	core	AMR	AMR	AMINOGLYCOSIDE	STREPTOMYCIN	EXACTX	275	275	100	100	275	WP_109545041.1	aminoglycoside O-phosphotransferase APH(3'')-Ib	NA	NA
NA	.44994_2_175.60	1861	2673	-	sul2	sulfonamide-resistant dihydropteroate synthase Sul2	core	AMR	AMR	SULFONAMIDE	SULFONAMIDE	EXACTX	271	271	100	100	271	WP_001043265.1	sulfonamide-resistant dihydropteroate synthase Sul2	NA	NA
NA	.44994_2_175.7	501	2687	-	iutA	ferric aerobactin receptor IutA	plus	VIRULENCE	VIRULENCE	NA	NA	BLASTX	729	731	99.73	89.85	729	AAN45165.2	ferric aerobactin receptor IutA	NA	NA
NA	.44994_2_175.7	2784	4058	-	iucD	NADPH-dependent L-lysine N(6)-monooxygenase IucD	plus	VIRULENCE	VIRULENCE	NA	NA	BLASTX	425	445	95.51	97.65	425	AAD44749.1	NADPH-dependent L-lysine N(6)-monooxygenase IucD	NA	NA
NA	.44994_2_175.7	4058	5797	-	iucC	NIS family aerobactin synthetase IucC	plus	VIRULENCE	VIRULENCE	NA	NA	BLASTX	580	580	100	97.59	580	AAN82073.1	NIS family aerobactin synthetase IucC	NA	NA
NA	.44994_2_175.7	5800	6744	-	iucB	N(6)-hydroxylysine O-acetyltransferase IucB	plus	VIRULENCE	VIRULENCE	NA	NA	BLASTX	315	315	100	96.19	315	AAN82074.1	N(6)-hydroxylysine O-acetyltransferase IucB	NA	NA
NA	.44994_2_175.7	6748	8469	-	iucA	aerobactin synthase IucA	plus	VIRULENCE	VIRULENCE	NA	NA	BLASTX	574	576	100	95.31	576	EGI25746.1	aerobactin synthase IucA	NA	NA
NA	.44994_2_175.7	154010	155140	+	blaEC	BlaEC family class C beta-lactamase	plus	AMR	AMR	BETA-LACTAM	BETA-LACTAM	BLASTX	377	377	100	98.94	377	AAW82909.1	cephalosporin-hydrolyzing class C beta-lactamase EC-5	NA	NA
Protein identifier	Contig id	Start	Stop	Strand	Gene symbol	Sequence name	Scope	Element type	Element subtype	Class	Subclass	Method	Target length	Reference sequence length	% Coverage of reference sequence	% Identity to reference sequence	Alignment length	Accession of closest sequence	Name of closest sequence	HMM id	HMM description
NA	.44994_2_176.15	16294	17523	-	mdtM	multidrug efflux MFS transporter MdtM	plus	AMR	AMR	EFFLUX	EFFLUX	BLASTX	410	410	100	97.8	410	AAC77293.1	multidrug efflux MFS transporter MdtM	NA	NA
NA	.44994_2_176.16	104521	104697	+	ymgB	biofilm/acid-resistance regulator AriR	plus	STRESS	ACID	NA	NA	PARTIALX	59	88	67.05	100	59	AAC74250.1	biofilm/acid-resistance regulator AriR	NA	NA
NA	.44994_2_176.23	13821	14252	-	pcoE	copper resistance system metallochaperone PcoE	plus	STRESS	METAL	COPPER	COPPER	BLASTX	144	144	100	92.36	144	CAA58532.1	copper resistance system metallochaperone PcoE	NA	NA
NA	.44994_2_176.23	14473	15870	-	pcoS	copper resistance membrane spanning protein PcoS	plus	STRESS	METAL	COPPER	COPPER	BLASTX	466	466	100	99.57	466	CAA58530.1	copper resistance membrane spanning protein PcoS	NA	NA
NA	.44994_2_176.23	15870	16547	-	pcoR	copper response regulator transcription factor PcoR	plus	STRESS	METAL	COPPER	COPPER	EXACTX	226	226	100	100	226	CAA58529.1	copper response regulator transcription factor PcoR	NA	NA
NA	.44994_2_176.23	16605	17531	-	pcoD	copper resistance inner membrane protein PcoD	plus	STRESS	METAL	COPPER	COPPER	EXACTX	309	309	100	100	309	CAA58528.1	copper resistance inner membrane protein PcoD	NA	NA
NA	.44994_2_176.23	17539	17916	-	pcoC	copper resistance system metallochaperone PcoC	plus	STRESS	METAL	COPPER	COPPER	EXACTX	126	126	100	100	126	CAA58527.1	copper resistance system metallochaperone PcoC	NA	NA
NA	.44994_2_176.23	17959	18846	-	pcoB	copper-binding protein PcoB	plus	STRESS	METAL	COPPER	COPPER	BLASTX	296	296	100	99.66	296	CAA58526.1	copper-binding protein PcoB	NA	NA
NA	.44994_2_176.23	18855	20669	-	pcoA	multicopper oxidase PcoA	plus	STRESS	METAL	COPPER	COPPER	BLASTX	605	605	100	99.5	605	CAA58525.1	multicopper oxidase PcoA	NA	NA
NA	.44994_2_176.23	22640	25114	-	silP	Ag(+)-translocating P-type ATPase SilP	plus	STRESS	METAL	SILVER	SILVER	BLASTX	825	824	99.88	94.31	826	AAD11750.1	Ag(+)-translocating P-type ATPase SilP	NA	NA
NA	.44994_2_176.23	25744	28887	-	silA	Cu(+)/Ag(+) efflux RND transporter permease subunit SilA	plus	STRESS	METAL	COPPER/SILVER	COPPER/SILVER	BLASTX	1048	1048	100	99.43	1048	AAD11749.1	Cu(+)/Ag(+) efflux RND transporter permease subunit SilA	NA	NA
NA	.44994_2_176.23	28901	30190	-	silB	Cu(+)/Ag(+) efflux RND transporter periplasmic adaptor subunit SilB	plus	STRESS	METAL	COPPER/SILVER	COPPER/SILVER	EXACTX	430	430	100	100	430	AAD11748.1	Cu(+)/Ag(+) efflux RND transporter periplasmic adaptor subunit SilB	NA	NA
NA	.44994_2_176.23	30307	30657	-	silF	Cu(+)/Ag(+) efflux RND transporter periplasmic metallochaperone SilF	plus	STRESS	METAL	COPPER/SILVER	COPPER/SILVER	EXACTX	117	117	100	100	117	KGL71342.1	Cu(+)/Ag(+) efflux RND transporter periplasmic metallochaperone SilF	NA	NA
NA	.44994_2_176.23	30688	32070	-	silC	Cu(+)/Ag(+) efflux RND transporter outer membrane channel SilC	plus	STRESS	METAL	COPPER/SILVER	COPPER/SILVER	EXACTX	461	461	100	100	461	AAD11746.1	Cu(+)/Ag(+) efflux RND transporter outer membrane channel SilC	NA	NA
NA	.44994_2_176.23	32260	32937	+	silR	copper/silver response regulator transcription factor SilR	plus	STRESS	METAL	COPPER/SILVER	COPPER/SILVER	BLASTX	226	226	100	99.56	226	SPD96883.1	copper/silver response regulator transcription factor SilR	NA	NA
NA	.44994_2_176.23	32933	34405	+	silS	copper/silver sensor histidine kinase SilS	plus	STRESS	METAL	COPPER/SILVER	COPPER/SILVER	BLASTX	491	491	100	97.56	491	SPD96882.1	copper/silver sensor histidine kinase SilS	NA	NA
NA	.44994_2_176.23	34659	35087	+	silE	silver-binding protein SilE	plus	STRESS	METAL	SILVER	SILVER	EXACTX	143	143	100	100	143	AAD11743.1	silver-binding protein SilE	NA	NA
NA	.44994_2_176.3	164329	165459	-	blaEC	BlaEC family class C beta-lactamase	plus	AMR	AMR	BETA-LACTAM	BETA-LACTAM	BLASTX	377	377	100	98.14	377	WP_063610930.1	extended-spectrum class C beta-lactamase EC-15	NA	NA
NA	.44994_2_176.33	12334	12828	-	psi-GI	heat resistance protein PsiE-GI	plus	STRESS	HEAT	NA	NA	EXACTX	165	165	100	100	165	APX31178.1	heat resistance protein PsiE-GI	NA	NA
NA	.44994_2_176.33	12828	14540	-	kefB-GI	heat resistance system K+/H+ antiporter KefB-GI	plus	STRESS	HEAT	NA	NA	BLASTX	571	571	100	99.65	571	APX31177.1	heat resistance system K+/H+ antiporter KefB-GI	NA	NA
NA	.44994_2_176.33	14547	14984	-	trxLHR	heat resistance system thioredoxin Trx-GI	plus	STRESS	HEAT	NA	NA	EXACTX	146	146	100	100	146	APX31176.1	heat resistance system thioredoxin Trx-GI	NA	NA
NA	.44994_2_176.33	16202	16810	-	hdeD-GI	heat resistance membrane protein HdeD-GI	plus	STRESS	HEAT	NA	NA	BLASTX	203	203	100	98.03	203	APX31174.1	heat resistance membrane protein HdeD-GI	NA	NA
NA	.44994_2_176.33	16903	17787	-	yfdX2	heat resistance protein YfdX2	plus	STRESS	HEAT	NA	NA	BLASTX	295	295	100	98.64	295	ASF80766.1	heat resistance protein YfdX2	NA	NA
NA	.44994_2_176.33	17893	18804	-	yfdX1	heat resistance protein YfdX1	plus	STRESS	HEAT	NA	NA	EXACTX	304	304	100	100	304	APX31172.1	heat resistance protein YfdX1	NA	NA
NA	.44994_2_176.33	18830	19285	-	shsP	small heat shock protein sHSP20-GI	plus	STRESS	HEAT	NA	NA	BLASTX	152	152	100	99.34	152	ASF80771.1	small heat shock protein sHSP20-GI	NA	NA
NA	.44994_2_176.33	24310	24876	-	hsp20	small heat shock protein sHSP20	plus	STRESS	HEAT	NA	NA	BLASTX	189	189	100	98.41	189	CDY80020.1	small heat shock protein sHSP20	NA	NA
NA	.44994_2_176.4	165871	167226	-	glpT_E448K	Escherichia fosfomycin resistant GlpT	core	AMR	POINT	FOSFOMYCIN	FOSFOMYCIN	POINTX	452	452	100	99.78	452	WP_000948731.1	glycerol-3-phosphate transporter GlpT	NA	NA
NA	.44994_2_176.45	3530	4342	+	sul2	sulfonamide-resistant dihydropteroate synthase Sul2	core	AMR	AMR	SULFONAMIDE	SULFONAMIDE	EXACTX	271	271	100	100	271	WP_001043260.1	sulfonamide-resistant dihydropteroate synthase Sul2	NA	NA
NA	.44994_2_176.45	4382	4933	+	aph(3'')-Ib	aminoglycoside O-phosphotransferase APH(3'')-Ib	core	AMR	AMR	AMINOGLYCOSIDE	STREPTOMYCIN	PARTIALX	184	275	66.91	100	184	WP_109545041.1	aminoglycoside O-phosphotransferase APH(3'')-Ib	NA	NA
NA	.44994_2_176.45	4954	5424	+	dfrA14	trimethoprim-resistant dihydrofolate reductase DfrA14	core	AMR	AMR	TRIMETHOPRIM	TRIMETHOPRIM	EXACTX	157	157	100	100	157	WP_021529707.1	trimethoprim-resistant dihydrofolate reductase DfrA14	NA	NA
NA	.44994_2_176.45	5777	6610	+	aph(6)-Id	aminoglycoside O-phosphotransferase APH(6)-Id	core	AMR	AMR	AMINOGLYCOSIDE	STREPTOMYCIN	EXACTX	278	278	100	100	278	WP_000480968.1	aminoglycoside O-phosphotransferase APH(6)-Id	NA	NA
NA	.44994_2_176.5	255037	258138	+	acrF	multidrug efflux RND transporter permease subunit AcrF	plus	AMR	AMR	EFFLUX	EFFLUX	BLASTX	1034	1034	100	99.52	1034	AAC76298.1	multidrug efflux RND transporter permease subunit AcrF	NA	NA
NA	.44994_2_176.7	202015	203433	+	espX1	type III secretion system effector EspX1	plus	VIRULENCE	VIRULENCE	NA	NA	BLASTX	473	473	100	90.91	473	ADD54679.1	type III secretion system effector EspX1	NA	NA
Protein identifier	Contig id	Start	Stop	Strand	Gene symbol	Sequence name	Scope	Element type	Element subtype	Class	Subclass	Method	Target length	Reference sequence length	% Coverage of reference sequence	% Identity to reference sequence	Alignment length	Accession of closest sequence	Name of closest sequence	HMM id	HMM description
NA	.44994_2_17.10	221125	222480	-	glpT_E448K	Escherichia fosfomycin resistant GlpT	core	AMR	POINT	FOSFOMYCIN	FOSFOMYCIN	POINTX	452	452	100	98.89	452	WP_000948731.1	glycerol-3-phosphate transporter GlpT	NA	NA
NA	.44994_2_17.11	45933	47732	+	ybtP	yersiniabactin ABC transporter ATP-binding/permease protein YbtP	plus	VIRULENCE	VIRULENCE	NA	NA	BLASTX	600	600	100	99.67	600	CAA21388.1	yersiniabactin ABC transporter ATP-binding/permease protein YbtP	NA	NA
NA	.44994_2_17.11	47722	49521	+	ybtQ	yersiniabactin ABC transporter ATP-binding/permease protein YbtQ	plus	VIRULENCE	VIRULENCE	NA	NA	BLASTX	600	600	100	99.67	600	AAC69584.1	yersiniabactin ABC transporter ATP-binding/permease protein YbtQ	NA	NA
NA	.44994_2_17.17	84467	86641	+	iroN	siderophore salmochelin receptor IroN	plus	VIRULENCE	VIRULENCE	NA	NA	BLASTX	725	725	100	98.9	725	AAN76093.1	siderophore salmochelin receptor IroN	NA	NA
NA	.44994_2_17.17	86692	87645	-	iroE	catecholate siderophore esterase IroE	plus	VIRULENCE	VIRULENCE	NA	NA	BLASTX	318	318	100	99.06	318	ACJ63530.1	catecholate siderophore esterase IroE	NA	NA
NA	.44994_2_17.17	87736	88959	-	iroD	catecholate siderophore esterase IroD	plus	VIRULENCE	VIRULENCE	NA	NA	BLASTX	408	409	99.76	99.51	408	ACJ63529.1	catecholate siderophore esterase IroD	NA	NA
NA	.44994_2_17.17	89066	92722	-	iroC	salmochelin/enterobactin export ABC transporter IroC	plus	VIRULENCE	VIRULENCE	NA	NA	BLASTX	1219	1219	100	99.43	1219	AUH19662.1	salmochelin/enterobactin export ABC transporter IroC	NA	NA
NA	.44994_2_17.17	92865	93977	-	iroB	salmochelin biosynthesis C-glycosyltransferase IroB	plus	VIRULENCE	VIRULENCE	NA	NA	BLASTX	371	371	100	98.92	371	EOW04219.1	salmochelin biosynthesis C-glycosyltransferase IroB	NA	NA
NA	.44994_2_17.19	43790	46333	+	cyaA_S352T	Escherichia fosmidomycin resistant CyaA	core	AMR	POINT	FOSMIDOMYCIN	FOSMIDOMYCIN	POINTX	848	848	100	99.29	848	WP_000281668.1	adenylate cyclase CyaA	NA	NA
NA	.44994_2_17.21	16279	17409	-	blaEC	BlaEC family class C beta-lactamase	plus	AMR	AMR	BETA-LACTAM	BETA-LACTAM	BLASTX	377	377	100	98.67	377	AAZ85968.1	cephalosporin-hydrolyzing class C beta-lactamase EC-8	NA	NA
NA	.44994_2_17.23	54214	55071	+	blaTEM-1	broad-spectrum class A beta-lactamase TEM-1	core	AMR	AMR	BETA-LACTAM	BETA-LACTAM	ALLELEX	286	286	100	100	286	WP_000027057.1	broad-spectrum class A beta-lactamase TEM-1	NA	NA
NA	.44994_2_17.25	12132	14177	+	ireA	TonB-dependent siderophore receptor IreA	plus	VIRULENCE	VIRULENCE	NA	NA	EXACTX	682	682	100	100	682	AAN83596.1	TonB-dependent siderophore receptor IreA	NA	NA
NA	.44994_2_17.25	35317	35901	+	papH	P fimbrial minor subunit PapH	plus	VIRULENCE	VIRULENCE	NA	NA	BLASTX	195	195	100	98.97	195	CAA43563.1	P fimbrial minor subunit PapH	NA	NA
NA	.44994_2_17.25	35963	38470	+	papC	P fimbrial usher protein PapC	plus	VIRULENCE	VIRULENCE	NA	NA	BLASTX	836	836	100	96.31	841	CAA43564.1	P fimbrial usher protein PapC	NA	NA
NA	.44994_2_17.25	41055	41552	+	papF	P fimbrial tip protein PapF	plus	VIRULENCE	VIRULENCE	NA	NA	BLASTX	166	167	100	91.02	167	CAA43569.1	P fimbrial tip protein PapF	NA	NA
NA	.44994_2_17.25	41599	42606	+	papG-II	P fimbria tip G-adhesin PapG-II	plus	VIRULENCE	VIRULENCE	NA	NA	BLASTX	336	337	100	97.33	337	AAA24293.1	P fimbria tip G-adhesin PapG-II	NA	NA
NA	.44994_2_17.27	5693	8794	-	acrF	multidrug efflux RND transporter permease subunit AcrF	plus	AMR	AMR	EFFLUX	EFFLUX	BLASTX	1034	1034	100	99.42	1034	AAC76298.1	multidrug efflux RND transporter permease subunit AcrF	NA	NA
NA	.44994_2_17.3	314096	315283	+	emrD	multidrug efflux MFS transporter EmrD	plus	AMR	AMR	EFFLUX	EFFLUX	BLASTX	396	396	100	99.75	396	EFF04178.1	multidrug efflux MFS transporter EmrD	NA	NA
NA	.44994_2_17.3	374791	375360	-	lpfA	long polar fimbria major subunit LpfA-O113	plus	VIRULENCE	VIRULENCE	NA	NA	EXACTX	190	190	100	100	190	ACB16424.1	long polar fimbria major subunit LpfA-O113	NA	NA
NA	.44994_2_17.30	20638	22725	+	iha	bifunctional siderophore receptor/adhesin Iha	plus	VIRULENCE	VIRULENCE	NA	NA	EXACTX	696	696	100	100	696	AAN82058.1	bifunctional siderophore receptor/adhesin Iha	NA	NA
NA	.44994_2_17.34	10715	16780	+	air	inverse autotransporter adhesin EaeX/Air	plus	VIRULENCE	VIRULENCE	NA	NA	PARTIALX	2022	3418	59.16	100	2022	CAR15326.1	inverse autotransporter adhesin EaeX/Air	NA	NA
NA	.44994_2_17.34	16838	18532	-	eilA	HilA family transcriptional regulator EilA	plus	VIRULENCE	VIRULENCE	NA	NA	EXACTX	565	565	100	100	565	CBG36837.1	HilA family transcriptional regulator EilA	NA	NA
NA	.44994_2_17.36	10521	11717	-	tet(A)	tetracycline efflux MFS transporter Tet(A)	core	AMR	AMR	TETRACYCLINE	TETRACYCLINE	EXACTX	399	399	100	100	399	WP_000804064.1	tetracycline efflux MFS transporter Tet(A)	NA	NA
NA	.44994_2_17.36	13753	14184	-	merR	mercury resistance transcriptional regulator MerR	plus	STRESS	METAL	MERCURY	MERCURY	BLASTX	144	144	100	93.75	144	CAA77320.1	mercury resistance transcriptional regulator MerR	NA	NA
NA	.44994_2_17.36	14256	14603	+	merT	mercuric transport protein MerT	plus	STRESS	METAL	MERCURY	MERCURY	EXACTX	116	116	100	100	116	AAB59075.1	mercuric transport protein MerT	NA	NA
NA	.44994_2_17.36	14620	14892	+	merP	mercury resistance system periplasmic binding protein MerP	plus	STRESS	METAL	MERCURY	MERCURY	BLASTX	91	91	100	90.11	91	AAC38219.1	mercury resistance system periplasmic binding protein MerP	NA	NA
NA	.44994_2_17.36	14931	15350	+	merC	organomercurial transporter MerC	plus	STRESS	METAL	MERCURY	ORGANOMERCURY	EXACTX	140	140	100	100	140	AAC33908.1	organomercurial transporter MerC	NA	NA
NA	.44994_2_17.36	21765	22601	-	sul1	sulfonamide-resistant dihydropteroate synthase Sul1	core	AMR	AMR	SULFONAMIDE	SULFONAMIDE	EXACTX	279	279	100	100	279	WP_000259031.1	sulfonamide-resistant dihydropteroate synthase Sul1	NA	NA
NA	.44994_2_17.36	22598	22942	-	qacEdelta1	quaternary ammonium compound efflux SMR transporter QacE delta 1	core	STRESS	BIOCIDE	QUATERNARY AMMONIUM	QUATERNARY AMMONIUM	ALLELEX	115	115	100	100	115	WP_000679427.1	quaternary ammonium compound efflux SMR transporter QacE delta 1	NA	NA
NA	.44994_2_17.36	23175	23645	-	dfrA7	trimethoprim-resistant dihydrofolate reductase DfrA7	core	AMR	AMR	TRIMETHOPRIM	TRIMETHOPRIM	EXACTX	157	157	100	100	157	WP_000703418.1	trimethoprim-resistant dihydrofolate reductase DfrA7	NA	NA
NA	.44994_2_17.4	145759	147177	-	espX1	type III secretion system effector EspX1	plus	VIRULENCE	VIRULENCE	NA	NA	BLASTX	473	473	100	92.6	473	ADD54679.1	type III secretion system effector EspX1	NA	NA
NA	.44994_2_17.40	7950	11021	-	hlyA-alpha	RTX toxin hemolysin HlyA	plus	VIRULENCE	VIRULENCE	NA	NA	BLASTX	1024	1024	100	97.27	1024	CAQ77251.1	RTX toxin hemolysin HlyA	NA	NA
NA	.44994_2_17.46	832	1665	-	aph(6)-Id	aminoglycoside O-phosphotransferase APH(6)-Id	core	AMR	AMR	AMINOGLYCOSIDE	STREPTOMYCIN	EXACTX	278	278	100	100	278	WP_000480968.1	aminoglycoside O-phosphotransferase APH(6)-Id	NA	NA
NA	.44994_2_17.46	1668	2492	-	aph(3'')-Ib	aminoglycoside O-phosphotransferase APH(3'')-Ib	core	AMR	AMR	AMINOGLYCOSIDE	STREPTOMYCIN	EXACTX	275	275	100	100	275	WP_109545041.1	aminoglycoside O-phosphotransferase APH(3'')-Ib	NA	NA
NA	.44994_2_17.46	2532	3344	-	sul2	sulfonamide-resistant dihydropteroate synthase Sul2	core	AMR	AMR	SULFONAMIDE	SULFONAMIDE	EXACTX	271	271	100	100	271	WP_001043265.1	sulfonamide-resistant dihydropteroate synthase Sul2	NA	NA
NA	.44994_2_17.5	18432	22673	+	fdeC	intimin-like adhesin FdeC	plus	VIRULENCE	VIRULENCE	NA	NA	BLASTX	1414	1416	99.93	92.44	1415	ABE05822.1	intimin-like adhesin FdeC	NA	NA
NA	.44994_2_17.5	315502	315792	-	iss	increased serum survival lipoprotein Iss	plus	VIRULENCE	VIRULENCE	NA	NA	EXACTX	97	97	100	100	97	CAR12622.1	increased serum survival lipoprotein Iss	NA	NA
NA	.44994_2_17.6	109260	109619	-	arsD	arsenite efflux transporter metallochaperone ArsD	plus	STRESS	METAL	ARSENIC	ARSENITE	BLASTX	120	120	100	90	120	AAB09625.1	arsenite efflux transporter metallochaperone ArsD	NA	NA
NA	.44994_2_17.7	21486	21749	+	ymgB	biofilm/acid-resistance regulator AriR	plus	STRESS	ACID	NA	NA	BLASTX	88	88	100	98.86	88	AAC74250.1	biofilm/acid-resistance regulator AriR	NA	NA
Protein identifier	Contig id	Start	Stop	Strand	Gene symbol	Sequence name	Scope	Element type	Element subtype	Class	Subclass	Method	Target length	Reference sequence length	% Coverage of reference sequence	% Identity to reference sequence	Alignment length	Accession of closest sequence	Name of closest sequence	HMM id	HMM description
NA	.44994_2_193.10	3243	4661	-	espX1	type III secretion system effector EspX1	plus	VIRULENCE	VIRULENCE	NA	NA	BLASTX	473	473	100	90.91	473	ADD54679.1	type III secretion system effector EspX1	NA	NA
NA	.44994_2_193.100	427	2514	-	iha	bifunctional siderophore receptor/adhesin Iha	plus	VIRULENCE	VIRULENCE	NA	NA	EXACTX	696	696	100	100	696	AEQ14190.1	bifunctional siderophore receptor/adhesin Iha	NA	NA
NA	.44994_2_193.2	140883	142013	+	blaEC	BlaEC family class C beta-lactamase	plus	AMR	AMR	BETA-LACTAM	BETA-LACTAM	BLASTX	377	377	100	99.2	377	AAW82909.1	cephalosporin-hydrolyzing class C beta-lactamase EC-5	NA	NA
NA	.44994_2_193.22	56341	58035	+	eilA	HilA family transcriptional regulator EilA	plus	VIRULENCE	VIRULENCE	NA	NA	EXACTX	565	565	100	100	565	AEQ14997.1	HilA family transcriptional regulator EilA	NA	NA
NA	.44994_2_193.22	72825	74213	-	uhpT_E350Q	Escherichia fosfomycin resistant UhpT	core	AMR	POINT	FOSFOMYCIN	FOSFOMYCIN	POINTX	463	463	100	99.78	463	WP_000879194.1	hexose phosphate transporter UhpT	NA	NA
NA	.44994_2_193.22	84311	85498	+	emrD	multidrug efflux MFS transporter EmrD	plus	AMR	AMR	EFFLUX	EFFLUX	BLASTX	396	396	100	99.75	396	EFF04178.1	multidrug efflux MFS transporter EmrD	NA	NA
NA	.44994_2_193.23	49761	53936	+	fdeC	intimin-like adhesin FdeC	plus	VIRULENCE	VIRULENCE	NA	NA	INTERNAL_STOP	1392	1416	98.38	90.95	1393	ABE05822.1	intimin-like adhesin FdeC	NA	NA
NA	.44994_2_193.28	28776	31319	-	cyaA_S352T	Escherichia fosmidomycin resistant CyaA	core	AMR	POINT	FOSMIDOMYCIN	FOSMIDOMYCIN	POINTX	848	848	100	99.29	848	WP_000281668.1	adenylate cyclase CyaA	NA	NA
NA	.44994_2_193.30	14518	16317	-	ybtQ	yersiniabactin ABC transporter ATP-binding/permease protein YbtQ	plus	VIRULENCE	VIRULENCE	NA	NA	BLASTX	600	600	100	99.5	600	AAC69584.1	yersiniabactin ABC transporter ATP-binding/permease protein YbtQ	NA	NA
NA	.44994_2_193.30	16307	18106	-	ybtP	yersiniabactin ABC transporter ATP-binding/permease protein YbtP	plus	VIRULENCE	VIRULENCE	NA	NA	BLASTX	600	600	100	99.83	600	CAA21388.1	yersiniabactin ABC transporter ATP-binding/permease protein YbtP	NA	NA
NA	.44994_2_193.32	19773	20342	+	lpfA	long polar fimbria major subunit LpfA-O113	plus	VIRULENCE	VIRULENCE	NA	NA	EXACTX	190	190	100	100	190	ACB16424.1	long polar fimbria major subunit LpfA-O113	NA	NA
NA	.44994_2_193.33	5487	7706	-	acrF	multidrug efflux RND transporter permease subunit AcrF	plus	AMR	AMR	EFFLUX	EFFLUX	PARTIALX	740	1034	71.57	99.59	740	AAC76298.1	multidrug efflux RND transporter permease subunit AcrF	NA	NA
NA	.44994_2_193.43	31378	33423	+	ireA	TonB-dependent siderophore receptor IreA	plus	VIRULENCE	VIRULENCE	NA	NA	BLASTX	682	682	100	99.85	682	AAN83596.1	TonB-dependent siderophore receptor IreA	NA	NA
NA	.44994_2_193.47	14820	15326	-	dfrA8	trimethoprim-resistant dihydrofolate reductase DfrA8	core	AMR	AMR	TRIMETHOPRIM	TRIMETHOPRIM	EXACTX	169	169	100	100	169	WP_000571065.1	trimethoprim-resistant dihydrofolate reductase DfrA8	NA	NA
NA	.44994_2_193.47	16642	17499	+	blaTEM-1	broad-spectrum class A beta-lactamase TEM-1	core	AMR	AMR	BETA-LACTAM	BETA-LACTAM	ALLELEX	286	286	100	100	286	WP_000027057.1	broad-spectrum class A beta-lactamase TEM-1	NA	NA
NA	.44994_2_193.47	19005	19817	+	sul2	sulfonamide-resistant dihydropteroate synthase Sul2	core	AMR	AMR	SULFONAMIDE	SULFONAMIDE	EXACTX	271	271	100	100	271	WP_001043260.1	sulfonamide-resistant dihydropteroate synthase Sul2	NA	NA
NA	.44994_2_193.47	19857	20681	+	aph(3'')-Ib	aminoglycoside O-phosphotransferase APH(3'')-Ib	core	AMR	AMR	AMINOGLYCOSIDE	STREPTOMYCIN	EXACTX	275	275	100	100	275	WP_109545041.1	aminoglycoside O-phosphotransferase APH(3'')-Ib	NA	NA
NA	.44994_2_193.47	20684	21517	+	aph(6)-Id	aminoglycoside O-phosphotransferase APH(6)-Id	core	AMR	AMR	AMINOGLYCOSIDE	STREPTOMYCIN	EXACTX	278	278	100	100	278	WP_000480972.1	aminoglycoside O-phosphotransferase APH(6)-Id	NA	NA
NA	.44994_2_193.50	129	668	-	papA	P fimbria major subunit PapA	plus	VIRULENCE	VIRULENCE	NA	NA	BLASTX	180	185	96.22	86.19	181	CAA43562.1	P fimbria major subunit PapA	NA	NA
NA	.44994_2_193.50	12183	13904	+	iucA	aerobactin synthase IucA	plus	VIRULENCE	VIRULENCE	NA	NA	BLASTX	574	576	100	98.61	576	EGI25746.1	aerobactin synthase IucA	NA	NA
NA	.44994_2_193.50	13908	14852	+	iucB	N(6)-hydroxylysine O-acetyltransferase IucB	plus	VIRULENCE	VIRULENCE	NA	NA	BLASTX	315	315	100	99.68	315	AAN82074.1	N(6)-hydroxylysine O-acetyltransferase IucB	NA	NA
NA	.44994_2_193.50	14855	16594	+	iucC	NIS family aerobactin synthetase IucC	plus	VIRULENCE	VIRULENCE	NA	NA	BLASTX	580	580	100	99.14	580	AAN82073.1	NIS family aerobactin synthetase IucC	NA	NA
NA	.44994_2_193.50	16594	17868	+	iucD	NADPH-dependent L-lysine N(6)-monooxygenase IucD	plus	VIRULENCE	VIRULENCE	NA	NA	BLASTX	425	445	95.51	97.65	425	AAD44749.1	NADPH-dependent L-lysine N(6)-monooxygenase IucD	NA	NA
NA	.44994_2_193.50	17965	20151	+	iutA	ferric aerobactin receptor IutA	plus	VIRULENCE	VIRULENCE	NA	NA	BLASTX	729	731	99.73	89.85	729	AAN45165.2	ferric aerobactin receptor IutA	NA	NA
NA	.44994_2_193.50	21099	24983	+	sat	serine protease autotransporter toxin Sat	plus	VIRULENCE	VIRULENCE	NA	NA	EXACTX	1295	1295	100	100	1295	CAE55775.1	serine protease autotransporter toxin Sat	NA	NA
NA	.44994_2_193.52	375	1382	-	papG-II	P fimbria tip G-adhesin PapG-II	plus	VIRULENCE	VIRULENCE	NA	NA	BLASTX	336	337	100	98.52	337	AAA24293.1	P fimbria tip G-adhesin PapG-II	NA	NA
NA	.44994_2_193.52	1429	1926	-	papF	P fimbrial tip protein PapF	plus	VIRULENCE	VIRULENCE	NA	NA	BLASTX	166	167	100	91.62	167	CAA43569.1	P fimbrial tip protein PapF	NA	NA
NA	.44994_2_193.52	2004	2522	-	papE	P fimbrial minor subunit PapE	plus	VIRULENCE	VIRULENCE	NA	NA	BLASTX	173	173	100	91.33	173	CAA43568.1	P fimbrial minor subunit PapE	NA	NA
NA	.44994_2_193.52	4521	7028	-	papC	P fimbrial usher protein PapC	plus	VIRULENCE	VIRULENCE	NA	NA	BLASTX	836	836	100	96.2	841	CAA43564.1	P fimbrial usher protein PapC	NA	NA
NA	.44994_2_193.52	7090	7674	-	papH	P fimbrial minor subunit PapH	plus	VIRULENCE	VIRULENCE	NA	NA	BLASTX	195	195	100	98.97	195	CAA43563.1	P fimbrial minor subunit PapH	NA	NA
NA	.44994_2_193.62	11043	12128	+	capU	putative hexosyltransferase CapU	plus	VIRULENCE	VIRULENCE	NA	NA	EXACTX	362	362	100	100	362	AEQ15694.1	putative hexosyltransferase CapU	NA	NA
NA	.44994_2_193.66	11997	12260	+	ymgB	biofilm/acid-resistance regulator AriR	plus	STRESS	ACID	NA	NA	BLASTX	88	88	100	97.73	88	AAC74250.1	biofilm/acid-resistance regulator AriR	NA	NA
NA	.44994_2_193.70	2300	2638	+	iss	increased serum survival lipoprotein Iss	plus	VIRULENCE	VIRULENCE	NA	NA	EXACTX	113	113	100	100	113	CAQ97644.1	increased serum survival lipoprotein Iss	NA	NA
NA	.44994_2_193.71	2021	3193	-	senB	enterotoxin production-related protein TieB	plus	VIRULENCE	VIRULENCE	NA	NA	EXACTX	391	391	100	100	391	AAZ89288.1	enterotoxin production-related protein TieB	NA	NA
NA	.44994_2_193.88	721	1221	+	papF	P fimbrial tip protein PapF	plus	VIRULENCE	VIRULENCE	NA	NA	BLASTX	167	167	100	98.2	167	CAA43569.1	P fimbrial tip protein PapF	NA	NA
NA	.44994_2_193.9	8774	10129	+	glpT_E448K	Escherichia fosfomycin resistant GlpT	core	AMR	POINT	FOSFOMYCIN	FOSFOMYCIN	POINTX	452	452	100	99.12	452	WP_000948731.1	glycerol-3-phosphate transporter GlpT	NA	NA
Protein identifier	Contig id	Start	Stop	Strand	Gene symbol	Sequence name	Scope	Element type	Element subtype	Class	Subclass	Method	Target length	Reference sequence length	% Coverage of reference sequence	% Identity to reference sequence	Alignment length	Accession of closest sequence	Name of closest sequence	HMM id	HMM description
NA	.44994_2_194.1	18432	22673	+	fdeC	intimin-like adhesin FdeC	plus	VIRULENCE	VIRULENCE	NA	NA	BLASTX	1414	1416	99.93	92.44	1415	ABE05822.1	intimin-like adhesin FdeC	NA	NA
NA	.44994_2_194.1	315415	315705	-	iss	increased serum survival lipoprotein Iss	plus	VIRULENCE	VIRULENCE	NA	NA	EXACTX	97	97	100	100	97	CAR12622.1	increased serum survival lipoprotein Iss	NA	NA
NA	.44994_2_194.1	348539	348802	+	ymgB	biofilm/acid-resistance regulator AriR	plus	STRESS	ACID	NA	NA	BLASTX	88	88	100	98.86	88	AAC74250.1	biofilm/acid-resistance regulator AriR	NA	NA
NA	.44994_2_194.11	45933	47732	+	ybtP	yersiniabactin ABC transporter ATP-binding/permease protein YbtP	plus	VIRULENCE	VIRULENCE	NA	NA	BLASTX	600	600	100	99.67	600	CAA21388.1	yersiniabactin ABC transporter ATP-binding/permease protein YbtP	NA	NA
NA	.44994_2_194.11	47722	49521	+	ybtQ	yersiniabactin ABC transporter ATP-binding/permease protein YbtQ	plus	VIRULENCE	VIRULENCE	NA	NA	BLASTX	600	600	100	99.67	600	AAC69584.1	yersiniabactin ABC transporter ATP-binding/permease protein YbtQ	NA	NA
NA	.44994_2_194.14	11701	12888	+	emrD	multidrug efflux MFS transporter EmrD	plus	AMR	AMR	EFFLUX	EFFLUX	BLASTX	396	396	100	99.75	396	EFF04178.1	multidrug efflux MFS transporter EmrD	NA	NA
NA	.44994_2_194.14	72396	72965	-	lpfA	long polar fimbria major subunit LpfA-O113	plus	VIRULENCE	VIRULENCE	NA	NA	EXACTX	190	190	100	100	190	ACB16424.1	long polar fimbria major subunit LpfA-O113	NA	NA
NA	.44994_2_194.18	43772	46315	+	cyaA_S352T	Escherichia fosmidomycin resistant CyaA	core	AMR	POINT	FOSMIDOMYCIN	FOSMIDOMYCIN	POINTX	848	848	100	99.29	848	WP_000281668.1	adenylate cyclase CyaA	NA	NA
NA	.44994_2_194.19	11271	17369	+	air	inverse autotransporter adhesin EaeX/Air	plus	VIRULENCE	VIRULENCE	NA	NA	PARTIALX	2033	3418	59.48	100	2033	CAR15326.1	inverse autotransporter adhesin EaeX/Air	NA	NA
NA	.44994_2_194.19	17427	19121	-	eilA	HilA family transcriptional regulator EilA	plus	VIRULENCE	VIRULENCE	NA	NA	EXACTX	565	565	100	100	565	CBG36837.1	HilA family transcriptional regulator EilA	NA	NA
NA	.44994_2_194.19	41639	43684	+	ireA	TonB-dependent siderophore receptor IreA	plus	VIRULENCE	VIRULENCE	NA	NA	EXACTX	682	682	100	100	682	AAN83596.1	TonB-dependent siderophore receptor IreA	NA	NA
NA	.44994_2_194.19	64824	65408	+	papH	P fimbrial minor subunit PapH	plus	VIRULENCE	VIRULENCE	NA	NA	BLASTX	195	195	100	98.97	195	CAA43563.1	P fimbrial minor subunit PapH	NA	NA
NA	.44994_2_194.19	65470	67977	+	papC	P fimbrial usher protein PapC	plus	VIRULENCE	VIRULENCE	NA	NA	BLASTX	836	836	100	96.31	841	CAA43564.1	P fimbrial usher protein PapC	NA	NA
NA	.44994_2_194.19	70562	71059	+	papF	P fimbrial tip protein PapF	plus	VIRULENCE	VIRULENCE	NA	NA	BLASTX	166	167	100	91.02	167	CAA43569.1	P fimbrial tip protein PapF	NA	NA
NA	.44994_2_194.19	71106	72113	+	papG-II	P fimbria tip G-adhesin PapG-II	plus	VIRULENCE	VIRULENCE	NA	NA	BLASTX	336	337	100	97.03	337	AAA24293.1	P fimbria tip G-adhesin PapG-II	NA	NA
NA	.44994_2_194.22	44660	45790	+	blaEC	BlaEC family class C beta-lactamase	plus	AMR	AMR	BETA-LACTAM	BETA-LACTAM	BLASTX	377	377	100	98.67	377	AAZ85968.1	cephalosporin-hydrolyzing class C beta-lactamase EC-8	NA	NA
NA	.44994_2_194.23	41356	42468	+	iroB	salmochelin biosynthesis C-glycosyltransferase IroB	plus	VIRULENCE	VIRULENCE	NA	NA	BLASTX	371	371	100	98.92	371	EOW04219.1	salmochelin biosynthesis C-glycosyltransferase IroB	NA	NA
NA	.44994_2_194.23	42611	46267	+	iroC	salmochelin/enterobactin export ABC transporter IroC	plus	VIRULENCE	VIRULENCE	NA	NA	BLASTX	1219	1219	100	99.43	1219	AUH19662.1	salmochelin/enterobactin export ABC transporter IroC	NA	NA
NA	.44994_2_194.23	46374	47600	+	iroD	catecholate siderophore esterase IroD	plus	VIRULENCE	VIRULENCE	NA	NA	BLASTX	409	409	100	99.02	409	ACJ63529.1	catecholate siderophore esterase IroD	NA	NA
NA	.44994_2_194.23	47688	48641	+	iroE	catecholate siderophore esterase IroE	plus	VIRULENCE	VIRULENCE	NA	NA	BLASTX	318	318	100	99.37	318	ACJ63530.1	catecholate siderophore esterase IroE	NA	NA
NA	.44994_2_194.23	48692	50866	-	iroN	siderophore salmochelin receptor IroN	plus	VIRULENCE	VIRULENCE	NA	NA	BLASTX	725	725	100	98.9	725	AAN76093.1	siderophore salmochelin receptor IroN	NA	NA
NA	.44994_2_194.26	5482	8583	-	acrF	multidrug efflux RND transporter permease subunit AcrF	plus	AMR	AMR	EFFLUX	EFFLUX	BLASTX	1034	1034	100	99.42	1034	AAC76298.1	multidrug efflux RND transporter permease subunit AcrF	NA	NA
NA	.44994_2_194.32	18517	21588	-	hlyA-alpha	RTX toxin hemolysin HlyA	plus	VIRULENCE	VIRULENCE	NA	NA	BLASTX	1024	1024	100	97.27	1024	CAQ77251.1	RTX toxin hemolysin HlyA	NA	NA
NA	.44994_2_194.33	10244	11440	-	tet(A)	tetracycline efflux MFS transporter Tet(A)	core	AMR	AMR	TETRACYCLINE	TETRACYCLINE	EXACTX	399	399	100	100	399	WP_000804064.1	tetracycline efflux MFS transporter Tet(A)	NA	NA
NA	.44994_2_194.33	13476	13907	-	merR	mercury resistance transcriptional regulator MerR	plus	STRESS	METAL	MERCURY	MERCURY	BLASTX	144	144	100	93.75	144	CAA77320.1	mercury resistance transcriptional regulator MerR	NA	NA
NA	.44994_2_194.33	13979	14326	+	merT	mercuric transport protein MerT	plus	STRESS	METAL	MERCURY	MERCURY	EXACTX	116	116	100	100	116	AAB59075.1	mercuric transport protein MerT	NA	NA
NA	.44994_2_194.33	14343	14615	+	merP	mercury resistance system periplasmic binding protein MerP	plus	STRESS	METAL	MERCURY	MERCURY	BLASTX	91	91	100	90.11	91	AAC38219.1	mercury resistance system periplasmic binding protein MerP	NA	NA
NA	.44994_2_194.33	14654	15073	+	merC	organomercurial transporter MerC	plus	STRESS	METAL	MERCURY	ORGANOMERCURY	EXACTX	140	140	100	100	140	AAC33908.1	organomercurial transporter MerC	NA	NA
NA	.44994_2_194.33	21488	22324	-	sul1	sulfonamide-resistant dihydropteroate synthase Sul1	core	AMR	AMR	SULFONAMIDE	SULFONAMIDE	EXACTX	279	279	100	100	279	WP_000259031.1	sulfonamide-resistant dihydropteroate synthase Sul1	NA	NA
NA	.44994_2_194.33	22321	22665	-	qacEdelta1	quaternary ammonium compound efflux SMR transporter QacE delta 1	core	STRESS	BIOCIDE	QUATERNARY AMMONIUM	QUATERNARY AMMONIUM	ALLELEX	115	115	100	100	115	WP_000679427.1	quaternary ammonium compound efflux SMR transporter QacE delta 1	NA	NA
NA	.44994_2_194.33	22898	23368	-	dfrA7	trimethoprim-resistant dihydrofolate reductase DfrA7	core	AMR	AMR	TRIMETHOPRIM	TRIMETHOPRIM	EXACTX	157	157	100	100	157	WP_000703418.1	trimethoprim-resistant dihydrofolate reductase DfrA7	NA	NA
NA	.44994_2_194.38	9768	10940	-	senB	enterotoxin production-related protein TieB	plus	VIRULENCE	VIRULENCE	NA	NA	BLASTX	391	391	100	99.49	391	AAZ89288.1	enterotoxin production-related protein TieB	NA	NA
NA	.44994_2_194.39	2072	3793	+	iucA	aerobactin synthase IucA	plus	VIRULENCE	VIRULENCE	NA	NA	BLASTX	574	576	100	98.61	576	EGI25746.1	aerobactin synthase IucA	NA	NA
NA	.44994_2_194.39	3797	4741	+	iucB	N(6)-hydroxylysine O-acetyltransferase IucB	plus	VIRULENCE	VIRULENCE	NA	NA	BLASTX	315	315	100	99.37	315	AAN82074.1	N(6)-hydroxylysine O-acetyltransferase IucB	NA	NA
NA	.44994_2_194.39	4744	6483	+	iucC	NIS family aerobactin synthetase IucC	plus	VIRULENCE	VIRULENCE	NA	NA	BLASTX	580	580	100	99.14	580	AAN82073.1	NIS family aerobactin synthetase IucC	NA	NA
NA	.44994_2_194.39	6483	7757	+	iucD	NADPH-dependent L-lysine N(6)-monooxygenase IucD	plus	VIRULENCE	VIRULENCE	NA	NA	BLASTX	425	445	95.51	97.65	425	AAD44749.1	NADPH-dependent L-lysine N(6)-monooxygenase IucD	NA	NA
NA	.44994_2_194.39	7854	10040	+	iutA	ferric aerobactin receptor IutA	plus	VIRULENCE	VIRULENCE	NA	NA	BLASTX	729	731	99.73	89.71	729	AAN45165.2	ferric aerobactin receptor IutA	NA	NA
NA	.44994_2_194.39	10998	14882	+	sat	serine protease autotransporter toxin Sat	plus	VIRULENCE	VIRULENCE	NA	NA	EXACTX	1295	1295	100	100	1295	CAE55775.1	serine protease autotransporter toxin Sat	NA	NA
NA	.44994_2_194.4	151834	153252	-	espX1	type III secretion system effector EspX1	plus	VIRULENCE	VIRULENCE	NA	NA	BLASTX	473	473	100	92.6	473	ADD54679.1	type III secretion system effector EspX1	NA	NA
NA	.44994_2_194.54	434	2521	+	iha	bifunctional siderophore receptor/adhesin Iha	plus	VIRULENCE	VIRULENCE	NA	NA	BLASTX	696	696	100	99.86	696	AAN82058.1	bifunctional siderophore receptor/adhesin Iha	NA	NA
NA	.44994_2_194.57	125	958	-	aph(6)-Id	aminoglycoside O-phosphotransferase APH(6)-Id	core	AMR	AMR	AMINOGLYCOSIDE	STREPTOMYCIN	EXACTX	278	278	100	100	278	WP_000480968.1	aminoglycoside O-phosphotransferase APH(6)-Id	NA	NA
NA	.44994_2_194.57	961	1785	-	aph(3'')-Ib	aminoglycoside O-phosphotransferase APH(3'')-Ib	core	AMR	AMR	AMINOGLYCOSIDE	STREPTOMYCIN	EXACTX	275	275	100	100	275	WP_109545041.1	aminoglycoside O-phosphotransferase APH(3'')-Ib	NA	NA
NA	.44994_2_194.57	1825	2637	-	sul2	sulfonamide-resistant dihydropteroate synthase Sul2	core	AMR	AMR	SULFONAMIDE	SULFONAMIDE	EXACTX	271	271	100	100	271	WP_001043265.1	sulfonamide-resistant dihydropteroate synthase Sul2	NA	NA
NA	.44994_2_194.6	272462	273319	+	blaTEM-1	broad-spectrum class A beta-lactamase TEM-1	core	AMR	AMR	BETA-LACTAM	BETA-LACTAM	ALLELEX	286	286	100	100	286	WP_000027057.1	broad-spectrum class A beta-lactamase TEM-1	NA	NA
NA	.44994_2_194.62	2395	2679	+	papA	P fimbria major subunit PapA	plus	VIRULENCE	VIRULENCE	NA	NA	PARTIALX	95	185	51.89	87.5	96	CAA43562.1	P fimbria major subunit PapA	NA	NA
NA	.44994_2_194.7	28708	30063	+	glpT_E448K	Escherichia fosfomycin resistant GlpT	core	AMR	POINT	FOSFOMYCIN	FOSFOMYCIN	POINTX	452	452	100	98.89	452	WP_000948731.1	glycerol-3-phosphate transporter GlpT	NA	NA
NA	.44994_2_194.9	73259	73618	-	arsD	arsenite efflux transporter metallochaperone ArsD	plus	STRESS	METAL	ARSENIC	ARSENITE	BLASTX	120	120	100	90	120	AAB09625.1	arsenite efflux transporter metallochaperone ArsD	NA	NA
Protein identifier	Contig id	Start	Stop	Strand	Gene symbol	Sequence name	Scope	Element type	Element subtype	Class	Subclass	Method	Target length	Reference sequence length	% Coverage of reference sequence	% Identity to reference sequence	Alignment length	Accession of closest sequence	Name of closest sequence	HMM id	HMM description
NA	.44994_2_195.1	470195	472528	-	fdeC	intimin-like adhesin FdeC	plus	VIRULENCE	VIRULENCE	NA	NA	PARTIALX	778	1416	54.94	99.87	778	ABE05822.1	intimin-like adhesin FdeC	NA	NA
NA	.44994_2_195.1	492235	496362	+	vactox	vacuolating autotransporter toxin Vat	plus	VIRULENCE	VIRULENCE	NA	NA	BLASTX	1376	1376	100	99.93	1376	CAD66214.1	vacuolating autotransporter toxin Vat	NA	NA
NA	.44994_2_195.10	150075	151205	+	blaEC	BlaEC family class C beta-lactamase	plus	AMR	AMR	BETA-LACTAM	BETA-LACTAM	BLASTX	377	377	100	99.73	377	AAW82909.1	cephalosporin-hydrolyzing class C beta-lactamase EC-5	NA	NA
NA	.44994_2_195.10	174297	176876	-	afaC	AfaC-I/III family usher protein	plus	VIRULENCE	VIRULENCE	NA	NA	EXACTX	860	860	100	100	860	CAW30799.1	AfaC-I/III family usher protein	NA	NA
NA	.44994_2_195.10	176997	177713	-	nfaE	Dr family non-fimbrial adhesin I chaperone NfaE	plus	VIRULENCE	VIRULENCE	NA	NA	BLASTX	239	247	96.76	99.58	239	AAK17180.1	Dr family non-fimbrial adhesin I chaperone NfaE	NA	NA
NA	.44994_2_195.14	10248	10511	+	ymgB	biofilm/acid-resistance regulator AriR	plus	STRESS	ACID	NA	NA	BLASTX	88	88	100	97.73	88	AAC74250.1	biofilm/acid-resistance regulator AriR	NA	NA
NA	.44994_2_195.15	10734	11024	+	iss	increased serum survival lipoprotein Iss	plus	VIRULENCE	VIRULENCE	NA	NA	EXACTX	97	97	100	100	97	CAR12622.1	increased serum survival lipoprotein Iss	NA	NA
NA	.44994_2_195.15	19681	20010	-	emrE	multidrug efflux SMR transporter EmrE	plus	STRESS	BIOCIDE	EFFLUX	EFFLUX	BLASTX	110	110	100	99.09	110	CAA77936.1	multidrug efflux SMR transporter EmrE	NA	NA
NA	.44994_2_195.19	81858	83045	-	emrD	multidrug efflux MFS transporter EmrD	plus	AMR	AMR	EFFLUX	EFFLUX	BLASTX	396	396	100	99.49	396	EFF04178.1	multidrug efflux MFS transporter EmrD	NA	NA
NA	.44994_2_195.22	37656	38852	-	tet(A)	tetracycline efflux MFS transporter Tet(A)	core	AMR	AMR	TETRACYCLINE	TETRACYCLINE	EXACTX	399	399	100	100	399	WP_000804064.1	tetracycline efflux MFS transporter Tet(A)	NA	NA
NA	.44994_2_195.22	40888	41319	-	merR	mercury resistance transcriptional regulator MerR	plus	STRESS	METAL	MERCURY	MERCURY	BLASTX	144	144	100	93.75	144	CAA77320.1	mercury resistance transcriptional regulator MerR	NA	NA
NA	.44994_2_195.22	41391	41738	+	merT	mercuric transport protein MerT	plus	STRESS	METAL	MERCURY	MERCURY	EXACTX	116	116	100	100	116	AAB59075.1	mercuric transport protein MerT	NA	NA
NA	.44994_2_195.22	41755	42027	+	merP	mercury resistance system periplasmic binding protein MerP	plus	STRESS	METAL	MERCURY	MERCURY	BLASTX	91	91	100	90.11	91	AAC38219.1	mercury resistance system periplasmic binding protein MerP	NA	NA
NA	.44994_2_195.22	42066	42485	+	merC	organomercurial transporter MerC	plus	STRESS	METAL	MERCURY	ORGANOMERCURY	EXACTX	140	140	100	100	140	AAC33908.1	organomercurial transporter MerC	NA	NA
NA	.44994_2_195.23	10970	12058	-	pmrB_E123D	Escherichia colistin resistant PmrB	core	AMR	POINT	COLISTIN	COLISTIN	POINTX	363	363	100	98.9	363	WP_001300761.1	two-component system sensor histidine kinase PmrB	NA	NA
NA	.44994_2_195.27	8000	10087	-	iha	bifunctional siderophore receptor/adhesin Iha	plus	VIRULENCE	VIRULENCE	NA	NA	EXACTX	696	696	100	100	696	AAN82058.1	bifunctional siderophore receptor/adhesin Iha	NA	NA
NA	.44994_2_195.27	13052	15244	-	iutA	ferric aerobactin receptor IutA	plus	VIRULENCE	VIRULENCE	NA	NA	BLASTX	731	731	100	99.86	731	AAN45165.2	ferric aerobactin receptor IutA	NA	NA
NA	.44994_2_195.27	15253	16587	-	iucD	NADPH-dependent L-lysine N(6)-monooxygenase IucD	plus	VIRULENCE	VIRULENCE	NA	NA	BLASTX	445	445	100	99.33	445	AAD44749.1	NADPH-dependent L-lysine N(6)-monooxygenase IucD	NA	NA
NA	.44994_2_195.27	16587	18326	-	iucC	NIS family aerobactin synthetase IucC	plus	VIRULENCE	VIRULENCE	NA	NA	BLASTX	580	580	100	99.48	580	AAN82073.1	NIS family aerobactin synthetase IucC	NA	NA
NA	.44994_2_195.27	18329	19273	-	iucB	N(6)-hydroxylysine O-acetyltransferase IucB	plus	VIRULENCE	VIRULENCE	NA	NA	BLASTX	315	315	100	99.68	315	AAN82074.1	N(6)-hydroxylysine O-acetyltransferase IucB	NA	NA
NA	.44994_2_195.27	19277	20998	-	iucA	aerobactin synthase IucA	plus	VIRULENCE	VIRULENCE	NA	NA	BLASTX	574	576	100	98.44	576	EGI25746.1	aerobactin synthase IucA	NA	NA
NA	.44994_2_195.3	252200	253555	-	glpT_E448K	Escherichia fosfomycin resistant GlpT	core	AMR	POINT	FOSFOMYCIN	FOSFOMYCIN	POINTX	452	452	100	99.78	452	WP_000948731.1	glycerol-3-phosphate transporter GlpT	NA	NA
NA	.44994_2_195.33	4579	7650	-	hlyA-alpha	RTX toxin hemolysin HlyA	plus	VIRULENCE	VIRULENCE	NA	NA	BLASTX	1024	1024	100	97.27	1024	CAQ77251.1	RTX toxin hemolysin HlyA	NA	NA
NA	.44994_2_195.36	3176	4183	-	papG-II	P fimbria tip G-adhesin PapG-II	plus	VIRULENCE	VIRULENCE	NA	NA	BLASTX	336	337	100	98.81	337	AAA24293.1	P fimbria tip G-adhesin PapG-II	NA	NA
NA	.44994_2_195.36	4230	4727	-	papF	P fimbrial tip protein PapF	plus	VIRULENCE	VIRULENCE	NA	NA	BLASTX	166	167	100	91.02	167	CAA43569.1	P fimbrial tip protein PapF	NA	NA
NA	.44994_2_195.36	7328	9835	-	papC	P fimbrial usher protein PapC	plus	VIRULENCE	VIRULENCE	NA	NA	BLASTX	836	836	100	96.2	841	CAA43564.1	P fimbrial usher protein PapC	NA	NA
NA	.44994_2_195.36	9897	10481	-	papH	P fimbrial minor subunit PapH	plus	VIRULENCE	VIRULENCE	NA	NA	BLASTX	195	195	100	94.87	195	CAA43563.1	P fimbrial minor subunit PapH	NA	NA
NA	.44994_2_195.4	4154	5380	+	iroD	catecholate siderophore esterase IroD	plus	VIRULENCE	VIRULENCE	NA	NA	BLASTX	409	409	100	99.02	409	ACJ63529.1	catecholate siderophore esterase IroD	NA	NA
NA	.44994_2_195.4	5468	6421	+	iroE	catecholate siderophore esterase IroE	plus	VIRULENCE	VIRULENCE	NA	NA	BLASTX	318	318	100	98.11	318	ACJ63530.1	catecholate siderophore esterase IroE	NA	NA
NA	.44994_2_195.47	310	1146	-	sul1	sulfonamide-resistant dihydropteroate synthase Sul1	core	AMR	AMR	SULFONAMIDE	SULFONAMIDE	EXACTX	279	279	100	100	279	WP_000259031.1	sulfonamide-resistant dihydropteroate synthase Sul1	NA	NA
NA	.44994_2_195.47	1143	1487	-	qacEdelta1	quaternary ammonium compound efflux SMR transporter QacE delta 1	core	STRESS	BIOCIDE	QUATERNARY AMMONIUM	QUATERNARY AMMONIUM	ALLELEX	115	115	100	100	115	WP_000679427.1	quaternary ammonium compound efflux SMR transporter QacE delta 1	NA	NA
NA	.44994_2_195.47	1720	2190	-	dfrA7	trimethoprim-resistant dihydrofolate reductase DfrA7	core	AMR	AMR	TRIMETHOPRIM	TRIMETHOPRIM	EXACTX	157	157	100	100	157	WP_000703418.1	trimethoprim-resistant dihydrofolate reductase DfrA7	NA	NA
NA	.44994_2_195.49	2755	3927	+	senB	enterotoxin production-related protein TieB	plus	VIRULENCE	VIRULENCE	NA	NA	EXACTX	391	391	100	100	391	AAZ89288.1	enterotoxin production-related protein TieB	NA	NA
NA	.44994_2_195.5	333921	337022	+	acrF	multidrug efflux RND transporter permease subunit AcrF	plus	AMR	AMR	EFFLUX	EFFLUX	BLASTX	1034	1034	100	99.32	1034	AAC76298.1	multidrug efflux RND transporter permease subunit AcrF	NA	NA
NA	.44994_2_195.50	1988	2800	+	sul2	sulfonamide-resistant dihydropteroate synthase Sul2	core	AMR	AMR	SULFONAMIDE	SULFONAMIDE	EXACTX	271	271	100	100	271	WP_001043265.1	sulfonamide-resistant dihydropteroate synthase Sul2	NA	NA
NA	.44994_2_195.50	2840	3664	+	aph(3'')-Ib	aminoglycoside O-phosphotransferase APH(3'')-Ib	core	AMR	AMR	AMINOGLYCOSIDE	STREPTOMYCIN	EXACTX	275	275	100	100	275	WP_109545041.1	aminoglycoside O-phosphotransferase APH(3'')-Ib	NA	NA
NA	.44994_2_195.50	3667	4500	+	aph(6)-Id	aminoglycoside O-phosphotransferase APH(6)-Id	core	AMR	AMR	AMINOGLYCOSIDE	STREPTOMYCIN	EXACTX	278	278	100	100	278	WP_000480968.1	aminoglycoside O-phosphotransferase APH(6)-Id	NA	NA
NA	.44994_2_195.60	663	1520	-	blaTEM-1	broad-spectrum class A beta-lactamase TEM-1	core	AMR	AMR	BETA-LACTAM	BETA-LACTAM	ALLELEX	286	286	100	100	286	WP_000027057.1	broad-spectrum class A beta-lactamase TEM-1	NA	NA
NA	.44994_2_195.8	42730	44529	+	ybtP	yersiniabactin ABC transporter ATP-binding/permease protein YbtP	plus	VIRULENCE	VIRULENCE	NA	NA	BLASTX	600	600	100	99.83	600	CAA21388.1	yersiniabactin ABC transporter ATP-binding/permease protein YbtP	NA	NA
NA	.44994_2_195.8	44519	46318	+	ybtQ	yersiniabactin ABC transporter ATP-binding/permease protein YbtQ	plus	VIRULENCE	VIRULENCE	NA	NA	BLASTX	600	600	100	99.67	600	AAC69584.1	yersiniabactin ABC transporter ATP-binding/permease protein YbtQ	NA	NA
NA	.44994_2_195.8	81909	82238	+	emrE	multidrug efflux SMR transporter EmrE	plus	STRESS	BIOCIDE	EFFLUX	EFFLUX	BLASTX	110	110	100	98.18	110	CAA77936.1	multidrug efflux SMR transporter EmrE	NA	NA
Protein identifier	Contig id	Start	Stop	Strand	Gene symbol	Sequence name	Scope	Element type	Element subtype	Class	Subclass	Method	Target length	Reference sequence length	% Coverage of reference sequence	% Identity to reference sequence	Alignment length	Accession of closest sequence	Name of closest sequence	HMM id	HMM description
NA	.44994_2_196.1	356415	359039	+	gyrA_D87N	Escherichia quinolone resistant GyrA	core	AMR	POINT	QUINOLONE	QUINOLONE	POINTX	875	878	99.66	98.74	875	WP_001281243.1	DNA gyrase subunit A GyrA	NA	NA
NA	.44994_2_196.1	356415	359039	+	gyrA_S83L	Escherichia quinolone resistant GyrA	core	AMR	POINT	QUINOLONE	QUINOLONE	POINTX	875	878	99.66	98.74	875	WP_001281243.1	DNA gyrase subunit A GyrA	NA	NA
NA	.44994_2_196.1	670811	672610	+	ybtP	yersiniabactin ABC transporter ATP-binding/permease protein YbtP	plus	VIRULENCE	VIRULENCE	NA	NA	BLASTX	600	600	100	99.5	600	CAA21388.1	yersiniabactin ABC transporter ATP-binding/permease protein YbtP	NA	NA
NA	.44994_2_196.1	672600	674399	+	ybtQ	yersiniabactin ABC transporter ATP-binding/permease protein YbtQ	plus	VIRULENCE	VIRULENCE	NA	NA	BLASTX	600	600	100	99.67	600	AAC69584.1	yersiniabactin ABC transporter ATP-binding/permease protein YbtQ	NA	NA
NA	.44994_2_196.1	740266	740595	+	emrE	multidrug efflux SMR transporter EmrE	plus	STRESS	BIOCIDE	EFFLUX	EFFLUX	BLASTX	110	110	100	98.18	110	CAA77936.1	multidrug efflux SMR transporter EmrE	NA	NA
NA	.44994_2_196.12	5497	8598	-	acrF	multidrug efflux RND transporter permease subunit AcrF	plus	AMR	AMR	EFFLUX	EFFLUX	BLASTX	1034	1034	100	99.42	1034	AAC76298.1	multidrug efflux RND transporter permease subunit AcrF	NA	NA
NA	.44994_2_196.13	28659	28922	+	ymgB	biofilm/acid-resistance regulator AriR	plus	STRESS	ACID	NA	NA	BLASTX	88	88	100	97.73	88	AAC74250.1	biofilm/acid-resistance regulator AriR	NA	NA
NA	.44994_2_196.14	74081	76732	-	vactox	vacuolating autotransporter toxin Vat	plus	VIRULENCE	VIRULENCE	NA	NA	PARTIALX	884	1376	64.24	99.43	884	CAD66214.1	vacuolating autotransporter toxin Vat	NA	NA
NA	.44994_2_196.14	97917	102164	+	fdeC	intimin-like adhesin FdeC	plus	VIRULENCE	VIRULENCE	NA	NA	BLASTX	1416	1416	100	99.58	1416	ABE05822.1	intimin-like adhesin FdeC	NA	NA
NA	.44994_2_196.17	9529	9960	-	marR_S3N	Escherichia ampicillin/chloramphenicol/quinolone/rifampin/tetracycline resistant MarR	core	AMR	POINT	MULTIDRUG	AMPICILLIN/CHLORAMPHENICOL/QUINOLONE/RIFAMPIN/TETRACYCLINE	POINTX	144	144	100	97.92	144	WP_000843414.1	transcriptional regulator MarR	NA	NA
NA	.44994_2_196.23	395	679	-	papA	P fimbria major subunit PapA	plus	VIRULENCE	VIRULENCE	NA	NA	PARTIALX	95	185	51.89	87.5	96	CAA43562.1	P fimbria major subunit PapA	NA	NA
NA	.44994_2_196.23	10362	12083	+	iucA	aerobactin synthase IucA	plus	VIRULENCE	VIRULENCE	NA	NA	BLASTX	574	576	100	98.61	576	EGI25746.1	aerobactin synthase IucA	NA	NA
NA	.44994_2_196.23	12087	13031	+	iucB	N(6)-hydroxylysine O-acetyltransferase IucB	plus	VIRULENCE	VIRULENCE	NA	NA	BLASTX	315	315	100	99.37	315	AAN82074.1	N(6)-hydroxylysine O-acetyltransferase IucB	NA	NA
NA	.44994_2_196.23	13034	14773	+	iucC	NIS family aerobactin synthetase IucC	plus	VIRULENCE	VIRULENCE	NA	NA	BLASTX	580	580	100	99.14	580	AAN82073.1	NIS family aerobactin synthetase IucC	NA	NA
NA	.44994_2_196.23	14773	16047	+	iucD	NADPH-dependent L-lysine N(6)-monooxygenase IucD	plus	VIRULENCE	VIRULENCE	NA	NA	BLASTX	425	445	95.51	97.65	425	AAD44749.1	NADPH-dependent L-lysine N(6)-monooxygenase IucD	NA	NA
NA	.44994_2_196.23	16144	18330	+	iutA	ferric aerobactin receptor IutA	plus	VIRULENCE	VIRULENCE	NA	NA	BLASTX	729	731	99.73	89.85	729	AAN45165.2	ferric aerobactin receptor IutA	NA	NA
NA	.44994_2_196.23	20286	23165	+	sat	serine protease autotransporter toxin Sat	plus	VIRULENCE	VIRULENCE	NA	NA	PARTIALX	960	1295	74.13	99.69	960	CAE55775.1	serine protease autotransporter toxin Sat	NA	NA
NA	.44994_2_196.27	960	2132	-	senB	enterotoxin production-related protein TieB	plus	VIRULENCE	VIRULENCE	NA	NA	EXACTX	391	391	100	100	391	AAZ89288.1	enterotoxin production-related protein TieB	NA	NA
NA	.44994_2_196.29	7206	9293	-	iha	bifunctional siderophore receptor/adhesin Iha	plus	VIRULENCE	VIRULENCE	NA	NA	EXACTX	696	696	100	100	696	AEQ14190.1	bifunctional siderophore receptor/adhesin Iha	NA	NA
NA	.44994_2_196.3	200597	201784	-	emrD	multidrug efflux MFS transporter EmrD	plus	AMR	AMR	EFFLUX	EFFLUX	BLASTX	396	396	100	99.24	396	EFF04178.1	multidrug efflux MFS transporter EmrD	NA	NA
NA	.44994_2_196.3	207997	209385	+	uhpT_E350Q	Escherichia fosfomycin resistant UhpT	core	AMR	POINT	FOSFOMYCIN	FOSFOMYCIN	POINTX	463	463	100	99.78	463	WP_000879194.1	hexose phosphate transporter UhpT	NA	NA
NA	.44994_2_196.30	647	1504	+	blaTEM-1	broad-spectrum class A beta-lactamase TEM-1	core	AMR	AMR	BETA-LACTAM	BETA-LACTAM	ALLELEX	286	286	100	100	286	WP_000027057.1	broad-spectrum class A beta-lactamase TEM-1	NA	NA
NA	.44994_2_196.30	8483	8953	+	dfrA17	trimethoprim-resistant dihydrofolate reductase DfrA17	core	AMR	AMR	TRIMETHOPRIM	TRIMETHOPRIM	EXACTX	157	157	100	100	157	WP_001389366.1	trimethoprim-resistant dihydrofolate reductase DfrA17	NA	NA
NA	.44994_2_196.33	220	651	-	merR	mercury resistance transcriptional regulator MerR	plus	STRESS	METAL	MERCURY	MERCURY	BLASTX	144	144	100	93.75	144	CAA77320.1	mercury resistance transcriptional regulator MerR	NA	NA
NA	.44994_2_196.33	723	1070	+	merT	mercuric transport protein MerT	plus	STRESS	METAL	MERCURY	MERCURY	EXACTX	116	116	100	100	116	AAB59075.1	mercuric transport protein MerT	NA	NA
NA	.44994_2_196.33	1087	1359	+	merP	mercury resistance system periplasmic binding protein MerP	plus	STRESS	METAL	MERCURY	MERCURY	BLASTX	91	91	100	90.11	91	AAC38219.1	mercury resistance system periplasmic binding protein MerP	NA	NA
NA	.44994_2_196.33	1398	1817	+	merC	organomercurial transporter MerC	plus	STRESS	METAL	MERCURY	ORGANOMERCURY	EXACTX	140	140	100	100	140	AAC33908.1	organomercurial transporter MerC	NA	NA
NA	.44994_2_196.34	1988	2800	+	sul2	sulfonamide-resistant dihydropteroate synthase Sul2	core	AMR	AMR	SULFONAMIDE	SULFONAMIDE	EXACTX	271	271	100	100	271	WP_001043265.1	sulfonamide-resistant dihydropteroate synthase Sul2	NA	NA
NA	.44994_2_196.34	2840	3664	+	aph(3'')-Ib	aminoglycoside O-phosphotransferase APH(3'')-Ib	core	AMR	AMR	AMINOGLYCOSIDE	STREPTOMYCIN	EXACTX	275	275	100	100	275	WP_109545041.1	aminoglycoside O-phosphotransferase APH(3'')-Ib	NA	NA
NA	.44994_2_196.34	3667	4500	+	aph(6)-Id	aminoglycoside O-phosphotransferase APH(6)-Id	core	AMR	AMR	AMINOGLYCOSIDE	STREPTOMYCIN	EXACTX	278	278	100	100	278	WP_000480968.1	aminoglycoside O-phosphotransferase APH(6)-Id	NA	NA
NA	.44994_2_196.37	2623	3597	-	tet(B)	tetracycline efflux MFS transporter Tet(B)	core	AMR	AMR	TETRACYCLINE	TETRACYCLINE	PARTIALX	325	401	81.05	99.38	325	WP_001089068.1	tetracycline efflux MFS transporter Tet(B)	NA	NA
NA	.44994_2_196.5	125296	126426	+	blaEC-5	cephalosporin-hydrolyzing class C beta-lactamase EC-5	plus	AMR	AMR	BETA-LACTAM	CEPHALOSPORIN	ALLELEX	377	377	100	100	377	AAW82909.1	cephalosporin-hydrolyzing class C beta-lactamase EC-5	NA	NA
NA	.44994_2_196.5	228813	229901	+	pmrB_E123D	Escherichia colistin resistant PmrB	core	AMR	POINT	COLISTIN	COLISTIN	POINTX	363	363	100	98.9	363	WP_001300761.1	two-component system sensor histidine kinase PmrB	NA	NA
NA	.44994_2_196.9	110640	112529	+	parE_L416F	Escherichia quinolone resistant ParE	core	AMR	POINT	QUINOLONE	QUINOLONE	POINTX	630	630	100	99.52	630	WP_033554192.1	DNA topoisomerase IV subunit B ParE	NA	NA
NA	.44994_2_196.9	120063	122318	+	parC_S80I	Escherichia quinolone resistant ParC	core	AMR	POINT	QUINOLONE	QUINOLONE	POINTX	752	752	100	99.87	752	WP_001281881.1	DNA topoisomerase IV subunit A ParC	NA	NA
Protein identifier	Contig id	Start	Stop	Strand	Gene symbol	Sequence name	Scope	Element type	Element subtype	Class	Subclass	Method	Target length	Reference sequence length	% Coverage of reference sequence	% Identity to reference sequence	Alignment length	Accession of closest sequence	Name of closest sequence	HMM id	HMM description
NA	.44994_2_197.1	28474	28737	+	ymgB	biofilm/acid-resistance regulator AriR	plus	STRESS	ACID	NA	NA	BLASTX	88	88	100	97.73	88	AAC74250.1	biofilm/acid-resistance regulator AriR	NA	NA
NA	.44994_2_197.12	60788	61117	+	emrE	multidrug efflux SMR transporter EmrE	plus	STRESS	BIOCIDE	EFFLUX	EFFLUX	BLASTX	110	110	100	98.18	110	CAA77936.1	multidrug efflux SMR transporter EmrE	NA	NA
NA	.44994_2_197.13	68461	72588	-	vactox	vacuolating autotransporter toxin Vat	plus	VIRULENCE	VIRULENCE	NA	NA	BLASTX	1376	1376	100	99.64	1376	CAD66214.1	vacuolating autotransporter toxin Vat	NA	NA
NA	.44994_2_197.13	92296	96543	+	fdeC	intimin-like adhesin FdeC	plus	VIRULENCE	VIRULENCE	NA	NA	BLASTX	1416	1416	100	99.58	1416	ABE05822.1	intimin-like adhesin FdeC	NA	NA
NA	.44994_2_197.14	52381	54468	-	iha	bifunctional siderophore receptor/adhesin Iha	plus	VIRULENCE	VIRULENCE	NA	NA	BLASTX	696	696	100	99.86	696	AAG55323.1	bifunctional siderophore receptor/adhesin Iha	NA	NA
NA	.44994_2_197.15	103175	104974	+	ybtP	yersiniabactin ABC transporter ATP-binding/permease protein YbtP	plus	VIRULENCE	VIRULENCE	NA	NA	BLASTX	600	600	100	99.83	600	CAA21388.1	yersiniabactin ABC transporter ATP-binding/permease protein YbtP	NA	NA
NA	.44994_2_197.15	104964	106763	+	ybtQ	yersiniabactin ABC transporter ATP-binding/permease protein YbtQ	plus	VIRULENCE	VIRULENCE	NA	NA	BLASTX	600	600	100	99.67	600	AAC69584.1	yersiniabactin ABC transporter ATP-binding/permease protein YbtQ	NA	NA
NA	.44994_2_197.19	2200	3921	+	iucA	aerobactin synthase IucA	plus	VIRULENCE	VIRULENCE	NA	NA	BLASTX	574	576	100	98.61	576	EGI25746.1	aerobactin synthase IucA	NA	NA
NA	.44994_2_197.19	3925	4869	+	iucB	N(6)-hydroxylysine O-acetyltransferase IucB	plus	VIRULENCE	VIRULENCE	NA	NA	BLASTX	315	315	100	99.37	315	AAN82074.1	N(6)-hydroxylysine O-acetyltransferase IucB	NA	NA
NA	.44994_2_197.19	4872	6611	+	iucC	NIS family aerobactin synthetase IucC	plus	VIRULENCE	VIRULENCE	NA	NA	BLASTX	580	580	100	99.14	580	AAN82073.1	NIS family aerobactin synthetase IucC	NA	NA
NA	.44994_2_197.19	6611	7885	+	iucD	NADPH-dependent L-lysine N(6)-monooxygenase IucD	plus	VIRULENCE	VIRULENCE	NA	NA	BLASTX	425	445	95.51	97.65	425	AAD44749.1	NADPH-dependent L-lysine N(6)-monooxygenase IucD	NA	NA
NA	.44994_2_197.19	7982	10168	+	iutA	ferric aerobactin receptor IutA	plus	VIRULENCE	VIRULENCE	NA	NA	BLASTX	729	731	99.73	89.71	729	AAN45165.2	ferric aerobactin receptor IutA	NA	NA
NA	.44994_2_197.19	11115	14999	+	sat	serine protease autotransporter toxin Sat	plus	VIRULENCE	VIRULENCE	NA	NA	EXACTX	1295	1295	100	100	1295	CAE55775.1	serine protease autotransporter toxin Sat	NA	NA
NA	.44994_2_197.22	7066	8238	+	senB	enterotoxin production-related protein TieB	plus	VIRULENCE	VIRULENCE	NA	NA	BLASTX	391	391	100	99.74	391	AAZ89288.1	enterotoxin production-related protein TieB	NA	NA
NA	.44994_2_197.22	25452	27626	+	iroN	siderophore salmochelin receptor IroN	plus	VIRULENCE	VIRULENCE	NA	NA	BLASTX	725	725	100	98.76	725	AAN76093.1	siderophore salmochelin receptor IroN	NA	NA
NA	.44994_2_197.22	27677	28630	-	iroE	catecholate siderophore esterase IroE	plus	VIRULENCE	VIRULENCE	NA	NA	BLASTX	318	318	100	99.37	318	ACJ63530.1	catecholate siderophore esterase IroE	NA	NA
NA	.44994_2_197.22	28718	29944	-	iroD	catecholate siderophore esterase IroD	plus	VIRULENCE	VIRULENCE	NA	NA	BLASTX	409	409	100	99.02	409	ACJ63529.1	catecholate siderophore esterase IroD	NA	NA
NA	.44994_2_197.22	30051	33707	-	iroC	salmochelin/enterobactin export ABC transporter IroC	plus	VIRULENCE	VIRULENCE	NA	NA	BLASTX	1219	1219	100	99.43	1219	AUH19662.1	salmochelin/enterobactin export ABC transporter IroC	NA	NA
NA	.44994_2_197.22	33850	34962	-	iroB	salmochelin biosynthesis C-glycosyltransferase IroB	plus	VIRULENCE	VIRULENCE	NA	NA	BLASTX	371	371	100	98.92	371	EOW04219.1	salmochelin biosynthesis C-glycosyltransferase IroB	NA	NA
NA	.44994_2_197.28	7062	10133	-	hlyA-alpha	RTX toxin hemolysin HlyA	plus	VIRULENCE	VIRULENCE	NA	NA	BLASTX	1024	1024	100	96.78	1024	CAQ77251.1	RTX toxin hemolysin HlyA	NA	NA
NA	.44994_2_197.3	200450	201637	-	emrD	multidrug efflux MFS transporter EmrD	plus	AMR	AMR	EFFLUX	EFFLUX	BLASTX	396	396	100	99.24	396	EFF04178.1	multidrug efflux MFS transporter EmrD	NA	NA
NA	.44994_2_197.3	207850	209238	+	uhpT_E350Q	Escherichia fosfomycin resistant UhpT	core	AMR	POINT	FOSFOMYCIN	FOSFOMYCIN	POINTX	463	463	100	99.78	463	WP_000879194.1	hexose phosphate transporter UhpT	NA	NA
NA	.44994_2_197.32	9870	11915	+	ireA	TonB-dependent siderophore receptor IreA	plus	VIRULENCE	VIRULENCE	NA	NA	BLASTX	682	682	100	99.85	682	AAN83596.1	TonB-dependent siderophore receptor IreA	NA	NA
NA	.44994_2_197.33	9315	10148	-	aph(6)-Id	aminoglycoside O-phosphotransferase APH(6)-Id	core	AMR	AMR	AMINOGLYCOSIDE	STREPTOMYCIN	EXACTX	278	278	100	100	278	WP_000480972.1	aminoglycoside O-phosphotransferase APH(6)-Id	NA	NA
NA	.44994_2_197.33	10151	10975	-	aph(3'')-Ib	aminoglycoside O-phosphotransferase APH(3'')-Ib	core	AMR	AMR	AMINOGLYCOSIDE	STREPTOMYCIN	EXACTX	275	275	100	100	275	WP_109545041.1	aminoglycoside O-phosphotransferase APH(3'')-Ib	NA	NA
NA	.44994_2_197.33	11015	11827	-	sul2	sulfonamide-resistant dihydropteroate synthase Sul2	core	AMR	AMR	SULFONAMIDE	SULFONAMIDE	EXACTX	271	271	100	100	271	WP_001043260.1	sulfonamide-resistant dihydropteroate synthase Sul2	NA	NA
NA	.44994_2_197.33	13333	14190	-	blaTEM-1	broad-spectrum class A beta-lactamase TEM-1	core	AMR	AMR	BETA-LACTAM	BETA-LACTAM	ALLELEX	286	286	100	100	286	WP_000027057.1	broad-spectrum class A beta-lactamase TEM-1	NA	NA
NA	.44994_2_197.4	5572	8673	-	acrF	multidrug efflux RND transporter permease subunit AcrF	plus	AMR	AMR	EFFLUX	EFFLUX	BLASTX	1034	1034	100	99.42	1034	AAC76298.1	multidrug efflux RND transporter permease subunit AcrF	NA	NA
NA	.44994_2_197.40	152	658	+	dfrA8	trimethoprim-resistant dihydrofolate reductase DfrA8	core	AMR	AMR	TRIMETHOPRIM	TRIMETHOPRIM	EXACTX	169	169	100	100	169	WP_000571065.1	trimethoprim-resistant dihydrofolate reductase DfrA8	NA	NA
NA	.44994_2_197.51	1316	2518	+	tet(B)	tetracycline efflux MFS transporter Tet(B)	core	AMR	AMR	TETRACYCLINE	TETRACYCLINE	EXACTX	401	401	100	100	401	WP_001089068.1	tetracycline efflux MFS transporter Tet(B)	NA	NA
NA	.44994_2_197.6	4580	5140	+	papA	P fimbria major subunit PapA	plus	VIRULENCE	VIRULENCE	NA	NA	BLASTX	187	185	100	85.19	189	CAA43562.1	P fimbria major subunit PapA	NA	NA
NA	.44994_2_197.6	5213	5797	+	papH	P fimbrial minor subunit PapH	plus	VIRULENCE	VIRULENCE	NA	NA	BLASTX	195	195	100	98.46	195	CAA43563.1	P fimbrial minor subunit PapH	NA	NA
NA	.44994_2_197.6	5859	8366	+	papC	P fimbrial usher protein PapC	plus	VIRULENCE	VIRULENCE	NA	NA	BLASTX	836	836	100	96.31	841	CAA43564.1	P fimbrial usher protein PapC	NA	NA
NA	.44994_2_197.6	10961	11458	+	papF	P fimbrial tip protein PapF	plus	VIRULENCE	VIRULENCE	NA	NA	BLASTX	166	167	100	92.22	167	CAA43569.1	P fimbrial tip protein PapF	NA	NA
NA	.44994_2_197.6	11505	12512	+	papG-II	P fimbria tip G-adhesin PapG-II	plus	VIRULENCE	VIRULENCE	NA	NA	BLASTX	336	337	100	97.33	337	AAA24293.1	P fimbria tip G-adhesin PapG-II	NA	NA
NA	.44994_2_197.7	118196	119551	+	glpT_E448K	Escherichia fosfomycin resistant GlpT	core	AMR	POINT	FOSFOMYCIN	FOSFOMYCIN	POINTX	452	452	100	99.78	452	WP_000948731.1	glycerol-3-phosphate transporter GlpT	NA	NA
NA	.44994_2_197.8	2730	3161	+	marR_S3N	Escherichia ampicillin/chloramphenicol/quinolone/rifampin/tetracycline resistant MarR	core	AMR	POINT	MULTIDRUG	AMPICILLIN/CHLORAMPHENICOL/QUINOLONE/RIFAMPIN/TETRACYCLINE	POINTX	144	144	100	97.92	144	WP_000843414.1	transcriptional regulator MarR	NA	NA
NA	.44994_2_197.9	50318	51448	+	blaEC-5	cephalosporin-hydrolyzing class C beta-lactamase EC-5	plus	AMR	AMR	BETA-LACTAM	CEPHALOSPORIN	ALLELEX	377	377	100	100	377	AAW82909.1	cephalosporin-hydrolyzing class C beta-lactamase EC-5	NA	NA
NA	.44994_2_197.9	114810	115898	+	pmrB_E123D	Escherichia colistin resistant PmrB	core	AMR	POINT	COLISTIN	COLISTIN	POINTX	363	363	100	98.9	363	WP_001300761.1	two-component system sensor histidine kinase PmrB	NA	NA
Protein identifier	Contig id	Start	Stop	Strand	Gene symbol	Sequence name	Scope	Element type	Element subtype	Class	Subclass	Method	Target length	Reference sequence length	% Coverage of reference sequence	% Identity to reference sequence	Alignment length	Accession of closest sequence	Name of closest sequence	HMM id	HMM description
NA	.44994_2_198.10	28490	28849	-	arsD	arsenite efflux transporter metallochaperone ArsD	plus	STRESS	METAL	ARSENIC	ARSENITE	BLASTX	120	120	100	90	120	AAB09625.1	arsenite efflux transporter metallochaperone ArsD	NA	NA
NA	.44994_2_198.11	45933	47732	+	ybtP	yersiniabactin ABC transporter ATP-binding/permease protein YbtP	plus	VIRULENCE	VIRULENCE	NA	NA	BLASTX	600	600	100	99.67	600	CAA21388.1	yersiniabactin ABC transporter ATP-binding/permease protein YbtP	NA	NA
NA	.44994_2_198.11	47722	49521	+	ybtQ	yersiniabactin ABC transporter ATP-binding/permease protein YbtQ	plus	VIRULENCE	VIRULENCE	NA	NA	BLASTX	600	600	100	99.67	600	AAC69584.1	yersiniabactin ABC transporter ATP-binding/permease protein YbtQ	NA	NA
NA	.44994_2_198.14	2543	4630	-	iha	bifunctional siderophore receptor/adhesin Iha	plus	VIRULENCE	VIRULENCE	NA	NA	EXACTX	696	696	100	100	696	AAG55323.1	bifunctional siderophore receptor/adhesin Iha	NA	NA
NA	.44994_2_198.17	11699	12886	+	emrD	multidrug efflux MFS transporter EmrD	plus	AMR	AMR	EFFLUX	EFFLUX	BLASTX	396	396	100	99.75	396	EFF04178.1	multidrug efflux MFS transporter EmrD	NA	NA
NA	.44994_2_198.17	72394	72963	-	lpfA	long polar fimbria major subunit LpfA-O113	plus	VIRULENCE	VIRULENCE	NA	NA	EXACTX	190	190	100	100	190	ACB16424.1	long polar fimbria major subunit LpfA-O113	NA	NA
NA	.44994_2_198.20	43762	46305	+	cyaA_S352T	Escherichia fosmidomycin resistant CyaA	core	AMR	POINT	FOSMIDOMYCIN	FOSMIDOMYCIN	POINTX	848	848	100	99.29	848	WP_000281668.1	adenylate cyclase CyaA	NA	NA
NA	.44994_2_198.23	34834	35946	+	iroB	salmochelin biosynthesis C-glycosyltransferase IroB	plus	VIRULENCE	VIRULENCE	NA	NA	BLASTX	371	371	100	98.92	371	EOW04219.1	salmochelin biosynthesis C-glycosyltransferase IroB	NA	NA
NA	.44994_2_198.23	36089	39745	+	iroC	salmochelin/enterobactin export ABC transporter IroC	plus	VIRULENCE	VIRULENCE	NA	NA	BLASTX	1219	1219	100	99.43	1219	AUH19662.1	salmochelin/enterobactin export ABC transporter IroC	NA	NA
NA	.44994_2_198.23	39852	41078	+	iroD	catecholate siderophore esterase IroD	plus	VIRULENCE	VIRULENCE	NA	NA	BLASTX	409	409	100	99.02	409	ACJ63529.1	catecholate siderophore esterase IroD	NA	NA
NA	.44994_2_198.23	41166	42119	+	iroE	catecholate siderophore esterase IroE	plus	VIRULENCE	VIRULENCE	NA	NA	BLASTX	318	318	100	99.37	318	ACJ63530.1	catecholate siderophore esterase IroE	NA	NA
NA	.44994_2_198.23	42170	44344	-	iroN	siderophore salmochelin receptor IroN	plus	VIRULENCE	VIRULENCE	NA	NA	BLASTX	725	725	100	98.9	725	AAN76093.1	siderophore salmochelin receptor IroN	NA	NA
NA	.44994_2_198.23	61557	62729	-	senB	enterotoxin production-related protein TieB	plus	VIRULENCE	VIRULENCE	NA	NA	BLASTX	391	391	100	99.49	391	AAZ89288.1	enterotoxin production-related protein TieB	NA	NA
NA	.44994_2_198.24	44660	45790	+	blaEC	BlaEC family class C beta-lactamase	plus	AMR	AMR	BETA-LACTAM	BETA-LACTAM	BLASTX	377	377	100	98.67	377	AAZ85968.1	cephalosporin-hydrolyzing class C beta-lactamase EC-8	NA	NA
NA	.44994_2_198.25	663	1520	-	blaTEM-1	broad-spectrum class A beta-lactamase TEM-1	core	AMR	AMR	BETA-LACTAM	BETA-LACTAM	ALLELEX	286	286	100	100	286	WP_000027057.1	broad-spectrum class A beta-lactamase TEM-1	NA	NA
NA	.44994_2_198.27	5693	8794	-	acrF	multidrug efflux RND transporter permease subunit AcrF	plus	AMR	AMR	EFFLUX	EFFLUX	BLASTX	1034	1034	100	99.42	1034	AAC76298.1	multidrug efflux RND transporter permease subunit AcrF	NA	NA
NA	.44994_2_198.29	6891	17369	+	air	inverse autotransporter adhesin EaeX/Air	plus	VIRULENCE	VIRULENCE	NA	NA	BLASTX	3493	3418	100	96.71	3493	CAR15326.1	inverse autotransporter adhesin EaeX/Air	NA	NA
NA	.44994_2_198.29	17427	19121	-	eilA	HilA family transcriptional regulator EilA	plus	VIRULENCE	VIRULENCE	NA	NA	EXACTX	565	565	100	100	565	CBG36837.1	HilA family transcriptional regulator EilA	NA	NA
NA	.44994_2_198.3	145078	146496	-	espX1	type III secretion system effector EspX1	plus	VIRULENCE	VIRULENCE	NA	NA	BLASTX	473	473	100	92.6	473	ADD54679.1	type III secretion system effector EspX1	NA	NA
NA	.44994_2_198.33	3726	4733	-	papG-II	P fimbria tip G-adhesin PapG-II	plus	VIRULENCE	VIRULENCE	NA	NA	BLASTX	336	337	100	97.03	337	AAA24293.1	P fimbria tip G-adhesin PapG-II	NA	NA
NA	.44994_2_198.33	4780	5277	-	papF	P fimbrial tip protein PapF	plus	VIRULENCE	VIRULENCE	NA	NA	BLASTX	166	167	100	91.02	167	CAA43569.1	P fimbrial tip protein PapF	NA	NA
NA	.44994_2_198.33	7862	10369	-	papC	P fimbrial usher protein PapC	plus	VIRULENCE	VIRULENCE	NA	NA	BLASTX	836	836	100	96.31	841	CAA43564.1	P fimbrial usher protein PapC	NA	NA
NA	.44994_2_198.33	10431	11015	-	papH	P fimbrial minor subunit PapH	plus	VIRULENCE	VIRULENCE	NA	NA	BLASTX	195	195	100	98.97	195	CAA43563.1	P fimbrial minor subunit PapH	NA	NA
NA	.44994_2_198.34	11900	13096	-	tet(A)	tetracycline efflux MFS transporter Tet(A)	core	AMR	AMR	TETRACYCLINE	TETRACYCLINE	EXACTX	399	399	100	100	399	WP_000804064.1	tetracycline efflux MFS transporter Tet(A)	NA	NA
NA	.44994_2_198.34	15132	15563	-	merR	mercury resistance transcriptional regulator MerR	plus	STRESS	METAL	MERCURY	MERCURY	BLASTX	144	144	100	93.75	144	CAA77320.1	mercury resistance transcriptional regulator MerR	NA	NA
NA	.44994_2_198.34	15635	15982	+	merT	mercuric transport protein MerT	plus	STRESS	METAL	MERCURY	MERCURY	EXACTX	116	116	100	100	116	AAB59075.1	mercuric transport protein MerT	NA	NA
NA	.44994_2_198.34	15999	16271	+	merP	mercury resistance system periplasmic binding protein MerP	plus	STRESS	METAL	MERCURY	MERCURY	BLASTX	91	91	100	90.11	91	AAC38219.1	mercury resistance system periplasmic binding protein MerP	NA	NA
NA	.44994_2_198.34	16310	16729	+	merC	organomercurial transporter MerC	plus	STRESS	METAL	MERCURY	ORGANOMERCURY	EXACTX	140	140	100	100	140	AAC33908.1	organomercurial transporter MerC	NA	NA
NA	.44994_2_198.34	23144	23980	-	sul1	sulfonamide-resistant dihydropteroate synthase Sul1	core	AMR	AMR	SULFONAMIDE	SULFONAMIDE	EXACTX	279	279	100	100	279	WP_000259031.1	sulfonamide-resistant dihydropteroate synthase Sul1	NA	NA
NA	.44994_2_198.34	23977	24321	-	qacEdelta1	quaternary ammonium compound efflux SMR transporter QacE delta 1	core	STRESS	BIOCIDE	QUATERNARY AMMONIUM	QUATERNARY AMMONIUM	ALLELEX	115	115	100	100	115	WP_000679427.1	quaternary ammonium compound efflux SMR transporter QacE delta 1	NA	NA
NA	.44994_2_198.34	24554	25024	-	dfrA7	trimethoprim-resistant dihydrofolate reductase DfrA7	core	AMR	AMR	TRIMETHOPRIM	TRIMETHOPRIM	EXACTX	157	157	100	100	157	WP_000703418.1	trimethoprim-resistant dihydrofolate reductase DfrA7	NA	NA
NA	.44994_2_198.38	2200	3921	+	iucA	aerobactin synthase IucA	plus	VIRULENCE	VIRULENCE	NA	NA	BLASTX	574	576	100	98.61	576	EGI25746.1	aerobactin synthase IucA	NA	NA
NA	.44994_2_198.38	3925	4869	+	iucB	N(6)-hydroxylysine O-acetyltransferase IucB	plus	VIRULENCE	VIRULENCE	NA	NA	BLASTX	315	315	100	99.37	315	AAN82074.1	N(6)-hydroxylysine O-acetyltransferase IucB	NA	NA
NA	.44994_2_198.38	4872	6611	+	iucC	NIS family aerobactin synthetase IucC	plus	VIRULENCE	VIRULENCE	NA	NA	BLASTX	580	580	100	99.14	580	AAN82073.1	NIS family aerobactin synthetase IucC	NA	NA
NA	.44994_2_198.38	6611	7885	+	iucD	NADPH-dependent L-lysine N(6)-monooxygenase IucD	plus	VIRULENCE	VIRULENCE	NA	NA	BLASTX	425	445	95.51	97.65	425	AAD44749.1	NADPH-dependent L-lysine N(6)-monooxygenase IucD	NA	NA
NA	.44994_2_198.38	7982	10168	+	iutA	ferric aerobactin receptor IutA	plus	VIRULENCE	VIRULENCE	NA	NA	BLASTX	729	731	99.73	89.71	729	AAN45165.2	ferric aerobactin receptor IutA	NA	NA
NA	.44994_2_198.38	11126	15010	+	sat	serine protease autotransporter toxin Sat	plus	VIRULENCE	VIRULENCE	NA	NA	EXACTX	1295	1295	100	100	1295	CAE55775.1	serine protease autotransporter toxin Sat	NA	NA
NA	.44994_2_198.4	18432	22673	+	fdeC	intimin-like adhesin FdeC	plus	VIRULENCE	VIRULENCE	NA	NA	BLASTX	1414	1416	99.93	92.44	1415	ABE05822.1	intimin-like adhesin FdeC	NA	NA
NA	.44994_2_198.40	7638	10709	-	hlyA-alpha	RTX toxin hemolysin HlyA	plus	VIRULENCE	VIRULENCE	NA	NA	BLASTX	1024	1024	100	97.27	1024	CAQ77251.1	RTX toxin hemolysin HlyA	NA	NA
NA	.44994_2_198.42	1462	1752	+	iss	increased serum survival lipoprotein Iss	plus	VIRULENCE	VIRULENCE	NA	NA	EXACTX	97	97	100	100	97	CAR12622.1	increased serum survival lipoprotein Iss	NA	NA
NA	.44994_2_198.43	383	667	-	papA	P fimbria major subunit PapA	plus	VIRULENCE	VIRULENCE	NA	NA	PARTIALX	95	185	51.89	87.5	96	CAA43562.1	P fimbria major subunit PapA	NA	NA
NA	.44994_2_198.43	5000	7045	-	ireA	TonB-dependent siderophore receptor IreA	plus	VIRULENCE	VIRULENCE	NA	NA	EXACTX	682	682	100	100	682	AAN83596.1	TonB-dependent siderophore receptor IreA	NA	NA
NA	.44994_2_198.6	14424	14687	+	ymgB	biofilm/acid-resistance regulator AriR	plus	STRESS	ACID	NA	NA	BLASTX	88	88	100	98.86	88	AAC74250.1	biofilm/acid-resistance regulator AriR	NA	NA
NA	.44994_2_198.62	130	963	-	aph(6)-Id	aminoglycoside O-phosphotransferase APH(6)-Id	core	AMR	AMR	AMINOGLYCOSIDE	STREPTOMYCIN	EXACTX	278	278	100	100	278	WP_000480968.1	aminoglycoside O-phosphotransferase APH(6)-Id	NA	NA
NA	.44994_2_198.62	966	1790	-	aph(3'')-Ib	aminoglycoside O-phosphotransferase APH(3'')-Ib	core	AMR	AMR	AMINOGLYCOSIDE	STREPTOMYCIN	EXACTX	275	275	100	100	275	WP_109545041.1	aminoglycoside O-phosphotransferase APH(3'')-Ib	NA	NA
NA	.44994_2_198.62	1830	2642	-	sul2	sulfonamide-resistant dihydropteroate synthase Sul2	core	AMR	AMR	SULFONAMIDE	SULFONAMIDE	EXACTX	271	271	100	100	271	WP_001043265.1	sulfonamide-resistant dihydropteroate synthase Sul2	NA	NA
NA	.44994_2_198.8	243064	244419	-	glpT_E448K	Escherichia fosfomycin resistant GlpT	core	AMR	POINT	FOSFOMYCIN	FOSFOMYCIN	POINTX	452	452	100	98.89	452	WP_000948731.1	glycerol-3-phosphate transporter GlpT	NA	NA
Protein identifier	Contig id	Start	Stop	Strand	Gene symbol	Sequence name	Scope	Element type	Element subtype	Class	Subclass	Method	Target length	Reference sequence length	% Coverage of reference sequence	% Identity to reference sequence	Alignment length	Accession of closest sequence	Name of closest sequence	HMM id	HMM description
NA	.44994_2_199.1	90565	91983	-	espX1	type III secretion system effector EspX1	plus	VIRULENCE	VIRULENCE	NA	NA	BLASTX	473	473	100	92.39	473	ADD54679.1	type III secretion system effector EspX1	NA	NA
NA	.44994_2_199.100	4158	7229	-	hlyA-alpha	RTX toxin hemolysin HlyA	plus	VIRULENCE	VIRULENCE	NA	NA	BLASTX	1024	1024	100	97.36	1024	CAQ77251.1	RTX toxin hemolysin HlyA	NA	NA
NA	.44994_2_199.110	1	1185	-	iha	bifunctional siderophore receptor/adhesin Iha	plus	VIRULENCE	VIRULENCE	NA	NA	PARTIAL_CONTIG_ENDX	395	696	56.75	99.49	395	CAR09712.2	bifunctional siderophore receptor/adhesin Iha	NA	NA
NA	.44994_2_199.112	4371	6365	+	iha	bifunctional siderophore receptor/adhesin Iha	plus	VIRULENCE	VIRULENCE	NA	NA	BLASTX	665	696	95.55	100	665	AAG55323.1	bifunctional siderophore receptor/adhesin Iha	NA	NA
NA	.44994_2_199.119	4699	5199	-	papF	P fimbrial tip protein PapF	plus	VIRULENCE	VIRULENCE	NA	NA	BLASTX	167	167	100	98.2	167	CAA43569.1	P fimbrial tip protein PapF	NA	NA
NA	.44994_2_199.14	21804	26051	+	fdeC	intimin-like adhesin FdeC	plus	VIRULENCE	VIRULENCE	NA	NA	BLASTX	1416	1416	100	94.14	1416	ABE05822.1	intimin-like adhesin FdeC	NA	NA
NA	.44994_2_199.143	181	2526	+	sat	serine protease autotransporter toxin Sat	plus	VIRULENCE	VIRULENCE	NA	NA	PARTIALX	782	1295	60.39	99.62	782	CAE55775.1	serine protease autotransporter toxin Sat	NA	NA
NA	.44994_2_199.146	310	1146	-	sul1	sulfonamide-resistant dihydropteroate synthase Sul1	core	AMR	AMR	SULFONAMIDE	SULFONAMIDE	EXACTX	279	279	100	100	279	WP_000259031.1	sulfonamide-resistant dihydropteroate synthase Sul1	NA	NA
NA	.44994_2_199.146	1143	1487	-	qacEdelta1	quaternary ammonium compound efflux SMR transporter QacE delta 1	core	STRESS	BIOCIDE	QUATERNARY AMMONIUM	QUATERNARY AMMONIUM	ALLELEX	115	115	100	100	115	WP_000679427.1	quaternary ammonium compound efflux SMR transporter QacE delta 1	NA	NA
NA	.44994_2_199.146	1720	2190	-	dfrA7	trimethoprim-resistant dihydrofolate reductase DfrA7	core	AMR	AMR	TRIMETHOPRIM	TRIMETHOPRIM	EXACTX	157	157	100	100	157	WP_000703418.1	trimethoprim-resistant dihydrofolate reductase DfrA7	NA	NA
NA	.44994_2_199.154	562	1419	+	blaTEM-1	broad-spectrum class A beta-lactamase TEM-1	core	AMR	AMR	BETA-LACTAM	BETA-LACTAM	ALLELEX	286	286	100	100	286	WP_000027057.1	broad-spectrum class A beta-lactamase TEM-1	NA	NA
NA	.44994_2_199.24	24503	25633	-	blaEC	BlaEC family class C beta-lactamase	plus	AMR	AMR	BETA-LACTAM	BETA-LACTAM	BLASTX	377	377	100	97.88	377	WP_063610930.1	extended-spectrum class C beta-lactamase EC-15	NA	NA
NA	.44994_2_199.3	215425	216621	-	tet(A)	tetracycline efflux MFS transporter Tet(A)	core	AMR	AMR	TETRACYCLINE	TETRACYCLINE	EXACTX	399	399	100	100	399	WP_000804064.1	tetracycline efflux MFS transporter Tet(A)	NA	NA
NA	.44994_2_199.3	218657	219088	-	merR	mercury resistance transcriptional regulator MerR	plus	STRESS	METAL	MERCURY	MERCURY	BLASTX	144	144	100	93.75	144	CAA77320.1	mercury resistance transcriptional regulator MerR	NA	NA
NA	.44994_2_199.3	219160	219507	+	merT	mercuric transport protein MerT	plus	STRESS	METAL	MERCURY	MERCURY	EXACTX	116	116	100	100	116	AAB59075.1	mercuric transport protein MerT	NA	NA
NA	.44994_2_199.3	219524	219796	+	merP	mercury resistance system periplasmic binding protein MerP	plus	STRESS	METAL	MERCURY	MERCURY	BLASTX	91	91	100	90.11	91	AAC38219.1	mercury resistance system periplasmic binding protein MerP	NA	NA
NA	.44994_2_199.3	219835	220254	+	merC	organomercurial transporter MerC	plus	STRESS	METAL	MERCURY	ORGANOMERCURY	EXACTX	140	140	100	100	140	AAC33908.1	organomercurial transporter MerC	NA	NA
NA	.44994_2_199.3	227329	228141	+	sul2	sulfonamide-resistant dihydropteroate synthase Sul2	core	AMR	AMR	SULFONAMIDE	SULFONAMIDE	EXACTX	271	271	100	100	271	WP_001043265.1	sulfonamide-resistant dihydropteroate synthase Sul2	NA	NA
NA	.44994_2_199.3	228181	229005	+	aph(3'')-Ib	aminoglycoside O-phosphotransferase APH(3'')-Ib	core	AMR	AMR	AMINOGLYCOSIDE	STREPTOMYCIN	EXACTX	275	275	100	100	275	WP_109545041.1	aminoglycoside O-phosphotransferase APH(3'')-Ib	NA	NA
NA	.44994_2_199.3	229008	229841	+	aph(6)-Id	aminoglycoside O-phosphotransferase APH(6)-Id	core	AMR	AMR	AMINOGLYCOSIDE	STREPTOMYCIN	EXACTX	278	278	100	100	278	WP_000480968.1	aminoglycoside O-phosphotransferase APH(6)-Id	NA	NA
NA	.44994_2_199.45	141	1229	+	mdtM	multidrug efflux MFS transporter MdtM	plus	AMR	AMR	EFFLUX	EFFLUX	PARTIALX	363	410	88.78	98.35	364	AAC77293.1	multidrug efflux MFS transporter MdtM	NA	NA
NA	.44994_2_199.50	2542	4341	-	ybtQ	yersiniabactin ABC transporter ATP-binding/permease protein YbtQ	plus	VIRULENCE	VIRULENCE	NA	NA	BLASTX	600	600	100	99.5	600	AAC69584.1	yersiniabactin ABC transporter ATP-binding/permease protein YbtQ	NA	NA
NA	.44994_2_199.50	4331	6130	-	ybtP	yersiniabactin ABC transporter ATP-binding/permease protein YbtP	plus	VIRULENCE	VIRULENCE	NA	NA	BLASTX	600	600	100	99.33	600	CAA21388.1	yersiniabactin ABC transporter ATP-binding/permease protein YbtP	NA	NA
NA	.44994_2_199.59	20684	21013	+	emrE	multidrug efflux SMR transporter EmrE	plus	STRESS	BIOCIDE	EFFLUX	EFFLUX	BLASTX	110	110	100	98.18	110	CAA77936.1	multidrug efflux SMR transporter EmrE	NA	NA
NA	.44994_2_199.74	13041	13304	-	ymgB	biofilm/acid-resistance regulator AriR	plus	STRESS	ACID	NA	NA	EXACTX	88	88	100	100	88	AAC74250.1	biofilm/acid-resistance regulator AriR	NA	NA
NA	.44994_2_199.76	4373	8227	+	sigA	serine protease autotransporter toxin SigA	plus	VIRULENCE	VIRULENCE	NA	NA	BLASTX	1285	1285	100	97.59	1285	AAN44449.1	serine protease autotransporter toxin SigA	NA	NA
NA	.44994_2_199.8	36469	37311	+	glpT_E448K	Escherichia fosfomycin resistant GlpT	core	AMR	POINT	FOSFOMYCIN	FOSFOMYCIN	POINTX	281	452	62.17	99.64	281	WP_000948731.1	glycerol-3-phosphate transporter GlpT	NA	NA
NA	.44994_2_199.83	2690	4882	-	iutA	ferric aerobactin receptor IutA	plus	VIRULENCE	VIRULENCE	NA	NA	BLASTX	731	731	100	99.73	731	AAN45165.2	ferric aerobactin receptor IutA	NA	NA
NA	.44994_2_199.83	4891	6225	-	iucD	NADPH-dependent L-lysine N(6)-monooxygenase IucD	plus	VIRULENCE	VIRULENCE	NA	NA	BLASTX	445	445	100	99.78	445	AAD44749.1	NADPH-dependent L-lysine N(6)-monooxygenase IucD	NA	NA
NA	.44994_2_199.83	6225	7964	-	iucC	NIS family aerobactin synthetase IucC	plus	VIRULENCE	VIRULENCE	NA	NA	BLASTX	580	580	100	99.48	580	AAN82073.1	NIS family aerobactin synthetase IucC	NA	NA
NA	.44994_2_199.83	7967	8911	-	iucB	N(6)-hydroxylysine O-acetyltransferase IucB	plus	VIRULENCE	VIRULENCE	NA	NA	BLASTX	315	315	100	99.68	315	AAN82074.1	N(6)-hydroxylysine O-acetyltransferase IucB	NA	NA
NA	.44994_2_199.83	8915	10636	-	iucA	aerobactin synthase IucA	plus	VIRULENCE	VIRULENCE	NA	NA	BLASTX	574	576	100	98.44	576	EGI25746.1	aerobactin synthase IucA	NA	NA
NA	.44994_2_199.84	1151	2323	-	senB	enterotoxin production-related protein TieB	plus	VIRULENCE	VIRULENCE	NA	NA	EXACTX	391	391	100	100	391	AAZ89288.1	enterotoxin production-related protein TieB	NA	NA
NA	.44994_2_199.85	5679	8780	-	acrF	multidrug efflux RND transporter permease subunit AcrF	plus	AMR	AMR	EFFLUX	EFFLUX	BLASTX	1034	1034	100	99.32	1034	AAC76298.1	multidrug efflux RND transporter permease subunit AcrF	NA	NA
Protein identifier	Contig id	Start	Stop	Strand	Gene symbol	Sequence name	Scope	Element type	Element subtype	Class	Subclass	Method	Target length	Reference sequence length	% Coverage of reference sequence	% Identity to reference sequence	Alignment length	Accession of closest sequence	Name of closest sequence	HMM id	HMM description
NA	.44994_2_19.1	129456	130586	+	blaEC	BlaEC family class C beta-lactamase	plus	AMR	AMR	BETA-LACTAM	BETA-LACTAM	EXACTX	377	377	100	100	377	AAC77110.1	BlaEC family class C beta-lactamase	NA	NA
NA	.44994_2_19.1	214503	215732	-	mdtM	multidrug efflux MFS transporter MdtM	plus	AMR	AMR	EFFLUX	EFFLUX	BLASTX	410	410	100	97.56	410	AAC77293.1	multidrug efflux MFS transporter MdtM	NA	NA
NA	.44994_2_19.107	623	1123	+	papF	P fimbrial tip protein PapF	plus	VIRULENCE	VIRULENCE	NA	NA	BLASTX	167	167	100	98.2	167	CAA43569.1	P fimbrial tip protein PapF	NA	NA
NA	.44994_2_19.23	36515	38314	-	ybtQ	yersiniabactin ABC transporter ATP-binding/permease protein YbtQ	plus	VIRULENCE	VIRULENCE	NA	NA	BLASTX	600	600	100	99.67	600	AAC69584.1	yersiniabactin ABC transporter ATP-binding/permease protein YbtQ	NA	NA
NA	.44994_2_19.23	38304	40103	-	ybtP	yersiniabactin ABC transporter ATP-binding/permease protein YbtP	plus	VIRULENCE	VIRULENCE	NA	NA	BLASTX	600	600	100	99.5	600	CAA21388.1	yersiniabactin ABC transporter ATP-binding/permease protein YbtP	NA	NA
NA	.44994_2_19.36	48131	49909	+	acrF	multidrug efflux RND transporter permease subunit AcrF	plus	AMR	AMR	EFFLUX	EFFLUX	INTERNAL_STOP	593	1034	57.35	98.65	593	AAC76298.1	multidrug efflux RND transporter permease subunit AcrF	NA	NA
NA	.44994_2_19.4	5606	6457	-	espX1	type III secretion system effector EspX1	plus	VIRULENCE	VIRULENCE	NA	NA	PARTIALX	284	473	60.04	91.2	284	ADD54679.1	type III secretion system effector EspX1	NA	NA
NA	.44994_2_19.66	14464	15636	+	senB	enterotoxin production-related protein TieB	plus	VIRULENCE	VIRULENCE	NA	NA	EXACTX	391	391	100	100	391	AAZ89288.1	enterotoxin production-related protein TieB	NA	NA
NA	.44994_2_19.71	366	2558	-	iutA	ferric aerobactin receptor IutA	plus	VIRULENCE	VIRULENCE	NA	NA	BLASTX	731	731	100	99.73	731	AAN45165.2	ferric aerobactin receptor IutA	NA	NA
NA	.44994_2_19.71	2567	3901	-	iucD	NADPH-dependent L-lysine N(6)-monooxygenase IucD	plus	VIRULENCE	VIRULENCE	NA	NA	BLASTX	445	445	100	99.78	445	AAD44749.1	NADPH-dependent L-lysine N(6)-monooxygenase IucD	NA	NA
NA	.44994_2_19.71	3901	5640	-	iucC	NIS family aerobactin synthetase IucC	plus	VIRULENCE	VIRULENCE	NA	NA	BLASTX	580	580	100	99.48	580	AAN82073.1	NIS family aerobactin synthetase IucC	NA	NA
NA	.44994_2_19.71	5643	6587	-	iucB	N(6)-hydroxylysine O-acetyltransferase IucB	plus	VIRULENCE	VIRULENCE	NA	NA	BLASTX	315	315	100	99.68	315	AAN82074.1	N(6)-hydroxylysine O-acetyltransferase IucB	NA	NA
NA	.44994_2_19.71	6591	8312	-	iucA	aerobactin synthase IucA	plus	VIRULENCE	VIRULENCE	NA	NA	BLASTX	574	576	100	98.44	576	EGI25746.1	aerobactin synthase IucA	NA	NA
NA	.44994_2_19.74	6752	8839	-	iha	bifunctional siderophore receptor/adhesin Iha	plus	VIRULENCE	VIRULENCE	NA	NA	BLASTX	696	696	100	99.86	696	AAG55323.1	bifunctional siderophore receptor/adhesin Iha	NA	NA
NA	.44994_2_19.77	463	4710	-	fdeC	intimin-like adhesin FdeC	plus	VIRULENCE	VIRULENCE	NA	NA	BLASTX	1416	1416	100	94	1416	ABE05822.1	intimin-like adhesin FdeC	NA	NA
NA	.44994_2_19.86	1231	2043	+	sul2	sulfonamide-resistant dihydropteroate synthase Sul2	core	AMR	AMR	SULFONAMIDE	SULFONAMIDE	EXACTX	271	271	100	100	271	WP_001043260.1	sulfonamide-resistant dihydropteroate synthase Sul2	NA	NA
NA	.44994_2_19.86	2083	2634	+	aph(3'')-Ib	aminoglycoside O-phosphotransferase APH(3'')-Ib	core	AMR	AMR	AMINOGLYCOSIDE	STREPTOMYCIN	PARTIALX	184	275	66.91	100	184	WP_109545041.1	aminoglycoside O-phosphotransferase APH(3'')-Ib	NA	NA
NA	.44994_2_19.86	2655	3125	+	dfrA14	trimethoprim-resistant dihydrofolate reductase DfrA14	core	AMR	AMR	TRIMETHOPRIM	TRIMETHOPRIM	EXACTX	157	157	100	100	157	WP_021529707.1	trimethoprim-resistant dihydrofolate reductase DfrA14	NA	NA
NA	.44994_2_19.86	3478	4311	+	aph(6)-Id	aminoglycoside O-phosphotransferase APH(6)-Id	core	AMR	AMR	AMINOGLYCOSIDE	STREPTOMYCIN	EXACTX	278	278	100	100	278	WP_000480968.1	aminoglycoside O-phosphotransferase APH(6)-Id	NA	NA
NA	.44994_2_19.91	866	4750	+	sat	serine protease autotransporter toxin Sat	plus	VIRULENCE	VIRULENCE	NA	NA	BLASTX	1295	1295	100	99.92	1295	CAE55775.1	serine protease autotransporter toxin Sat	NA	NA
Protein identifier	Contig id	Start	Stop	Strand	Gene symbol	Sequence name	Scope	Element type	Element subtype	Class	Subclass	Method	Target length	Reference sequence length	% Coverage of reference sequence	% Identity to reference sequence	Alignment length	Accession of closest sequence	Name of closest sequence	HMM id	HMM description
NA	.44994_2_1.10	110948	115195	+	fdeC	intimin-like adhesin FdeC	plus	VIRULENCE	VIRULENCE	NA	NA	BLASTX	1416	1416	100	94.14	1416	ABE05822.1	intimin-like adhesin FdeC	NA	NA
NA	.44994_2_1.13	82295	82558	+	ymgB	biofilm/acid-resistance regulator AriR	plus	STRESS	ACID	NA	NA	EXACTX	88	88	100	100	88	AAC74250.1	biofilm/acid-resistance regulator AriR	NA	NA
NA	.44994_2_1.17	51028	52158	-	blaEC	BlaEC family class C beta-lactamase	plus	AMR	AMR	BETA-LACTAM	BETA-LACTAM	BLASTX	377	377	100	98.41	377	WP_063610930.1	extended-spectrum class C beta-lactamase EC-15	NA	NA
NA	.44994_2_1.4	5371	6789	-	espX1	type III secretion system effector EspX1	plus	VIRULENCE	VIRULENCE	NA	NA	BLASTX	473	473	100	90.27	473	ADD54679.1	type III secretion system effector EspX1	NA	NA
NA	.44994_2_1.41	3605	3934	-	emrE	multidrug efflux SMR transporter EmrE	plus	STRESS	BIOCIDE	EFFLUX	EFFLUX	BLASTX	110	110	100	98.18	110	CAA77936.1	multidrug efflux SMR transporter EmrE	NA	NA
NA	.44994_2_1.42	3720	4949	+	mdtM	multidrug efflux MFS transporter MdtM	plus	AMR	AMR	EFFLUX	EFFLUX	BLASTX	410	410	100	98.78	410	AAC77293.1	multidrug efflux MFS transporter MdtM	NA	NA
NA	.44994_2_1.60	2394	3227	-	aph(6)-Id	aminoglycoside O-phosphotransferase APH(6)-Id	core	AMR	AMR	AMINOGLYCOSIDE	STREPTOMYCIN	EXACTX	278	278	100	100	278	WP_000480968.1	aminoglycoside O-phosphotransferase APH(6)-Id	NA	NA
NA	.44994_2_1.60	3580	4050	-	dfrA14	trimethoprim-resistant dihydrofolate reductase DfrA14	core	AMR	AMR	TRIMETHOPRIM	TRIMETHOPRIM	EXACTX	157	157	100	100	157	WP_021529707.1	trimethoprim-resistant dihydrofolate reductase DfrA14	NA	NA
NA	.44994_2_1.60	4071	4622	-	aph(3'')-Ib	aminoglycoside O-phosphotransferase APH(3'')-Ib	core	AMR	AMR	AMINOGLYCOSIDE	STREPTOMYCIN	PARTIALX	184	275	66.91	100	184	WP_109545041.1	aminoglycoside O-phosphotransferase APH(3'')-Ib	NA	NA
NA	.44994_2_1.60	4662	5474	-	sul2	sulfonamide-resistant dihydropteroate synthase Sul2	core	AMR	AMR	SULFONAMIDE	SULFONAMIDE	EXACTX	271	271	100	100	271	WP_001043260.1	sulfonamide-resistant dihydropteroate synthase Sul2	NA	NA
Protein identifier	Contig id	Start	Stop	Strand	Gene symbol	Sequence name	Scope	Element type	Element subtype	Class	Subclass	Method	Target length	Reference sequence length	% Coverage of reference sequence	% Identity to reference sequence	Alignment length	Accession of closest sequence	Name of closest sequence	HMM id	HMM description
NA	.44994_2_200.1	28474	28737	+	ymgB	biofilm/acid-resistance regulator AriR	plus	STRESS	ACID	NA	NA	BLASTX	88	88	100	97.73	88	AAC74250.1	biofilm/acid-resistance regulator AriR	NA	NA
NA	.44994_2_200.10	52468	53598	+	blaEC-5	cephalosporin-hydrolyzing class C beta-lactamase EC-5	plus	AMR	AMR	BETA-LACTAM	CEPHALOSPORIN	ALLELEX	377	377	100	100	377	AAW82909.1	cephalosporin-hydrolyzing class C beta-lactamase EC-5	NA	NA
NA	.44994_2_200.10	116960	118048	+	pmrB_E123D	Escherichia colistin resistant PmrB	core	AMR	POINT	COLISTIN	COLISTIN	POINTX	363	363	100	98.9	363	WP_001300761.1	two-component system sensor histidine kinase PmrB	NA	NA
NA	.44994_2_200.14	68200	72327	-	vactox	vacuolating autotransporter toxin Vat	plus	VIRULENCE	VIRULENCE	NA	NA	BLASTX	1376	1376	100	99.64	1376	CAD66214.1	vacuolating autotransporter toxin Vat	NA	NA
NA	.44994_2_200.14	92035	96282	+	fdeC	intimin-like adhesin FdeC	plus	VIRULENCE	VIRULENCE	NA	NA	BLASTX	1416	1416	100	99.58	1416	ABE05822.1	intimin-like adhesin FdeC	NA	NA
NA	.44994_2_200.16	5931	8018	-	iha	bifunctional siderophore receptor/adhesin Iha	plus	VIRULENCE	VIRULENCE	NA	NA	BLASTX	696	696	100	99.86	696	AAG55323.1	bifunctional siderophore receptor/adhesin Iha	NA	NA
NA	.44994_2_200.18	8002	9174	+	senB	enterotoxin production-related protein TieB	plus	VIRULENCE	VIRULENCE	NA	NA	BLASTX	391	391	100	99.74	391	AAZ89288.1	enterotoxin production-related protein TieB	NA	NA
NA	.44994_2_200.18	26388	28562	+	iroN	siderophore salmochelin receptor IroN	plus	VIRULENCE	VIRULENCE	NA	NA	BLASTX	725	725	100	98.76	725	AAN76093.1	siderophore salmochelin receptor IroN	NA	NA
NA	.44994_2_200.18	28613	29566	-	iroE	catecholate siderophore esterase IroE	plus	VIRULENCE	VIRULENCE	NA	NA	BLASTX	318	318	100	99.37	318	ACJ63530.1	catecholate siderophore esterase IroE	NA	NA
NA	.44994_2_200.18	29654	30880	-	iroD	catecholate siderophore esterase IroD	plus	VIRULENCE	VIRULENCE	NA	NA	BLASTX	409	409	100	99.02	409	ACJ63529.1	catecholate siderophore esterase IroD	NA	NA
NA	.44994_2_200.18	30987	34643	-	iroC	salmochelin/enterobactin export ABC transporter IroC	plus	VIRULENCE	VIRULENCE	NA	NA	BLASTX	1219	1219	100	99.43	1219	AUH19662.1	salmochelin/enterobactin export ABC transporter IroC	NA	NA
NA	.44994_2_200.18	34786	35898	-	iroB	salmochelin biosynthesis C-glycosyltransferase IroB	plus	VIRULENCE	VIRULENCE	NA	NA	BLASTX	371	371	100	98.92	371	EOW04219.1	salmochelin biosynthesis C-glycosyltransferase IroB	NA	NA
NA	.44994_2_200.19	2200	3921	+	iucA	aerobactin synthase IucA	plus	VIRULENCE	VIRULENCE	NA	NA	BLASTX	574	576	100	98.61	576	EGI25746.1	aerobactin synthase IucA	NA	NA
NA	.44994_2_200.19	3925	4869	+	iucB	N(6)-hydroxylysine O-acetyltransferase IucB	plus	VIRULENCE	VIRULENCE	NA	NA	BLASTX	315	315	100	99.37	315	AAN82074.1	N(6)-hydroxylysine O-acetyltransferase IucB	NA	NA
NA	.44994_2_200.19	4872	6611	+	iucC	NIS family aerobactin synthetase IucC	plus	VIRULENCE	VIRULENCE	NA	NA	BLASTX	580	580	100	99.14	580	AAN82073.1	NIS family aerobactin synthetase IucC	NA	NA
NA	.44994_2_200.19	6611	7885	+	iucD	NADPH-dependent L-lysine N(6)-monooxygenase IucD	plus	VIRULENCE	VIRULENCE	NA	NA	BLASTX	425	445	95.51	97.41	425	AAD44749.1	NADPH-dependent L-lysine N(6)-monooxygenase IucD	NA	NA
NA	.44994_2_200.19	7982	10168	+	iutA	ferric aerobactin receptor IutA	plus	VIRULENCE	VIRULENCE	NA	NA	BLASTX	729	731	99.73	89.71	729	AAN45165.2	ferric aerobactin receptor IutA	NA	NA
NA	.44994_2_200.19	11115	14999	+	sat	serine protease autotransporter toxin Sat	plus	VIRULENCE	VIRULENCE	NA	NA	EXACTX	1295	1295	100	100	1295	CAE55775.1	serine protease autotransporter toxin Sat	NA	NA
NA	.44994_2_200.2	200284	201471	-	emrD	multidrug efflux MFS transporter EmrD	plus	AMR	AMR	EFFLUX	EFFLUX	BLASTX	396	396	100	99.24	396	EFF04178.1	multidrug efflux MFS transporter EmrD	NA	NA
NA	.44994_2_200.2	207684	209072	+	uhpT_E350Q	Escherichia fosfomycin resistant UhpT	core	AMR	POINT	FOSFOMYCIN	FOSFOMYCIN	POINTX	463	463	100	99.78	463	WP_000879194.1	hexose phosphate transporter UhpT	NA	NA
NA	.44994_2_200.3	359357	362458	+	acrF	multidrug efflux RND transporter permease subunit AcrF	plus	AMR	AMR	EFFLUX	EFFLUX	BLASTX	1034	1034	100	99.42	1034	AAC76298.1	multidrug efflux RND transporter permease subunit AcrF	NA	NA
NA	.44994_2_200.31	12521	15592	+	hlyA-alpha	RTX toxin hemolysin HlyA	plus	VIRULENCE	VIRULENCE	NA	NA	BLASTX	1024	1024	100	96.78	1024	CAQ77251.1	RTX toxin hemolysin HlyA	NA	NA
NA	.44994_2_200.33	10343	12388	+	ireA	TonB-dependent siderophore receptor IreA	plus	VIRULENCE	VIRULENCE	NA	NA	BLASTX	682	682	100	99.85	682	AAN83596.1	TonB-dependent siderophore receptor IreA	NA	NA
NA	.44994_2_200.37	4142	5344	+	tet(B)	tetracycline efflux MFS transporter Tet(B)	core	AMR	AMR	TETRACYCLINE	TETRACYCLINE	EXACTX	401	401	100	100	401	WP_001089068.1	tetracycline efflux MFS transporter Tet(B)	NA	NA
NA	.44994_2_200.40	353	1210	+	blaTEM-1	broad-spectrum class A beta-lactamase TEM-1	core	AMR	AMR	BETA-LACTAM	BETA-LACTAM	ALLELEX	286	286	100	100	286	WP_000027057.1	broad-spectrum class A beta-lactamase TEM-1	NA	NA
NA	.44994_2_200.40	2716	3528	+	sul2	sulfonamide-resistant dihydropteroate synthase Sul2	core	AMR	AMR	SULFONAMIDE	SULFONAMIDE	EXACTX	271	271	100	100	271	WP_001043260.1	sulfonamide-resistant dihydropteroate synthase Sul2	NA	NA
NA	.44994_2_200.40	3568	4392	+	aph(3'')-Ib	aminoglycoside O-phosphotransferase APH(3'')-Ib	core	AMR	AMR	AMINOGLYCOSIDE	STREPTOMYCIN	EXACTX	275	275	100	100	275	WP_109545041.1	aminoglycoside O-phosphotransferase APH(3'')-Ib	NA	NA
NA	.44994_2_200.40	4395	5228	+	aph(6)-Id	aminoglycoside O-phosphotransferase APH(6)-Id	core	AMR	AMR	AMINOGLYCOSIDE	STREPTOMYCIN	EXACTX	278	278	100	100	278	WP_000480972.1	aminoglycoside O-phosphotransferase APH(6)-Id	NA	NA
NA	.44994_2_200.5	4578	5138	+	papA	P fimbria major subunit PapA	plus	VIRULENCE	VIRULENCE	NA	NA	BLASTX	187	185	100	85.19	189	CAA43562.1	P fimbria major subunit PapA	NA	NA
NA	.44994_2_200.5	5211	5795	+	papH	P fimbrial minor subunit PapH	plus	VIRULENCE	VIRULENCE	NA	NA	BLASTX	195	195	100	98.46	195	CAA43563.1	P fimbrial minor subunit PapH	NA	NA
NA	.44994_2_200.5	5857	8364	+	papC	P fimbrial usher protein PapC	plus	VIRULENCE	VIRULENCE	NA	NA	BLASTX	836	836	100	96.31	841	CAA43564.1	P fimbrial usher protein PapC	NA	NA
NA	.44994_2_200.5	10959	11456	+	papF	P fimbrial tip protein PapF	plus	VIRULENCE	VIRULENCE	NA	NA	BLASTX	166	167	100	92.22	167	CAA43569.1	P fimbrial tip protein PapF	NA	NA
NA	.44994_2_200.5	11503	12510	+	papG-II	P fimbria tip G-adhesin PapG-II	plus	VIRULENCE	VIRULENCE	NA	NA	BLASTX	336	337	100	97.33	337	AAA24293.1	P fimbria tip G-adhesin PapG-II	NA	NA
NA	.44994_2_200.6	118240	119595	+	glpT_E448K	Escherichia fosfomycin resistant GlpT	core	AMR	POINT	FOSFOMYCIN	FOSFOMYCIN	POINTX	452	452	100	99.78	452	WP_000948731.1	glycerol-3-phosphate transporter GlpT	NA	NA
NA	.44994_2_200.7	283112	283543	-	marR_S3N	Escherichia ampicillin/chloramphenicol/quinolone/rifampin/tetracycline resistant MarR	core	AMR	POINT	MULTIDRUG	AMPICILLIN/CHLORAMPHENICOL/QUINOLONE/RIFAMPIN/TETRACYCLINE	POINTX	144	144	100	97.92	144	WP_000843414.1	transcriptional regulator MarR	NA	NA
NA	.44994_2_200.74	152	658	+	dfrA8	trimethoprim-resistant dihydrofolate reductase DfrA8	core	AMR	AMR	TRIMETHOPRIM	TRIMETHOPRIM	EXACTX	169	169	100	100	169	WP_000571065.1	trimethoprim-resistant dihydrofolate reductase DfrA8	NA	NA
NA	.44994_2_200.8	107256	107585	-	emrE	multidrug efflux SMR transporter EmrE	plus	STRESS	BIOCIDE	EFFLUX	EFFLUX	BLASTX	110	110	100	98.18	110	CAA77936.1	multidrug efflux SMR transporter EmrE	NA	NA
NA	.44994_2_200.8	173359	175158	-	ybtQ	yersiniabactin ABC transporter ATP-binding/permease protein YbtQ	plus	VIRULENCE	VIRULENCE	NA	NA	BLASTX	600	600	100	99.67	600	AAC69584.1	yersiniabactin ABC transporter ATP-binding/permease protein YbtQ	NA	NA
NA	.44994_2_200.8	175148	176947	-	ybtP	yersiniabactin ABC transporter ATP-binding/permease protein YbtP	plus	VIRULENCE	VIRULENCE	NA	NA	BLASTX	600	600	100	99.83	600	CAA21388.1	yersiniabactin ABC transporter ATP-binding/permease protein YbtP	NA	NA
Protein identifier	Contig id	Start	Stop	Strand	Gene symbol	Sequence name	Scope	Element type	Element subtype	Class	Subclass	Method	Target length	Reference sequence length	% Coverage of reference sequence	% Identity to reference sequence	Alignment length	Accession of closest sequence	Name of closest sequence	HMM id	HMM description
NA	.44994_2_202.1	226493	227911	+	espX1	type III secretion system effector EspX1	plus	VIRULENCE	VIRULENCE	NA	NA	INTERNAL_STOP	473	473	100	91.75	473	ADD54679.1	type III secretion system effector EspX1	NA	NA
NA	.44994_2_202.1	335291	336520	+	mdtM	multidrug efflux MFS transporter MdtM	plus	AMR	AMR	EFFLUX	EFFLUX	BLASTX	410	410	100	97.32	410	AAC77293.1	multidrug efflux MFS transporter MdtM	NA	NA
NA	.44994_2_202.12	113104	114459	+	glpT_E448K	Escherichia fosfomycin resistant GlpT	core	AMR	POINT	FOSFOMYCIN	FOSFOMYCIN	POINTX	452	452	100	98.89	452	WP_000948731.1	glycerol-3-phosphate transporter GlpT	NA	NA
NA	.44994_2_202.13	102499	103155	+	catA1	type A-1 chloramphenicol O-acetyltransferase	core	AMR	AMR	PHENICOL	CHLORAMPHENICOL	EXACTX	219	219	100	100	219	WP_000412211.1	type A-1 chloramphenicol O-acetyltransferase	NA	NA
NA	.44994_2_202.13	109169	109663	+	dfrA12	trimethoprim-resistant dihydrofolate reductase DfrA12	core	AMR	AMR	TRIMETHOPRIM	TRIMETHOPRIM	EXACTX	165	165	100	100	165	WP_001083725.1	trimethoprim-resistant dihydrofolate reductase DfrA12	NA	NA
NA	.44994_2_202.13	110074	110862	+	aadA2	ANT(3'')-Ia family aminoglycoside nucleotidyltransferase AadA2	core	AMR	AMR	AMINOGLYCOSIDE	STREPTOMYCIN	EXACTX	263	263	100	100	263	WP_001206356.1	ANT(3'')-Ia family aminoglycoside nucleotidyltransferase AadA2	NA	NA
NA	.44994_2_202.13	111029	111373	+	qacEdelta1	quaternary ammonium compound efflux SMR transporter QacE delta 1	core	STRESS	BIOCIDE	QUATERNARY AMMONIUM	QUATERNARY AMMONIUM	ALLELEX	115	115	100	100	115	WP_000679427.1	quaternary ammonium compound efflux SMR transporter QacE delta 1	NA	NA
NA	.44994_2_202.13	111370	112206	+	sul1	sulfonamide-resistant dihydropteroate synthase Sul1	core	AMR	AMR	SULFONAMIDE	SULFONAMIDE	EXACTX	279	279	100	100	279	WP_000259031.1	sulfonamide-resistant dihydropteroate synthase Sul1	NA	NA
NA	.44994_2_202.15	30351	30920	+	lpfA	long polar fimbria major subunit LpfA-O113	plus	VIRULENCE	VIRULENCE	NA	NA	BLASTX	190	190	100	99.47	190	ACB16424.1	long polar fimbria major subunit LpfA-O113	NA	NA
NA	.44994_2_202.15	92897	94084	-	emrD	multidrug efflux MFS transporter EmrD	plus	AMR	AMR	EFFLUX	EFFLUX	BLASTX	396	396	100	99.49	396	EFF04178.1	multidrug efflux MFS transporter EmrD	NA	NA
NA	.44994_2_202.15	104342	105730	+	uhpT_E350Q	Escherichia fosfomycin resistant UhpT	core	AMR	POINT	FOSFOMYCIN	FOSFOMYCIN	POINTX	463	463	100	99.78	463	WP_000879194.1	hexose phosphate transporter UhpT	NA	NA
NA	.44994_2_202.15	111956	117244	+	air	inverse autotransporter adhesin EaeX/Air	plus	VIRULENCE	VIRULENCE	NA	NA	PARTIAL_CONTIG_ENDX	1763	3418	51.58	93.76	1763	CAR15326.1	inverse autotransporter adhesin EaeX/Air	NA	NA
NA	.44994_2_202.18	53911	55710	+	ybtP	yersiniabactin ABC transporter ATP-binding/permease protein YbtP	plus	VIRULENCE	VIRULENCE	NA	NA	BLASTX	600	600	100	99.67	600	CAA21388.1	yersiniabactin ABC transporter ATP-binding/permease protein YbtP	NA	NA
NA	.44994_2_202.18	55700	57499	+	ybtQ	yersiniabactin ABC transporter ATP-binding/permease protein YbtQ	plus	VIRULENCE	VIRULENCE	NA	NA	BLASTX	600	600	100	99.67	600	AAC69584.1	yersiniabactin ABC transporter ATP-binding/permease protein YbtQ	NA	NA
NA	.44994_2_202.18	93073	93402	+	emrE	multidrug efflux SMR transporter EmrE	plus	STRESS	BIOCIDE	EFFLUX	EFFLUX	BLASTX	110	110	100	97.27	110	CAA77936.1	multidrug efflux SMR transporter EmrE	NA	NA
NA	.44994_2_202.27	8048	10591	-	cyaA_S352T	Escherichia fosmidomycin resistant CyaA	core	AMR	POINT	FOSMIDOMYCIN	FOSMIDOMYCIN	POINTX	848	848	100	99.29	848	WP_000281668.1	adenylate cyclase CyaA	NA	NA
NA	.44994_2_202.30	40186	42969	+	acrF	multidrug efflux RND transporter permease subunit AcrF	plus	AMR	AMR	EFFLUX	EFFLUX	PARTIALX	928	1034	89.75	99.35	928	AAC76298.1	multidrug efflux RND transporter permease subunit AcrF	NA	NA
NA	.44994_2_202.39	2018	4105	-	iha	bifunctional siderophore receptor/adhesin Iha	plus	VIRULENCE	VIRULENCE	NA	NA	EXACTX	696	696	100	100	696	AFS75030.1	bifunctional siderophore receptor/adhesin Iha	NA	NA
NA	.44994_2_202.39	14391	14615	+	mchB	microcin H47	plus	VIRULENCE	VIRULENCE	NA	NA	EXACTX	75	75	100	100	75	CAB54534.2	microcin H47	NA	NA
NA	.44994_2_202.39	18338	20437	+	mchF	microcin H47 export transporter peptidase/ATP-binding subunit MchF	plus	VIRULENCE	VIRULENCE	NA	NA	EXACTX	700	700	100	100	700	AFS85685.1	microcin H47 export transporter peptidase/ATP-binding subunit MchF	NA	NA
NA	.44994_2_202.41	17618	18412	+	aggR	aggregative adherence transcriptional regulator AggR	plus	VIRULENCE	VIRULENCE	NA	NA	EXACTX	265	265	100	100	265	BAF33878.1	aggregative adherence transcriptional regulator AggR	NA	NA
NA	.44994_2_202.41	20993	22078	+	capU	putative hexosyltransferase CapU	plus	VIRULENCE	VIRULENCE	NA	NA	BLASTX	362	362	100	99.45	362	BAF33872.1	putative hexosyltransferase CapU	NA	NA
NA	.44994_2_202.43	9727	11919	-	iutA	ferric aerobactin receptor IutA	plus	VIRULENCE	VIRULENCE	NA	NA	BLASTX	731	731	100	99.18	731	AAN45165.2	ferric aerobactin receptor IutA	NA	NA
NA	.44994_2_202.43	11928	13262	-	iucD	NADPH-dependent L-lysine N(6)-monooxygenase IucD	plus	VIRULENCE	VIRULENCE	NA	NA	BLASTX	445	445	100	98.88	445	AAD44749.1	NADPH-dependent L-lysine N(6)-monooxygenase IucD	NA	NA
NA	.44994_2_202.43	13262	15001	-	iucC	NIS family aerobactin synthetase IucC	plus	VIRULENCE	VIRULENCE	NA	NA	EXACTX	580	580	100	100	580	AAN82073.1	NIS family aerobactin synthetase IucC	NA	NA
NA	.44994_2_202.43	15004	15948	-	iucB	N(6)-hydroxylysine O-acetyltransferase IucB	plus	VIRULENCE	VIRULENCE	NA	NA	EXACTX	315	315	100	100	315	AAN82074.1	N(6)-hydroxylysine O-acetyltransferase IucB	NA	NA
NA	.44994_2_202.43	15952	17673	-	iucA	aerobactin synthase IucA	plus	VIRULENCE	VIRULENCE	NA	NA	BLASTX	574	576	100	98.61	576	EGI25746.1	aerobactin synthase IucA	NA	NA
NA	.44994_2_202.44	1748	5839	+	sepA	serine protease autotransporter toxin SepA	plus	VIRULENCE	VIRULENCE	NA	NA	BLASTX	1364	1364	100	99.63	1364	AFS59871.1	serine protease autotransporter toxin SepA	NA	NA
NA	.44994_2_202.44	8237	8992	+	agg4D	aggregative adherence fimbria 4 chaperone Agg4D/HdaD	plus	VIRULENCE	VIRULENCE	NA	NA	EXACTX	252	252	100	100	252	BAF33888.1	aggregative adherence fimbria 4 chaperone Agg4D/HdaD	NA	NA
NA	.44994_2_202.44	12091	12600	+	agg4A	aggregative adherence fimbria 4 major subunit Agg4A/HdaA	plus	VIRULENCE	VIRULENCE	NA	NA	BLASTX	170	170	100	94.71	170	ACF05260.1	aggregative adherence fimbria 4 major subunit Agg4A/HdaA	NA	NA
NA	.44994_2_202.44	16696	17931	+	aatA	dispersin export ABC transporter outer membrane protein AatA	plus	VIRULENCE	VIRULENCE	NA	NA	BLASTX	412	412	100	99.76	412	BAF33901.1	dispersin export ABC transporter outer membrane protein AatA	NA	NA
NA	.44994_2_202.47	4261	5955	-	eilA	HilA family transcriptional regulator EilA	plus	VIRULENCE	VIRULENCE	NA	NA	BLASTX	565	565	100	99.47	565	ACB16655.1	HilA family transcriptional regulator EilA	NA	NA
NA	.44994_2_202.5	122961	127202	+	fdeC	intimin-like adhesin FdeC	plus	VIRULENCE	VIRULENCE	NA	NA	BLASTX	1414	1416	99.93	93	1415	ABE05822.1	intimin-like adhesin FdeC	NA	NA
NA	.44994_2_202.50	4737	8591	+	sigA	serine protease autotransporter toxin SigA	plus	VIRULENCE	VIRULENCE	NA	NA	BLASTX	1285	1285	100	99.84	1285	AAN44449.1	serine protease autotransporter toxin SigA	NA	NA
NA	.44994_2_202.55	4068	4925	+	blaTEM-1	broad-spectrum class A beta-lactamase TEM-1	core	AMR	AMR	BETA-LACTAM	BETA-LACTAM	ALLELEX	286	286	100	100	286	WP_000027057.1	broad-spectrum class A beta-lactamase TEM-1	NA	NA
NA	.44994_2_202.59	1029	2225	-	tet(A)	tetracycline efflux MFS transporter Tet(A)	core	AMR	AMR	TETRACYCLINE	TETRACYCLINE	EXACTX	399	399	100	100	399	WP_000804064.1	tetracycline efflux MFS transporter Tet(A)	NA	NA
NA	.44994_2_202.59	4261	4692	-	merR	mercury resistance transcriptional regulator MerR	plus	STRESS	METAL	MERCURY	MERCURY	BLASTX	144	144	100	93.75	144	CAA77320.1	mercury resistance transcriptional regulator MerR	NA	NA
NA	.44994_2_202.6	478	4593	-	pic	serine protease autotransporter toxin Pic	plus	VIRULENCE	VIRULENCE	NA	NA	BLASTX	1372	1372	100	99.93	1372	CAU99295.1	serine protease autotransporter toxin Pic	NA	NA
NA	.44994_2_202.62	413	1054	-	qnrB19	quinolone resistance pentapeptide repeat protein QnrB19	core	AMR	AMR	QUINOLONE	QUINOLONE	ALLELEX	214	214	100	100	214	WP_012954666.1	quinolone resistance pentapeptide repeat protein QnrB19	NA	NA
NA	.44994_2_202.64	36	383	+	merT	mercuric transport protein MerT	plus	STRESS	METAL	MERCURY	MERCURY	EXACTX	116	116	100	100	116	AAB59075.1	mercuric transport protein MerT	NA	NA
NA	.44994_2_202.64	400	672	+	merP	mercury resistance system periplasmic binding protein MerP	plus	STRESS	METAL	MERCURY	MERCURY	BLASTX	91	91	100	90.11	91	AAC38219.1	mercury resistance system periplasmic binding protein MerP	NA	NA
NA	.44994_2_202.64	711	1130	+	merC	organomercurial transporter MerC	plus	STRESS	METAL	MERCURY	ORGANOMERCURY	EXACTX	140	140	100	100	140	AAC33908.1	organomercurial transporter MerC	NA	NA
NA	.44994_2_202.65	1337	1684	-	aap	dispersin Aap	plus	VIRULENCE	VIRULENCE	NA	NA	BLASTX	116	116	100	99.14	116	BAF34018.1	dispersin Aap	NA	NA
NA	.44994_2_202.7	85259	85522	-	ymgB	biofilm/acid-resistance regulator AriR	plus	STRESS	ACID	NA	NA	BLASTX	88	88	100	98.86	88	AAC74250.1	biofilm/acid-resistance regulator AriR	NA	NA
NA	.44994_2_202.8	49919	51049	-	blaEC	BlaEC family class C beta-lactamase	plus	AMR	AMR	BETA-LACTAM	BETA-LACTAM	BLASTX	377	377	100	98.67	377	AAZ85968.1	cephalosporin-hydrolyzing class C beta-lactamase EC-8	NA	NA
Protein identifier	Contig id	Start	Stop	Strand	Gene symbol	Sequence name	Scope	Element type	Element subtype	Class	Subclass	Method	Target length	Reference sequence length	% Coverage of reference sequence	% Identity to reference sequence	Alignment length	Accession of closest sequence	Name of closest sequence	HMM id	HMM description
NA	.44994_2_203.1	557893	560148	-	parC_S80I	Escherichia quinolone resistant ParC	core	AMR	POINT	QUINOLONE	QUINOLONE	POINTX	752	752	100	99.87	752	WP_001281881.1	DNA topoisomerase IV subunit A ParC	NA	NA
NA	.44994_2_203.1	568812	570701	-	parE_S458A	Escherichia quinolone resistant ParE	core	AMR	POINT	QUINOLONE	QUINOLONE	POINTX	630	630	100	99.68	630	WP_033554192.1	DNA topoisomerase IV subunit B ParE	NA	NA
NA	.44994_2_203.1	807919	811020	+	acrF	multidrug efflux RND transporter permease subunit AcrF	plus	AMR	AMR	EFFLUX	EFFLUX	BLASTX	1034	1034	100	99.61	1034	AAC76298.1	multidrug efflux RND transporter permease subunit AcrF	NA	NA
NA	.44994_2_203.10	153551	153838	-	lpfA	long polar fimbria major subunit LpfA-O113	plus	VIRULENCE	VIRULENCE	NA	NA	PARTIALX	96	190	50.53	100	96	AAP18950.1	long polar fimbria major subunit LpfA-O113	NA	NA
NA	.44994_2_203.10	153838	154122	-	lpfA	long polar fimbria major subunit LpfA-O113	plus	VIRULENCE	VIRULENCE	NA	NA	PARTIALX	95	190	50	100	95	AAT76975.1	long polar fimbria major subunit LpfA-O113	NA	NA
NA	.44994_2_203.12	137158	138300	-	blaCMY-2	class C beta-lactamase CMY-2	core	AMR	AMR	BETA-LACTAM	CEPHALOSPORIN	ALLELEX	381	381	100	100	381	WP_000976514.1	class C beta-lactamase CMY-2	NA	NA
NA	.44994_2_203.13	71704	75951	-	fdeC	intimin-like adhesin FdeC	plus	VIRULENCE	VIRULENCE	NA	NA	BLASTX	1416	1416	100	94.21	1416	ABE05822.1	intimin-like adhesin FdeC	NA	NA
NA	.44994_2_203.2	299863	300294	-	pcoE	copper resistance system metallochaperone PcoE	plus	STRESS	METAL	COPPER	COPPER	BLASTX	144	144	100	92.36	144	CAA58532.1	copper resistance system metallochaperone PcoE	NA	NA
NA	.44994_2_203.2	300515	301912	-	pcoS	copper resistance membrane spanning protein PcoS	plus	STRESS	METAL	COPPER	COPPER	BLASTX	466	466	100	99.57	466	CAA58530.1	copper resistance membrane spanning protein PcoS	NA	NA
NA	.44994_2_203.2	301912	302589	-	pcoR	copper response regulator transcription factor PcoR	plus	STRESS	METAL	COPPER	COPPER	EXACTX	226	226	100	100	226	CAA58529.1	copper response regulator transcription factor PcoR	NA	NA
NA	.44994_2_203.2	302647	303573	-	pcoD	copper resistance inner membrane protein PcoD	plus	STRESS	METAL	COPPER	COPPER	EXACTX	309	309	100	100	309	CAA58528.1	copper resistance inner membrane protein PcoD	NA	NA
NA	.44994_2_203.2	303581	303958	-	pcoC	copper resistance system metallochaperone PcoC	plus	STRESS	METAL	COPPER	COPPER	EXACTX	126	126	100	100	126	CAA58527.1	copper resistance system metallochaperone PcoC	NA	NA
NA	.44994_2_203.2	304001	304888	-	pcoB	copper-binding protein PcoB	plus	STRESS	METAL	COPPER	COPPER	EXACTX	296	296	100	100	296	CAA58526.1	copper-binding protein PcoB	NA	NA
NA	.44994_2_203.2	304897	306711	-	pcoA	multicopper oxidase PcoA	plus	STRESS	METAL	COPPER	COPPER	BLASTX	605	605	100	99.5	605	CAA58525.1	multicopper oxidase PcoA	NA	NA
NA	.44994_2_203.2	308696	311161	-	silP	Ag(+)-translocating P-type ATPase SilP	plus	STRESS	METAL	SILVER	SILVER	BLASTX	822	824	99.64	95.14	823	AAD11750.1	Ag(+)-translocating P-type ATPase SilP	NA	NA
NA	.44994_2_203.2	311797	314940	-	silA	Cu(+)/Ag(+) efflux RND transporter permease subunit SilA	plus	STRESS	METAL	COPPER/SILVER	COPPER/SILVER	BLASTX	1048	1048	100	98.66	1048	AAD11749.1	Cu(+)/Ag(+) efflux RND transporter permease subunit SilA	NA	NA
NA	.44994_2_203.2	314954	316243	-	silB	Cu(+)/Ag(+) efflux RND transporter periplasmic adaptor subunit SilB	plus	STRESS	METAL	COPPER/SILVER	COPPER/SILVER	BLASTX	430	430	100	96.28	430	AAD11748.1	Cu(+)/Ag(+) efflux RND transporter periplasmic adaptor subunit SilB	NA	NA
NA	.44994_2_203.2	316360	316710	-	silF	Cu(+)/Ag(+) efflux RND transporter periplasmic metallochaperone SilF	plus	STRESS	METAL	COPPER/SILVER	COPPER/SILVER	BLASTX	117	117	100	97.44	117	KGL71342.1	Cu(+)/Ag(+) efflux RND transporter periplasmic metallochaperone SilF	NA	NA
NA	.44994_2_203.2	316741	318123	-	silC	Cu(+)/Ag(+) efflux RND transporter outer membrane channel SilC	plus	STRESS	METAL	COPPER/SILVER	COPPER/SILVER	BLASTX	461	461	100	98.05	461	SPD96884.1	Cu(+)/Ag(+) efflux RND transporter outer membrane channel SilC	NA	NA
NA	.44994_2_203.2	318313	318990	+	silR	copper/silver response regulator transcription factor SilR	plus	STRESS	METAL	COPPER/SILVER	COPPER/SILVER	BLASTX	226	226	100	97.79	226	SPD96883.1	copper/silver response regulator transcription factor SilR	NA	NA
NA	.44994_2_203.2	318986	320458	+	silS	copper/silver sensor histidine kinase SilS	plus	STRESS	METAL	COPPER/SILVER	COPPER/SILVER	BLASTX	491	491	100	98.37	491	SPD96882.1	copper/silver sensor histidine kinase SilS	NA	NA
NA	.44994_2_203.2	320712	321140	+	silE	silver-binding protein SilE	plus	STRESS	METAL	SILVER	SILVER	EXACTX	143	143	100	100	143	AAD11743.1	silver-binding protein SilE	NA	NA
NA	.44994_2_203.3	393281	394636	+	glpT_E448K	Escherichia fosfomycin resistant GlpT	core	AMR	POINT	FOSFOMYCIN	FOSFOMYCIN	POINTX	452	452	100	99.78	452	WP_000948731.1	glycerol-3-phosphate transporter GlpT	NA	NA
NA	.44994_2_203.32	2269	3126	+	aac(3)-IId	aminoglycoside N-acetyltransferase AAC(3)-IId	core	AMR	AMR	AMINOGLYCOSIDE	GENTAMICIN	EXACTX	286	286	100	100	286	WP_000557454.1	aminoglycoside N-acetyltransferase AAC(3)-IId	NA	NA
NA	.44994_2_203.34	1063	1899	-	sul1	sulfonamide-resistant dihydropteroate synthase Sul1	core	AMR	AMR	SULFONAMIDE	SULFONAMIDE	EXACTX	279	279	100	100	279	WP_000259031.1	sulfonamide-resistant dihydropteroate synthase Sul1	NA	NA
NA	.44994_2_203.34	1896	2240	-	qacEdelta1	quaternary ammonium compound efflux SMR transporter QacE delta 1	core	STRESS	BIOCIDE	QUATERNARY AMMONIUM	QUATERNARY AMMONIUM	ALLELEX	115	115	100	100	115	WP_000679427.1	quaternary ammonium compound efflux SMR transporter QacE delta 1	NA	NA
NA	.44994_2_203.34	2449	3234	-	aadA5	ANT(3'')-Ia family aminoglycoside nucleotidyltransferase AadA5	core	AMR	AMR	AMINOGLYCOSIDE	STREPTOMYCIN	EXACTX	262	262	100	100	262	WP_000503573.1	ANT(3'')-Ia family aminoglycoside nucleotidyltransferase AadA5	NA	NA
NA	.44994_2_203.34	3368	3838	-	dfrA17	trimethoprim-resistant dihydrofolate reductase DfrA17	core	AMR	AMR	TRIMETHOPRIM	TRIMETHOPRIM	EXACTX	157	157	100	100	157	WP_001389366.1	trimethoprim-resistant dihydrofolate reductase DfrA17	NA	NA
NA	.44994_2_203.35	536	1408	+	blaCTX-M-15	extended-spectrum class A beta-lactamase CTX-M-15	core	AMR	AMR	BETA-LACTAM	CEPHALOSPORIN	ALLELEX	291	291	100	100	291	WP_000239590.1	extended-spectrum class A beta-lactamase CTX-M-15	NA	NA
NA	.44994_2_203.36	218	1051	-	aph(6)-Id	aminoglycoside O-phosphotransferase APH(6)-Id	core	AMR	AMR	AMINOGLYCOSIDE	STREPTOMYCIN	EXACTX	278	278	100	100	278	WP_000480968.1	aminoglycoside O-phosphotransferase APH(6)-Id	NA	NA
NA	.44994_2_203.36	1054	1878	-	aph(3'')-Ib	aminoglycoside O-phosphotransferase APH(3'')-Ib	core	AMR	AMR	AMINOGLYCOSIDE	STREPTOMYCIN	EXACTX	275	275	100	100	275	WP_109545041.1	aminoglycoside O-phosphotransferase APH(3'')-Ib	NA	NA
NA	.44994_2_203.36	1918	2730	-	sul2	sulfonamide-resistant dihydropteroate synthase Sul2	core	AMR	AMR	SULFONAMIDE	SULFONAMIDE	EXACTX	271	271	100	100	271	WP_001043265.1	sulfonamide-resistant dihydropteroate synthase Sul2	NA	NA
NA	.44994_2_203.38	3281	4183	-	mph(A)	Mph(A) family macrolide 2'-phosphotransferase	core	AMR	AMR	MACROLIDE	MACROLIDE	EXACTX	301	301	100	100	301	WP_000219391.1	Mph(A) family macrolide 2'-phosphotransferase	NA	NA
NA	.44994_2_203.4	11863	14487	+	gyrA_D87N	Escherichia quinolone resistant GyrA	core	AMR	POINT	QUINOLONE	QUINOLONE	POINTX	875	878	99.66	98.97	875	WP_001281243.1	DNA gyrase subunit A GyrA	NA	NA
NA	.44994_2_203.4	11863	14487	+	gyrA_S83L	Escherichia quinolone resistant GyrA	core	AMR	POINT	QUINOLONE	QUINOLONE	POINTX	875	878	99.66	98.97	875	WP_001281243.1	DNA gyrase subunit A GyrA	NA	NA
NA	.44994_2_203.4	334409	334738	+	emrE	multidrug efflux SMR transporter EmrE	plus	STRESS	BIOCIDE	EFFLUX	EFFLUX	INTERNAL_STOP	110	110	100	96.36	110	CAA77936.1	multidrug efflux SMR transporter EmrE	NA	NA
NA	.44994_2_203.42	956	2158	+	tet(B)	tetracycline efflux MFS transporter Tet(B)	core	AMR	AMR	TETRACYCLINE	TETRACYCLINE	EXACTX	401	401	100	100	401	WP_001089068.1	tetracycline efflux MFS transporter Tet(B)	NA	NA
NA	.44994_2_203.44	208	648	-	catB3	type B-3 chloramphenicol O-acetyltransferase CatB3	core	AMR	AMR	PHENICOL	CHLORAMPHENICOL	PARTIALX	147	210	70	100	147	WP_000186237.1	type B-3 chloramphenicol O-acetyltransferase CatB3	NA	NA
NA	.44994_2_203.44	789	1616	-	blaOXA-1	oxacillin-hydrolyzing class D beta-lactamase OXA-1	core	AMR	AMR	BETA-LACTAM	CEPHALOSPORIN	ALLELEX	276	276	100	100	276	WP_001334766.1	oxacillin-hydrolyzing class D beta-lactamase OXA-1	NA	NA
NA	.44994_2_203.44	1750	2301	-	aac(6')-Ib-cr5	fluoroquinolone-acetylating aminoglycoside 6'-N-acetyltransferase AAC(6')-Ib-cr5	core	AMR	AMR	AMINOGLYCOSIDE/QUINOLONE	AMIKACIN/KANAMYCIN/QUINOLONE/TOBRAMYCIN	ALLELEX	184	184	100	100	184	WP_063840321.1	fluoroquinolone-acetylating aminoglycoside 6'-N-acetyltransferase AAC(6')-Ib-cr5	NA	NA
NA	.44994_2_203.48	153	1010	-	blaTEM-1	broad-spectrum class A beta-lactamase TEM-1	core	AMR	AMR	BETA-LACTAM	BETA-LACTAM	ALLELEX	286	286	100	100	286	WP_000027057.1	broad-spectrum class A beta-lactamase TEM-1	NA	NA
NA	.44994_2_203.5	9877	10140	+	ymgB	biofilm/acid-resistance regulator AriR	plus	STRESS	ACID	NA	NA	BLASTX	88	88	100	98.86	88	AAC74250.1	biofilm/acid-resistance regulator AriR	NA	NA
NA	.44994_2_203.6	31583	32812	-	mdtM	multidrug efflux MFS transporter MdtM	plus	AMR	AMR	EFFLUX	EFFLUX	BLASTX	410	410	100	97.8	410	AAC77293.1	multidrug efflux MFS transporter MdtM	NA	NA
NA	.44994_2_203.6	124277	125350	-	espX1	type III secretion system effector EspX1	plus	VIRULENCE	VIRULENCE	NA	NA	PARTIALX	358	473	75.69	89.66	358	ADD54679.1	type III secretion system effector EspX1	NA	NA
NA	.44994_2_203.6	196483	198258	+	ftsI_N337NYRIN	Escherichia aztreonam resistant FtsI	core	AMR	POINT	BETA-LACTAM	AZTREONAM	POINTX	592	588	100	98.82	592	WP_000642196.1	penicillin-binding protein PBP3 FtsI	NA	NA
NA	.44994_2_203.8	54919	56007	-	pmrB_Y358N	Escherichia colistin resistant PmrB	core	AMR	POINT	COLISTIN	COLISTIN	POINTX	363	363	100	99.45	363	WP_001300761.1	two-component system sensor histidine kinase PmrB	NA	NA
NA	.44994_2_203.8	100547	101677	-	blaEC	BlaEC family class C beta-lactamase	plus	AMR	AMR	BETA-LACTAM	BETA-LACTAM	BLASTX	377	377	100	98.41	377	WP_063610930.1	extended-spectrum class C beta-lactamase EC-15	NA	NA
Protein identifier	Contig id	Start	Stop	Strand	Gene symbol	Sequence name	Scope	Element type	Element subtype	Class	Subclass	Method	Target length	Reference sequence length	% Coverage of reference sequence	% Identity to reference sequence	Alignment length	Accession of closest sequence	Name of closest sequence	HMM id	HMM description
NA	.44994_2_204.10	101115	103370	-	parC_S57T	Escherichia quinolone resistant ParC	core	AMR	POINT	QUINOLONE	QUINOLONE	POINTX	752	752	100	99.2	752	WP_001281881.1	DNA topoisomerase IV subunit A ParC	NA	NA
NA	.44994_2_204.12	119313	119576	-	ymgB	biofilm/acid-resistance regulator AriR	plus	STRESS	ACID	NA	NA	BLASTX	88	88	100	98.86	88	AAC74250.1	biofilm/acid-resistance regulator AriR	NA	NA
NA	.44994_2_204.13	17872	19566	+	eilA	HilA family transcriptional regulator EilA	plus	VIRULENCE	VIRULENCE	NA	NA	BLASTX	565	565	100	99.65	565	ACB16655.1	HilA family transcriptional regulator EilA	NA	NA
NA	.44994_2_204.13	36978	38366	-	uhpT_E350Q	Escherichia fosfomycin resistant UhpT	core	AMR	POINT	FOSFOMYCIN	FOSFOMYCIN	POINTX	463	463	100	99.78	463	WP_000879194.1	hexose phosphate transporter UhpT	NA	NA
NA	.44994_2_204.13	48504	49691	+	emrD	multidrug efflux MFS transporter EmrD	plus	AMR	AMR	EFFLUX	EFFLUX	BLASTX	396	396	100	99.75	396	EFF04178.1	multidrug efflux MFS transporter EmrD	NA	NA
NA	.44994_2_204.13	111675	112244	-	lpfA	long polar fimbria major subunit LpfA-O113	plus	VIRULENCE	VIRULENCE	NA	NA	EXACTX	190	190	100	100	190	ACB16424.1	long polar fimbria major subunit LpfA-O113	NA	NA
NA	.44994_2_204.14	6912	8591	-	acrF	multidrug efflux RND transporter permease subunit AcrF	plus	AMR	AMR	EFFLUX	EFFLUX	PARTIALX	560	1034	54.16	99.64	560	AAC76298.1	multidrug efflux RND transporter permease subunit AcrF	NA	NA
NA	.44994_2_204.19	42656	45199	+	cyaA_S352T	Escherichia fosmidomycin resistant CyaA	core	AMR	POINT	FOSMIDOMYCIN	FOSMIDOMYCIN	POINTX	848	848	100	99.17	848	WP_000281668.1	adenylate cyclase CyaA	NA	NA
NA	.44994_2_204.2	197783	199138	-	glpT_E448K	Escherichia fosfomycin resistant GlpT	core	AMR	POINT	FOSFOMYCIN	FOSFOMYCIN	POINTX	452	452	100	99.12	452	WP_000948731.1	glycerol-3-phosphate transporter GlpT	NA	NA
NA	.44994_2_204.26	1382	1894	-	aggA	aggregative adherence fimbria I major subunit AggA	plus	VIRULENCE	VIRULENCE	NA	NA	BLASTX	171	171	100	97.66	171	AAR02190.1	aggregative adherence fimbria I major subunit AggA	NA	NA
NA	.44994_2_204.26	1998	2432	-	aggB	aggregative adherence fimbria I minor subunit AggB	plus	VIRULENCE	VIRULENCE	NA	NA	BLASTX	145	145	100	98.62	145	EHF16297.1	aggregative adherence fimbria I minor subunit AggB	NA	NA
NA	.44994_2_204.26	2449	4974	-	aggC	aggregative adherence fimbria I usher protein AggC	plus	VIRULENCE	VIRULENCE	NA	NA	BLASTX	842	842	100	99.76	842	AAA57452.1	aggregative adherence fimbria I usher protein AggC	NA	NA
NA	.44994_2_204.26	4991	5746	-	aggD	aggregative adherence fimbria I chaperone AggD	plus	VIRULENCE	VIRULENCE	NA	NA	BLASTX	252	252	100	99.21	252	AAA57451.1	aggregative adherence fimbria I chaperone AggD	NA	NA
NA	.44994_2_204.27	38903	40132	-	mdtM	multidrug efflux MFS transporter MdtM	plus	AMR	AMR	EFFLUX	EFFLUX	BLASTX	410	410	100	97.32	410	AAC77293.1	multidrug efflux MFS transporter MdtM	NA	NA
NA	.44994_2_204.33	2997	5189	-	iutA	ferric aerobactin receptor IutA	plus	VIRULENCE	VIRULENCE	NA	NA	BLASTX	731	731	100	99.18	731	AAN45165.2	ferric aerobactin receptor IutA	NA	NA
NA	.44994_2_204.33	5198	6532	-	iucD	NADPH-dependent L-lysine N(6)-monooxygenase IucD	plus	VIRULENCE	VIRULENCE	NA	NA	BLASTX	445	445	100	98.88	445	AAD44749.1	NADPH-dependent L-lysine N(6)-monooxygenase IucD	NA	NA
NA	.44994_2_204.33	6532	8271	-	iucC	NIS family aerobactin synthetase IucC	plus	VIRULENCE	VIRULENCE	NA	NA	EXACTX	580	580	100	100	580	AAN82073.1	NIS family aerobactin synthetase IucC	NA	NA
NA	.44994_2_204.33	8274	9218	-	iucB	N(6)-hydroxylysine O-acetyltransferase IucB	plus	VIRULENCE	VIRULENCE	NA	NA	EXACTX	315	315	100	100	315	AAN82074.1	N(6)-hydroxylysine O-acetyltransferase IucB	NA	NA
NA	.44994_2_204.33	9222	10943	-	iucA	aerobactin synthase IucA	plus	VIRULENCE	VIRULENCE	NA	NA	BLASTX	574	576	100	98.61	576	EGI25746.1	aerobactin synthase IucA	NA	NA
NA	.44994_2_204.38	2775	4010	-	aatA	dispersin export ABC transporter outer membrane protein AatA	plus	VIRULENCE	VIRULENCE	NA	NA	BLASTX	412	412	100	99.76	412	CAU95796.1	dispersin export ABC transporter outer membrane protein AatA	NA	NA
NA	.44994_2_204.38	9423	9620	-	aar	AggR-activated transcriptional regulator Aar	plus	VIRULENCE	VIRULENCE	NA	NA	BLASTX	66	66	100	98.48	66	ASK37426.1	AggR-activated transcriptional regulator Aar	NA	NA
NA	.44994_2_204.38	10351	10698	+	aap	dispersin Aap	plus	VIRULENCE	VIRULENCE	NA	NA	BLASTX	116	116	100	96.55	116	CBG27807.1	dispersin Aap	NA	NA
NA	.44994_2_204.38	11542	12336	+	aggR	aggregative adherence transcriptional regulator AggR	plus	VIRULENCE	VIRULENCE	NA	NA	EXACTX	265	265	100	100	265	CAA83535.1	aggregative adherence transcriptional regulator AggR	NA	NA
NA	.44994_2_204.4	298165	302412	-	fdeC	intimin-like adhesin FdeC	plus	VIRULENCE	VIRULENCE	NA	NA	BLASTX	1416	1416	100	94.84	1416	ABE05822.1	intimin-like adhesin FdeC	NA	NA
NA	.44994_2_204.40	11062	12147	+	capU	putative hexosyltransferase CapU	plus	VIRULENCE	VIRULENCE	NA	NA	BLASTX	362	362	100	99.45	362	CAV02025.1	putative hexosyltransferase CapU	NA	NA
NA	.44994_2_204.43	831	2027	-	tet(A)	tetracycline efflux MFS transporter Tet(A)	core	AMR	AMR	TETRACYCLINE	TETRACYCLINE	EXACTX	399	399	100	100	399	WP_000804064.1	tetracycline efflux MFS transporter Tet(A)	NA	NA
NA	.44994_2_204.43	4063	4494	-	merR	mercury resistance transcriptional regulator MerR	plus	STRESS	METAL	MERCURY	MERCURY	BLASTX	144	144	100	93.75	144	CAA77320.1	mercury resistance transcriptional regulator MerR	NA	NA
NA	.44994_2_204.43	4566	4913	+	merT	mercuric transport protein MerT	plus	STRESS	METAL	MERCURY	MERCURY	EXACTX	116	116	100	100	116	AAB59075.1	mercuric transport protein MerT	NA	NA
NA	.44994_2_204.43	4930	5202	+	merP	mercury resistance system periplasmic binding protein MerP	plus	STRESS	METAL	MERCURY	MERCURY	BLASTX	91	91	100	90.11	91	AAC38219.1	mercury resistance system periplasmic binding protein MerP	NA	NA
NA	.44994_2_204.43	5241	5660	+	merC	organomercurial transporter MerC	plus	STRESS	METAL	MERCURY	ORGANOMERCURY	EXACTX	140	140	100	100	140	AAC33908.1	organomercurial transporter MerC	NA	NA
NA	.44994_2_204.46	310	1167	+	aac(3)-IId	aminoglycoside N-acetyltransferase AAC(3)-IId	core	AMR	AMR	AMINOGLYCOSIDE	GENTAMICIN	EXACTX	286	286	100	100	286	WP_000557454.1	aminoglycoside N-acetyltransferase AAC(3)-IId	NA	NA
NA	.44994_2_204.5	133724	134854	+	blaEC	BlaEC family class C beta-lactamase	plus	AMR	AMR	BETA-LACTAM	BETA-LACTAM	BLASTX	377	377	100	97.88	377	AAZ85968.1	cephalosporin-hydrolyzing class C beta-lactamase EC-8	NA	NA
NA	.44994_2_204.52	137	970	-	aph(6)-Id	aminoglycoside O-phosphotransferase APH(6)-Id	core	AMR	AMR	AMINOGLYCOSIDE	STREPTOMYCIN	EXACTX	278	278	100	100	278	WP_000480968.1	aminoglycoside O-phosphotransferase APH(6)-Id	NA	NA
NA	.44994_2_204.52	973	1797	-	aph(3'')-Ib	aminoglycoside O-phosphotransferase APH(3'')-Ib	core	AMR	AMR	AMINOGLYCOSIDE	STREPTOMYCIN	EXACTX	275	275	100	100	275	WP_109545041.1	aminoglycoside O-phosphotransferase APH(3'')-Ib	NA	NA
NA	.44994_2_204.52	1837	2649	-	sul2	sulfonamide-resistant dihydropteroate synthase Sul2	core	AMR	AMR	SULFONAMIDE	SULFONAMIDE	EXACTX	271	271	100	100	271	WP_001043265.1	sulfonamide-resistant dihydropteroate synthase Sul2	NA	NA
NA	.44994_2_204.55	116	886	-	sul1	sulfonamide-resistant dihydropteroate synthase Sul1	core	AMR	AMR	SULFONAMIDE	SULFONAMIDE	BLASTX	257	275	93.45	98.83	257	WP_063855066.1	sulfonamide-resistant dihydropteroate synthase Sul1	NA	NA
NA	.44994_2_204.55	883	1227	-	qacEdelta1	quaternary ammonium compound efflux SMR transporter QacE delta 1	core	STRESS	BIOCIDE	QUATERNARY AMMONIUM	QUATERNARY AMMONIUM	ALLELEX	115	115	100	100	115	WP_000679427.1	quaternary ammonium compound efflux SMR transporter QacE delta 1	NA	NA
NA	.44994_2_204.55	1460	1930	-	dfrA7	trimethoprim-resistant dihydrofolate reductase DfrA7	core	AMR	AMR	TRIMETHOPRIM	TRIMETHOPRIM	EXACTX	157	157	100	100	157	WP_000703418.1	trimethoprim-resistant dihydrofolate reductase DfrA7	NA	NA
NA	.44994_2_204.58	325	1197	-	blaCTX-M-15	extended-spectrum class A beta-lactamase CTX-M-15	core	AMR	AMR	BETA-LACTAM	CEPHALOSPORIN	ALLELEX	291	291	100	100	291	WP_000239590.1	extended-spectrum class A beta-lactamase CTX-M-15	NA	NA
NA	.44994_2_204.6	202240	203658	+	espX1	type III secretion system effector EspX1	plus	VIRULENCE	VIRULENCE	NA	NA	BLASTX	473	473	100	92.6	473	ADD54679.1	type III secretion system effector EspX1	NA	NA
NA	.44994_2_204.61	193	1050	+	blaTEM-1	broad-spectrum class A beta-lactamase TEM-1	core	AMR	AMR	BETA-LACTAM	BETA-LACTAM	ALLELEX	286	286	100	100	286	WP_000027057.1	broad-spectrum class A beta-lactamase TEM-1	NA	NA
Protein identifier	Contig id	Start	Stop	Strand	Gene symbol	Sequence name	Scope	Element type	Element subtype	Class	Subclass	Method	Target length	Reference sequence length	% Coverage of reference sequence	% Identity to reference sequence	Alignment length	Accession of closest sequence	Name of closest sequence	HMM id	HMM description
NA	.44994_2_205.12	45933	47732	+	ybtP	yersiniabactin ABC transporter ATP-binding/permease protein YbtP	plus	VIRULENCE	VIRULENCE	NA	NA	BLASTX	600	600	100	99.67	600	CAA21388.1	yersiniabactin ABC transporter ATP-binding/permease protein YbtP	NA	NA
NA	.44994_2_205.12	47722	49521	+	ybtQ	yersiniabactin ABC transporter ATP-binding/permease protein YbtQ	plus	VIRULENCE	VIRULENCE	NA	NA	BLASTX	600	600	100	99.67	600	AAC69584.1	yersiniabactin ABC transporter ATP-binding/permease protein YbtQ	NA	NA
NA	.44994_2_205.14	10773	12860	-	iha	bifunctional siderophore receptor/adhesin Iha	plus	VIRULENCE	VIRULENCE	NA	NA	EXACTX	696	696	100	100	696	AAN82058.1	bifunctional siderophore receptor/adhesin Iha	NA	NA
NA	.44994_2_205.15	10626	12671	+	ireA	TonB-dependent siderophore receptor IreA	plus	VIRULENCE	VIRULENCE	NA	NA	EXACTX	682	682	100	100	682	AAN83596.1	TonB-dependent siderophore receptor IreA	NA	NA
NA	.44994_2_205.15	33811	34395	+	papH	P fimbrial minor subunit PapH	plus	VIRULENCE	VIRULENCE	NA	NA	BLASTX	195	195	100	98.97	195	CAA43563.1	P fimbrial minor subunit PapH	NA	NA
NA	.44994_2_205.15	34457	36964	+	papC	P fimbrial usher protein PapC	plus	VIRULENCE	VIRULENCE	NA	NA	BLASTX	836	836	100	96.31	841	CAA43564.1	P fimbrial usher protein PapC	NA	NA
NA	.44994_2_205.15	39549	40046	+	papF	P fimbrial tip protein PapF	plus	VIRULENCE	VIRULENCE	NA	NA	BLASTX	166	167	100	91.02	167	CAA43569.1	P fimbrial tip protein PapF	NA	NA
NA	.44994_2_205.15	40093	41100	+	papG-II	P fimbria tip G-adhesin PapG-II	plus	VIRULENCE	VIRULENCE	NA	NA	BLASTX	336	337	100	97.33	337	AAA24293.1	P fimbria tip G-adhesin PapG-II	NA	NA
NA	.44994_2_205.15	61956	63086	-	blaEC	BlaEC family class C beta-lactamase	plus	AMR	AMR	BETA-LACTAM	BETA-LACTAM	BLASTX	377	377	100	98.67	377	AAZ85968.1	cephalosporin-hydrolyzing class C beta-lactamase EC-8	NA	NA
NA	.44994_2_205.17	11775	12962	+	emrD	multidrug efflux MFS transporter EmrD	plus	AMR	AMR	EFFLUX	EFFLUX	BLASTX	396	396	100	99.75	396	EFF04178.1	multidrug efflux MFS transporter EmrD	NA	NA
NA	.44994_2_205.17	72470	73039	-	lpfA	long polar fimbria major subunit LpfA-O113	plus	VIRULENCE	VIRULENCE	NA	NA	EXACTX	190	190	100	100	190	ACB16424.1	long polar fimbria major subunit LpfA-O113	NA	NA
NA	.44994_2_205.18	81471	83645	+	iroN	siderophore salmochelin receptor IroN	plus	VIRULENCE	VIRULENCE	NA	NA	BLASTX	725	725	100	98.9	725	AAN76093.1	siderophore salmochelin receptor IroN	NA	NA
NA	.44994_2_205.18	83696	84649	-	iroE	catecholate siderophore esterase IroE	plus	VIRULENCE	VIRULENCE	NA	NA	BLASTX	318	318	100	99.06	318	ACJ63530.1	catecholate siderophore esterase IroE	NA	NA
NA	.44994_2_205.18	84740	85963	-	iroD	catecholate siderophore esterase IroD	plus	VIRULENCE	VIRULENCE	NA	NA	BLASTX	408	409	99.76	99.51	408	ACJ63529.1	catecholate siderophore esterase IroD	NA	NA
NA	.44994_2_205.18	86070	89726	-	iroC	salmochelin/enterobactin export ABC transporter IroC	plus	VIRULENCE	VIRULENCE	NA	NA	BLASTX	1219	1219	100	99.43	1219	AUH19662.1	salmochelin/enterobactin export ABC transporter IroC	NA	NA
NA	.44994_2_205.18	89869	90981	-	iroB	salmochelin biosynthesis C-glycosyltransferase IroB	plus	VIRULENCE	VIRULENCE	NA	NA	BLASTX	371	371	100	98.92	371	EOW04219.1	salmochelin biosynthesis C-glycosyltransferase IroB	NA	NA
NA	.44994_2_205.20	43793	46336	+	cyaA_S352T	Escherichia fosmidomycin resistant CyaA	core	AMR	POINT	FOSMIDOMYCIN	FOSMIDOMYCIN	POINTX	848	848	100	99.29	848	WP_000281668.1	adenylate cyclase CyaA	NA	NA
NA	.44994_2_205.23	54214	55071	+	blaTEM-1	broad-spectrum class A beta-lactamase TEM-1	core	AMR	AMR	BETA-LACTAM	BETA-LACTAM	ALLELEX	286	286	100	100	286	WP_000027057.1	broad-spectrum class A beta-lactamase TEM-1	NA	NA
NA	.44994_2_205.24	5693	8794	-	acrF	multidrug efflux RND transporter permease subunit AcrF	plus	AMR	AMR	EFFLUX	EFFLUX	BLASTX	1034	1034	100	99.42	1034	AAC76298.1	multidrug efflux RND transporter permease subunit AcrF	NA	NA
NA	.44994_2_205.27	6362	16840	+	air	inverse autotransporter adhesin EaeX/Air	plus	VIRULENCE	VIRULENCE	NA	NA	BLASTX	3493	3418	100	96.74	3493	CAR15326.1	inverse autotransporter adhesin EaeX/Air	NA	NA
NA	.44994_2_205.27	16898	18592	-	eilA	HilA family transcriptional regulator EilA	plus	VIRULENCE	VIRULENCE	NA	NA	EXACTX	565	565	100	100	565	CBG36837.1	HilA family transcriptional regulator EilA	NA	NA
NA	.44994_2_205.28	10654	11850	-	tet(A)	tetracycline efflux MFS transporter Tet(A)	core	AMR	AMR	TETRACYCLINE	TETRACYCLINE	EXACTX	399	399	100	100	399	WP_000804064.1	tetracycline efflux MFS transporter Tet(A)	NA	NA
NA	.44994_2_205.28	13886	14317	-	merR	mercury resistance transcriptional regulator MerR	plus	STRESS	METAL	MERCURY	MERCURY	BLASTX	144	144	100	93.75	144	CAA77320.1	mercury resistance transcriptional regulator MerR	NA	NA
NA	.44994_2_205.28	14389	14736	+	merT	mercuric transport protein MerT	plus	STRESS	METAL	MERCURY	MERCURY	EXACTX	116	116	100	100	116	AAB59075.1	mercuric transport protein MerT	NA	NA
NA	.44994_2_205.28	14753	15025	+	merP	mercury resistance system periplasmic binding protein MerP	plus	STRESS	METAL	MERCURY	MERCURY	BLASTX	91	91	100	90.11	91	AAC38219.1	mercury resistance system periplasmic binding protein MerP	NA	NA
NA	.44994_2_205.28	15064	15483	+	merC	organomercurial transporter MerC	plus	STRESS	METAL	MERCURY	ORGANOMERCURY	EXACTX	140	140	100	100	140	AAC33908.1	organomercurial transporter MerC	NA	NA
NA	.44994_2_205.28	21898	22734	-	sul1	sulfonamide-resistant dihydropteroate synthase Sul1	core	AMR	AMR	SULFONAMIDE	SULFONAMIDE	EXACTX	279	279	100	100	279	WP_000259031.1	sulfonamide-resistant dihydropteroate synthase Sul1	NA	NA
NA	.44994_2_205.28	22731	23075	-	qacEdelta1	quaternary ammonium compound efflux SMR transporter QacE delta 1	core	STRESS	BIOCIDE	QUATERNARY AMMONIUM	QUATERNARY AMMONIUM	ALLELEX	115	115	100	100	115	WP_000679427.1	quaternary ammonium compound efflux SMR transporter QacE delta 1	NA	NA
NA	.44994_2_205.28	23308	23778	-	dfrA7	trimethoprim-resistant dihydrofolate reductase DfrA7	core	AMR	AMR	TRIMETHOPRIM	TRIMETHOPRIM	EXACTX	157	157	100	100	157	WP_000703418.1	trimethoprim-resistant dihydrofolate reductase DfrA7	NA	NA
NA	.44994_2_205.31	7114	10185	-	hlyA-alpha	RTX toxin hemolysin HlyA	plus	VIRULENCE	VIRULENCE	NA	NA	BLASTX	1024	1024	100	97.27	1024	CAQ77251.1	RTX toxin hemolysin HlyA	NA	NA
NA	.44994_2_205.4	151143	152561	-	espX1	type III secretion system effector EspX1	plus	VIRULENCE	VIRULENCE	NA	NA	BLASTX	473	473	100	92.6	473	ADD54679.1	type III secretion system effector EspX1	NA	NA
NA	.44994_2_205.42	147	980	-	aph(6)-Id	aminoglycoside O-phosphotransferase APH(6)-Id	core	AMR	AMR	AMINOGLYCOSIDE	STREPTOMYCIN	EXACTX	278	278	100	100	278	WP_000480968.1	aminoglycoside O-phosphotransferase APH(6)-Id	NA	NA
NA	.44994_2_205.42	983	1807	-	aph(3'')-Ib	aminoglycoside O-phosphotransferase APH(3'')-Ib	core	AMR	AMR	AMINOGLYCOSIDE	STREPTOMYCIN	EXACTX	275	275	100	100	275	WP_109545041.1	aminoglycoside O-phosphotransferase APH(3'')-Ib	NA	NA
NA	.44994_2_205.42	1847	2659	-	sul2	sulfonamide-resistant dihydropteroate synthase Sul2	core	AMR	AMR	SULFONAMIDE	SULFONAMIDE	EXACTX	271	271	100	100	271	WP_001043265.1	sulfonamide-resistant dihydropteroate synthase Sul2	NA	NA
NA	.44994_2_205.5	18441	22682	+	fdeC	intimin-like adhesin FdeC	plus	VIRULENCE	VIRULENCE	NA	NA	BLASTX	1414	1416	99.93	92.44	1415	ABE05822.1	intimin-like adhesin FdeC	NA	NA
NA	.44994_2_205.5	315142	315432	-	iss	increased serum survival lipoprotein Iss	plus	VIRULENCE	VIRULENCE	NA	NA	EXACTX	97	97	100	100	97	CAR12622.1	increased serum survival lipoprotein Iss	NA	NA
NA	.44994_2_205.7	26151	26414	+	ymgB	biofilm/acid-resistance regulator AriR	plus	STRESS	ACID	NA	NA	BLASTX	88	88	100	98.86	88	AAC74250.1	biofilm/acid-resistance regulator AriR	NA	NA
NA	.44994_2_205.8	73259	73618	-	arsD	arsenite efflux transporter metallochaperone ArsD	plus	STRESS	METAL	ARSENIC	ARSENITE	BLASTX	120	120	100	90	120	AAB09625.1	arsenite efflux transporter metallochaperone ArsD	NA	NA
NA	.44994_2_205.9	8704	10059	+	glpT_E448K	Escherichia fosfomycin resistant GlpT	core	AMR	POINT	FOSFOMYCIN	FOSFOMYCIN	POINTX	452	452	100	98.89	452	WP_000948731.1	glycerol-3-phosphate transporter GlpT	NA	NA
Protein identifier	Contig id	Start	Stop	Strand	Gene symbol	Sequence name	Scope	Element type	Element subtype	Class	Subclass	Method	Target length	Reference sequence length	% Coverage of reference sequence	% Identity to reference sequence	Alignment length	Accession of closest sequence	Name of closest sequence	HMM id	HMM description
NA	.44994_2_206.113	1	1056	-	mdtM	multidrug efflux MFS transporter MdtM	plus	AMR	AMR	EFFLUX	EFFLUX	PARTIAL_CONTIG_ENDX	352	410	85.85	98.3	352	AAC77293.1	multidrug efflux MFS transporter MdtM	NA	NA
NA	.44994_2_206.12	119688	122789	+	acrF	multidrug efflux RND transporter permease subunit AcrF	plus	AMR	AMR	EFFLUX	EFFLUX	BLASTX	1034	1034	100	99.61	1034	AAC76298.1	multidrug efflux RND transporter permease subunit AcrF	NA	NA
NA	.44994_2_206.130	1344	2201	+	blaTEM-1	broad-spectrum class A beta-lactamase TEM-1	core	AMR	AMR	BETA-LACTAM	BETA-LACTAM	ALLELEX	286	286	100	100	286	WP_000027057.1	broad-spectrum class A beta-lactamase TEM-1	NA	NA
NA	.44994_2_206.164	3	1268	-	espX1	type III secretion system effector EspX1	plus	VIRULENCE	VIRULENCE	NA	NA	INTERNAL_STOP	422	473	89.22	92.18	422	ADD54679.1	type III secretion system effector EspX1	NA	NA
NA	.44994_2_206.29	31785	32915	+	blaEC	BlaEC family class C beta-lactamase	plus	AMR	AMR	BETA-LACTAM	BETA-LACTAM	BLASTX	377	377	100	98.41	377	WP_063610930.1	extended-spectrum class C beta-lactamase EC-15	NA	NA
NA	.44994_2_206.39	1986	2798	+	sul2	sulfonamide-resistant dihydropteroate synthase Sul2	core	AMR	AMR	SULFONAMIDE	SULFONAMIDE	EXACTX	271	271	100	100	271	WP_001043265.1	sulfonamide-resistant dihydropteroate synthase Sul2	NA	NA
NA	.44994_2_206.39	2838	3662	+	aph(3'')-Ib	aminoglycoside O-phosphotransferase APH(3'')-Ib	core	AMR	AMR	AMINOGLYCOSIDE	STREPTOMYCIN	EXACTX	275	275	100	100	275	WP_109545041.1	aminoglycoside O-phosphotransferase APH(3'')-Ib	NA	NA
NA	.44994_2_206.39	3665	4498	+	aph(6)-Id	aminoglycoside O-phosphotransferase APH(6)-Id	core	AMR	AMR	AMINOGLYCOSIDE	STREPTOMYCIN	EXACTX	278	278	100	100	278	WP_000480968.1	aminoglycoside O-phosphotransferase APH(6)-Id	NA	NA
NA	.44994_2_206.39	5748	6218	+	dfrA1	trimethoprim-resistant dihydrofolate reductase DfrA1	core	AMR	AMR	TRIMETHOPRIM	TRIMETHOPRIM	EXACTX	157	157	100	100	157	WP_000777555.1	trimethoprim-resistant dihydrofolate reductase DfrA1	NA	NA
NA	.44994_2_206.39	6314	7102	+	aadA1	ANT(3'')-Ia family aminoglycoside nucleotidyltransferase AadA1	core	AMR	AMR	AMINOGLYCOSIDE	STREPTOMYCIN	EXACTX	263	263	100	100	263	WP_001206317.1	ANT(3'')-Ia family aminoglycoside nucleotidyltransferase AadA1	NA	NA
NA	.44994_2_206.39	7269	7613	+	qacEdelta1	quaternary ammonium compound efflux SMR transporter QacE delta 1	core	STRESS	BIOCIDE	QUATERNARY AMMONIUM	QUATERNARY AMMONIUM	ALLELEX	115	115	100	100	115	WP_000679427.1	quaternary ammonium compound efflux SMR transporter QacE delta 1	NA	NA
NA	.44994_2_206.39	7610	8446	+	sul1	sulfonamide-resistant dihydropteroate synthase Sul1	core	AMR	AMR	SULFONAMIDE	SULFONAMIDE	EXACTX	279	279	100	100	279	WP_000259031.1	sulfonamide-resistant dihydropteroate synthase Sul1	NA	NA
NA	.44994_2_206.39	17430	17849	-	merC	organomercurial transporter MerC	plus	STRESS	METAL	MERCURY	ORGANOMERCURY	EXACTX	140	140	100	100	140	AAC33908.1	organomercurial transporter MerC	NA	NA
NA	.44994_2_206.39	17888	18160	-	merP	mercury resistance system periplasmic binding protein MerP	plus	STRESS	METAL	MERCURY	MERCURY	BLASTX	91	91	100	90.11	91	AAC38219.1	mercury resistance system periplasmic binding protein MerP	NA	NA
NA	.44994_2_206.39	18177	18524	-	merT	mercuric transport protein MerT	plus	STRESS	METAL	MERCURY	MERCURY	EXACTX	116	116	100	100	116	AAB59075.1	mercuric transport protein MerT	NA	NA
NA	.44994_2_206.39	18596	19027	+	merR	mercury resistance transcriptional regulator MerR	plus	STRESS	METAL	MERCURY	MERCURY	BLASTX	144	144	100	93.75	144	CAA77320.1	mercury resistance transcriptional regulator MerR	NA	NA
NA	.44994_2_206.39	21063	22259	+	tet(A)	tetracycline efflux MFS transporter Tet(A)	core	AMR	AMR	TETRACYCLINE	TETRACYCLINE	EXACTX	399	399	100	100	399	WP_000804064.1	tetracycline efflux MFS transporter Tet(A)	NA	NA
NA	.44994_2_206.4	119464	120819	-	glpT_E448K	Escherichia fosfomycin resistant GlpT	core	AMR	POINT	FOSFOMYCIN	FOSFOMYCIN	POINTX	452	452	100	99.78	452	WP_000948731.1	glycerol-3-phosphate transporter GlpT	NA	NA
NA	.44994_2_206.44	28521	28976	+	shsP	small heat shock protein sHSP20-GI	plus	STRESS	HEAT	NA	NA	BLASTX	152	152	100	97.37	152	ASF80771.1	small heat shock protein sHSP20-GI	NA	NA
NA	.44994_2_206.44	29001	29906	+	yfdX1	heat resistance protein YfdX1	plus	STRESS	HEAT	NA	NA	BLASTX	302	304	100	91.78	304	APX31172.1	heat resistance protein YfdX1	NA	NA
NA	.44994_2_206.44	30012	30590	+	yfdX2	heat resistance protein YfdX2	plus	STRESS	HEAT	NA	NA	PARTIAL_CONTIG_ENDX	193	295	65.42	94.3	193	ASF80766.1	heat resistance protein YfdX2	NA	NA
NA	.44994_2_206.49	52	660	+	hdeD-GI	heat resistance membrane protein HdeD-GI	plus	STRESS	HEAT	NA	NA	BLASTX	203	203	100	93.6	203	APX31174.1	heat resistance membrane protein HdeD-GI	NA	NA
NA	.44994_2_206.49	3837	4274	+	trxLHR	heat resistance system thioredoxin Trx-GI	plus	STRESS	HEAT	NA	NA	BLASTX	146	146	100	90.41	146	APX31176.1	heat resistance system thioredoxin Trx-GI	NA	NA
NA	.44994_2_206.5	202298	203449	+	espX1	type III secretion system effector EspX1	plus	VIRULENCE	VIRULENCE	NA	NA	PARTIALX	384	473	81.18	90.36	384	ADD54679.1	type III secretion system effector EspX1	NA	NA
NA	.44994_2_206.54	2641	2970	-	emrE	multidrug efflux SMR transporter EmrE	plus	STRESS	BIOCIDE	EFFLUX	EFFLUX	BLASTX	110	110	100	97.27	110	CAA77936.1	multidrug efflux SMR transporter EmrE	NA	NA
NA	.44994_2_206.64	1	519	+	hdeD-GI	heat resistance membrane protein HdeD-GI	plus	STRESS	HEAT	NA	NA	PARTIAL_CONTIG_ENDX	173	203	85.22	99.42	173	APX31174.1	heat resistance membrane protein HdeD-GI	NA	NA
NA	.44994_2_206.64	1737	2174	+	trxLHR	heat resistance system thioredoxin Trx-GI	plus	STRESS	HEAT	NA	NA	BLASTX	146	146	100	98.63	146	APX31176.1	heat resistance system thioredoxin Trx-GI	NA	NA
NA	.44994_2_206.64	2181	3893	+	kefB-GI	heat resistance system K+/H+ antiporter KefB-GI	plus	STRESS	HEAT	NA	NA	BLASTX	571	571	100	99.82	571	APX31177.1	heat resistance system K+/H+ antiporter KefB-GI	NA	NA
NA	.44994_2_206.64	3893	4387	+	psi-GI	heat resistance protein PsiE-GI	plus	STRESS	HEAT	NA	NA	EXACTX	165	165	100	100	165	APX31178.1	heat resistance protein PsiE-GI	NA	NA
NA	.44994_2_206.74	3212	3778	+	hsp20	small heat shock protein sHSP20	plus	STRESS	HEAT	NA	NA	BLASTX	189	189	100	98.94	189	CDY80020.1	small heat shock protein sHSP20	NA	NA
NA	.44994_2_206.74	8836	9291	+	shsP	small heat shock protein sHSP20-GI	plus	STRESS	HEAT	NA	NA	EXACTX	152	152	100	100	152	ASF80771.1	small heat shock protein sHSP20-GI	NA	NA
NA	.44994_2_206.74	9317	10228	+	yfdX1	heat resistance protein YfdX1	plus	STRESS	HEAT	NA	NA	BLASTX	304	304	100	99.67	304	APX31172.1	heat resistance protein YfdX1	NA	NA
NA	.44994_2_206.74	10334	11218	+	yfdX2	heat resistance protein YfdX2	plus	STRESS	HEAT	NA	NA	BLASTX	295	295	100	98.98	295	ASF80766.1	heat resistance protein YfdX2	NA	NA
NA	.44994_2_206.85	5740	6003	-	ymgB	biofilm/acid-resistance regulator AriR	plus	STRESS	ACID	NA	NA	BLASTX	88	88	100	98.86	88	AAC74250.1	biofilm/acid-resistance regulator AriR	NA	NA
Protein identifier	Contig id	Start	Stop	Strand	Gene symbol	Sequence name	Scope	Element type	Element subtype	Class	Subclass	Method	Target length	Reference sequence length	% Coverage of reference sequence	% Identity to reference sequence	Alignment length	Accession of closest sequence	Name of closest sequence	HMM id	HMM description
NA	.44994_2_207.1	453013	454368	-	glpT_E448K	Escherichia fosfomycin resistant GlpT	core	AMR	POINT	FOSFOMYCIN	FOSFOMYCIN	POINTX	452	452	100	99.56	452	WP_000948731.1	glycerol-3-phosphate transporter GlpT	NA	NA
NA	.44994_2_207.15	75867	77096	+	mdtM	multidrug efflux MFS transporter MdtM	plus	AMR	AMR	EFFLUX	EFFLUX	BLASTX	410	410	100	97.32	410	AAC77293.1	multidrug efflux MFS transporter MdtM	NA	NA
NA	.44994_2_207.16	103199	106300	+	acrF	multidrug efflux RND transporter permease subunit AcrF	plus	AMR	AMR	EFFLUX	EFFLUX	BLASTX	1034	1034	100	99.52	1034	AAC76298.1	multidrug efflux RND transporter permease subunit AcrF	NA	NA
NA	.44994_2_207.17	49950	54191	-	fdeC	intimin-like adhesin FdeC	plus	VIRULENCE	VIRULENCE	NA	NA	BLASTX	1414	1416	99.93	91.52	1415	ABE05822.1	intimin-like adhesin FdeC	NA	NA
NA	.44994_2_207.17	68477	69043	+	hsp20	small heat shock protein sHSP20	plus	STRESS	HEAT	NA	NA	BLASTX	189	189	100	98.94	189	CDY80020.1	small heat shock protein sHSP20	NA	NA
NA	.44994_2_207.17	74068	74523	+	shsP	small heat shock protein sHSP20-GI	plus	STRESS	HEAT	NA	NA	BLASTX	152	152	100	99.34	152	ASF80771.1	small heat shock protein sHSP20-GI	NA	NA
NA	.44994_2_207.17	74549	75460	+	yfdX1	heat resistance protein YfdX1	plus	STRESS	HEAT	NA	NA	EXACTX	304	304	100	100	304	APX31172.1	heat resistance protein YfdX1	NA	NA
NA	.44994_2_207.17	75566	76450	+	yfdX2	heat resistance protein YfdX2	plus	STRESS	HEAT	NA	NA	BLASTX	295	295	100	98.64	295	ASF80766.1	heat resistance protein YfdX2	NA	NA
NA	.44994_2_207.17	76543	77151	+	hdeD-GI	heat resistance membrane protein HdeD-GI	plus	STRESS	HEAT	NA	NA	BLASTX	203	203	100	98.03	203	APX31174.1	heat resistance membrane protein HdeD-GI	NA	NA
NA	.44994_2_207.17	78369	78806	+	trxLHR	heat resistance system thioredoxin Trx-GI	plus	STRESS	HEAT	NA	NA	BLASTX	146	146	100	98.63	146	APX31176.1	heat resistance system thioredoxin Trx-GI	NA	NA
NA	.44994_2_207.17	78813	80525	+	kefB-GI	heat resistance system K+/H+ antiporter KefB-GI	plus	STRESS	HEAT	NA	NA	BLASTX	571	571	100	99.65	571	APX31177.1	heat resistance system K+/H+ antiporter KefB-GI	NA	NA
NA	.44994_2_207.17	80525	81019	+	psi-GI	heat resistance protein PsiE-GI	plus	STRESS	HEAT	NA	NA	EXACTX	165	165	100	100	165	APX31178.1	heat resistance protein PsiE-GI	NA	NA
NA	.44994_2_207.2	68877	69140	-	ymgB	biofilm/acid-resistance regulator AriR	plus	STRESS	ACID	NA	NA	EXACTX	88	88	100	100	88	AAC74250.1	biofilm/acid-resistance regulator AriR	NA	NA
NA	.44994_2_207.24	19398	20816	-	espX1	type III secretion system effector EspX1	plus	VIRULENCE	VIRULENCE	NA	NA	BLASTX	473	473	100	90.49	473	ADD54679.1	type III secretion system effector EspX1	NA	NA
NA	.44994_2_207.28	36193	36966	-	ltcA	heat-labile enterotoxin LT subunit A	plus	VIRULENCE	VIRULENCE	NA	NA	BLASTX	258	258	100	98.06	258	ABV01310.1	heat-labile enterotoxin LT subunit A	NA	NA
NA	.44994_2_207.29	33052	33381	+	emrE	multidrug efflux SMR transporter EmrE	plus	STRESS	BIOCIDE	EFFLUX	EFFLUX	BLASTX	110	110	100	98.18	110	CAA77936.1	multidrug efflux SMR transporter EmrE	NA	NA
NA	.44994_2_207.35	13189	13695	+	dfrA8	trimethoprim-resistant dihydrofolate reductase DfrA8	core	AMR	AMR	TRIMETHOPRIM	TRIMETHOPRIM	EXACTX	169	169	100	100	169	WP_000571065.1	trimethoprim-resistant dihydrofolate reductase DfrA8	NA	NA
NA	.44994_2_207.40	354	1211	+	blaTEM-1	broad-spectrum class A beta-lactamase TEM-1	core	AMR	AMR	BETA-LACTAM	BETA-LACTAM	ALLELEX	286	286	100	100	286	WP_000027057.1	broad-spectrum class A beta-lactamase TEM-1	NA	NA
NA	.44994_2_207.40	2717	3529	+	sul2	sulfonamide-resistant dihydropteroate synthase Sul2	core	AMR	AMR	SULFONAMIDE	SULFONAMIDE	EXACTX	271	271	100	100	271	WP_001043260.1	sulfonamide-resistant dihydropteroate synthase Sul2	NA	NA
NA	.44994_2_207.40	3569	4393	+	aph(3'')-Ib	aminoglycoside O-phosphotransferase APH(3'')-Ib	core	AMR	AMR	AMINOGLYCOSIDE	STREPTOMYCIN	EXACTX	275	275	100	100	275	WP_109545041.1	aminoglycoside O-phosphotransferase APH(3'')-Ib	NA	NA
NA	.44994_2_207.40	4396	5136	+	aph(6)-Id	aminoglycoside O-phosphotransferase APH(6)-Id	core	AMR	AMR	AMINOGLYCOSIDE	STREPTOMYCIN	PARTIALX	247	278	88.85	100	247	WP_000480972.1	aminoglycoside O-phosphotransferase APH(6)-Id	NA	NA
NA	.44994_2_207.5	125082	126170	-	pmrB_Y358N	Escherichia colistin resistant PmrB	core	AMR	POINT	COLISTIN	COLISTIN	POINTX	363	363	100	99.45	363	WP_001300761.1	two-component system sensor histidine kinase PmrB	NA	NA
NA	.44994_2_207.5	170697	171827	-	blaEC	BlaEC family class C beta-lactamase	plus	AMR	AMR	BETA-LACTAM	BETA-LACTAM	BLASTX	377	377	100	98.41	377	WP_063610930.1	extended-spectrum class C beta-lactamase EC-15	NA	NA
[truncated: 4,401 more rows]
